# Supplementary material for: CRISPR Screens Identify Essential Cell Growth Mediators in BRAF Inhibitor-resistant Melanoma
Source: Genomics Proteomics Bioinformatics. 2020 May 13;18(1):26–40. doi: 10.1016/j.gpb.2020.02.002 (PMC7393575; doi:10.1016/j.gpb.2020.02.002)
Supplement: Supplementary data 15 [file mmc15.xlsx]

## Sheet: Sheet1
Table S1 sgRNA sequences of 6K-cancer library
ID	Sequence	Gene symbol
55094503_55094522_n1	CAGAACTTGCTTCCCGCGG	AAVS1
55091510_55091529_n2	ATTCTCATCCTTGAGGCGC	AAVS1
46375765_46375784_n3	GAATATACCCAAACACTAA	CCR5
46374753_46374772_n4	ACCTTCTGCAACACCAACC	CCR5
55101303_55101322_n5	CATTGCTGCTCCTTTGTAA	AAVS1
46370987_46371006_n6	AGCTGAGAGGTTACTTACC	CCR5
9378729_9378748_n7	ACTTCTATGATTTCAGTCT	ROSA26
9366710_9366729_n8	CCCCTAGAGAAAGGGAAAA	ROSA26
55110194_55110213_n9	CCAGCTAGGGATCCAGATC	AAVS1
55113593_55113612_n10	CCTGAACTGGAGCTGAGGA	AAVS1
46374143_46374162_n11	TTGGCTTTCTATAATTGAT	CCR5
55095208_55095227_n12	GGTCTCACTCAGGATCACA	AAVS1
55099832_55099851_n13	CTCTCCAAGCTCAGCTTAA	AAVS1
55114375_55114394_n14	GTTTATCAACCACTTGGTG	AAVS1
9376262_9376281_n15	AAGGGTAGGAACCACATCT	ROSA26
9382888_9382907_n16	ACTTTTTTAAGAAGTTAGC	ROSA26
55092805_55092824_n17	GAGCACCGCAAGGTCGGAA	AAVS1
55106243_55106262_n18	GATCCATCCTCTTTGGTGT	AAVS1
55099188_55099207_n19	CACGAGACTGAAACGTCCC	AAVS1
55112873_55112892_n20	GTCCCTGGATCTGTTTTCG	AAVS1
9379323_9379342_n21	TTTTGTTTGATGTCATCGT	ROSA26
9364642_9364661_n22	AAGAATATAGGGCTTGGCT	ROSA26
9370978_9370997_n23	CTGTCCATAAGCAAAGTAG	ROSA26
9363376_9363395_n24	AAAGGACGCGTTCCGCACA	ROSA26
55109767_55109786_n25	GACCCGCCCTCCTTAGAGC	AAVS1
55109703_55109722_n26	GAGGTGCTGGCATCCAGAC	AAVS1
55109881_55109900_n27	TCTGCGGCCCCAAATCACA	AAVS1
46372683_46372702_n28	AGCTCTCCATCTAGTGGAC	CCR5
55096595_55096614_n29	GAGCTAGAAGGACCCCTCT	AAVS1
55095546_55095565_n30	AGAACTCCCTGTCTTCAGG	AAVS1
55091351_55091370_n31	AGAGAAGCCATAGCCCCCC	AAVS1
55093078_55093097_n32	CTCGCCTCCCCCTCCCGAC	AAVS1
55117333_55117352_n33	CATCAGACGCGCCTCGTCC	AAVS1
55096069_55096088_n34	CATCCAGGACGAGGATGAG	AAVS1
55091169_55091188_n35	TCAGTAGCCAGGACCAGAG	AAVS1
9363221_9363240_n36	CGCCGAGCCGGACTTCAGG	ROSA26
55099493_55099512_n37	CAGTAGTGCTCTAGGACCC	AAVS1
55099197_55099216_n38	GAAACGTCCCTGGACAGGC	AAVS1
55112847_55112866_n39	CTCTGGAGTCCCGACTTGC	AAVS1
55111782_55111801_n40	CCCCATGAAGCGGCACCAG	AAVS1
55092454_55092473_n41	AATCGGAAGAGCCAGACGG	AAVS1
9384719_9384738_n42	TTTATGCTAACATTTCCAG	ROSA26
9380484_9380503_n43	TACACTCTTATCTTTTAGG	ROSA26
55097098_55097117_n44	TGGTGAACTGCGAACTGCG	AAVS1
55100920_55100939_n45	TCTTTGATGAGGAGAATGC	AAVS1
55110008_55110027_n46	TTCTCCTCACCCCACGGGA	AAVS1
55112358_55112377_n47	TAGGAAGCAGGGTCAGCCT	AAVS1
9376282_9376301_n48	GGAAAACCACCAGAAATGT	ROSA26
55106444_55106463_n49	ACGGGAGCTGATTTCTGCC	AAVS1
46373576_46373595_n50	AAATGAGAAGAAGAGGCAC	CCR5
55115851_55115870_n51	GGATCCTGTGTCCCCGAGC	AAVS1
55114775_55114794_n52	GGAGGAGAATCCACCCAAA	AAVS1
55105411_55105430_n53	AGACAGAGCCCTTGCCCAG	AAVS1
55106774_55106793_n54	CGGTCACATTGAAACCATA	AAVS1
55096597_55096616_n55	AGGGGTCCTTCTAGCTCCC	AAVS1
55116489_55116508_n56	CCTGGGTCACCTCTACGGC	AAVS1
55092965_55092984_n57	GAGAAACTGGATGATTCCC	AAVS1
55099450_55099469_n58	CCATCCTTCTGACAGGCAT	AAVS1
46371844_46371863_n59	GCCGGGTGCCCAAGTCCCA	CCR5
55115349_55115368_n60	TGGTCCTGAGTTCTAACTT	AAVS1
55112257_55112276_n61	TCTCATCCTGTGCGTGTGC	AAVS1
55095833_55095852_n62	AGCCTCACAGGACCTCTCA	AAVS1
46376085_46376104_n63	TTGACTTGGCCCAGAGGGT	CCR5
55110214_55110233_n64	CCCTGAACCAGAGCGGGAG	AAVS1
55106468_55106487_n65	CTCCAAGTGCTGACAAGGG	AAVS1
9376620_9376639_n66	ATTCTTGGGGGTTAATAGT	ROSA26
9363113_9363132_n67	TTCGCTGGCGGCCGGTAAC	ROSA26
46373912_46373931_n68	AGTTTACACCCGATCCACT	CCR5
55113596_55113615_n69	CCTTCCTCAGCTCCAGTTC	AAVS1
55103852_55103871_n70	TTTAATATAAAACCATGGC	AAVS1
9380226_9380245_n71	ATACAAAGTGTTTTTGGGA	ROSA26
55116673_55116692_n72	GAGTTCCGGCGGCACAGCA	AAVS1
55117034_55117053_n73	GACCACCCCACTTCCGAAT	AAVS1
46373988_46374007_n74	CCATGTGCACAACTCTGAC	CCR5
9383093_9383112_n75	AGCAAAACATAAACTGCTA	ROSA26
55111555_55111574_n76	ACTAGCTAGTCCTCCCGCA	AAVS1
55094400_55094419_n77	CCGACTCCTCATCCCGCAC	AAVS1
9377773_9377792_n78	AAGACTCACTCAAAAGCTG	ROSA26
55101878_55101897_n79	AGCGGCCTGGAGCTGTTAC	AAVS1
9363204_9363223_n80	CGCCGGCCTCAACTGCAAG	ROSA26
55110179_55110198_n81	AGCCTAAATCACCCAGATC	AAVS1
9372682_9372701_n82	CTGCTAGATTTCCAAAGCC	ROSA26
9366629_9366648_n83	GAGAAAGGTGAAGCCACTC	ROSA26
55102775_55102794_n84	TACCCCAGTACATGTAAGT	AAVS1
55095063_55095082_n85	GGTGGTCAGTGTGCACCTC	AAVS1
55096567_55096586_n86	ACTGGAGGCTTCTCATGGG	AAVS1
55096517_55096536_n87	GCCCGCAGCTGCCACGTGC	AAVS1
55106380_55106399_n88	CAGCATGGATTATAGCCGA	AAVS1
9384725_9384744_n89	ATGTTAGCATAAAAGAACT	ROSA26
55113227_55113246_n90	CCCTTGGAAGGACCTGGCT	AAVS1
46376084_46376103_n91	TGACTTGGCCCAGAGGGTA	CCR5
55093064_55093083_n92	CCGACAGGACCCTTCCCGA	AAVS1
55102644_55102663_n93	TAACTGACAGAATAAGCAG	AAVS1
9378811_9378830_n94	AAAAACCCAGTCCTTCTTG	ROSA26
55095710_55095729_n95	TTTTAGGCTGTGCCTGCCC	AAVS1
55112930_55112949_n96	TTAAACAGCCAGTGGCCAG	AAVS1
55114397_55114416_n97	GTTCTTAGGGTACCCCACG	AAVS1
9384467_9384486_n98	ATCTACTTTTACATCAACT	ROSA26
55097877_55097896_n99	CATGGTGGCTTCCATCCTG	AAVS1
55107003_55107022_n100	TCACTCTGCTGAACTCTGT	AAVS1
9379563_9379582_n101	ACATGTCATTTGTGGAATG	ROSA26
55112400_55112419_n102	CTCTCAGCCTGGAGACCAC	AAVS1
55094849_55094868_n103	ACGGCTGCATCTCCAGTGC	AAVS1
9384538_9384557_n104	CGACACGTATGGCGAAAGG	ROSA26
55091785_55091804_n105	GCTCCCTTGGTCCAAACTT	AAVS1
55117018_55117037_n106	AGTTGAAGCGGCTCCAATT	AAVS1
55093031_55093050_n107	GTCAGAGTTCTCCACTCCA	AAVS1
55117349_55117368_n108	TCCAGGTCGCCGCCCGCAC	AAVS1
55091389_55091408_n109	TGTCACTCGTGTTCACACG	AAVS1
55096047_55096066_n110	GAAGAAGGTCCCACCGGTG	AAVS1
55109780_55109799_n111	AGGCTGCACCCCAGCTCTA	AAVS1
9371440_9371459_n112	CATTGCTTTACCTCAAATG	ROSA26
55112538_55112557_n113	GCCGCCGTCAACAGTGACG	AAVS1
9370968_9370987_n114	TATGGACAGTTGGTATCCG	ROSA26
9370378_9370397_n115	GGGTATAAAATTTGGAGTT	ROSA26
9377048_9377067_n116	GATTAGCTTTAAATTCAGA	ROSA26
9365097_9365116_n117	AAGGTTCACATCTAGGAGT	ROSA26
55096440_55096459_n118	CAGTAAGCCCACGAGCCCT	AAVS1
55109909_55109928_n119	CCCTCAGCCGTGCTGCTCG	AAVS1
55110156_55110175_n120	GGAGGACTGATCCAGACAG	AAVS1
55110243_55110262_n121	GAATGTCAAGGAGAAACGC	AAVS1
55101436_55101455_n122	AGATTTGTCTTCAGCTGGG	AAVS1
55098966_55098985_n123	TCCATGCCCCCGCCATGCT	AAVS1
9373679_9373698_n124	AGTCTTTCAGTGAAAGATT	ROSA26
55112359_55112378_n125	GAGGCTGACCCTGCTTCCT	AAVS1
9374800_9374819_n126	GAGTCAATATTGGATAGAA	ROSA26
9369672_9369691_n127	TCATGCCCTAAAATGGGAC	ROSA26
46375443_46375462_n128	GAGCAAAGCATTGAGCAAA	CCR5
55100907_55100926_n129	CAAAGATCTGTTGCAGGCT	AAVS1
55113498_55113517_n130	TAGGGGTCCAAAACTTGGG	AAVS1
9383359_9383378_n131	CTGACTTAGAATAAACGCA	ROSA26
55092455_55092474_n132	CGTCTGGCTCTTCCGATTC	AAVS1
55099027_55099046_n133	TGGACTCCCCTGCACGCAG	AAVS1
55104401_55104420_n134	TGGATTAAGATTATATTGG	AAVS1
55110266_55110285_n135	AACAGTGTAGCATCAAGGT	AAVS1
46374749_46374768_n136	TCCTGGTTGGTGTTGCAGA	CCR5
9384436_9384455_n137	TGCCAAGATAGGAAACCTC	ROSA26
55112777_55112796_n138	GTTCTCATCAATGCAGGCC	AAVS1
55097692_55097711_n139	TACAAAGGTGTGAAGACGG	AAVS1
55108345_55108364_n140	GAGCCATTGTCCCTGACCT	AAVS1
55096031_55096050_n141	CCAGATTCAGGCCCCTCAC	AAVS1
55091390_55091409_n142	CCGTGTGAACACGAGTGAC	AAVS1
55101983_55102002_n143	CATAGAGATGAGCAGAGAC	AAVS1
55101411_55101430_n144	AGGCCCCCTGGCCGGACAC	AAVS1
9369677_9369696_n145	AACCCTCATGCCCTAAAAT	ROSA26
9369678_9369697_n146	AAACCCTCATGCCCTAAAA	ROSA26
9369986_9370005_n147	CGTGTATATATGGTAGATA	ROSA26
55099138_55099157_n148	CTTGGCCGAGGGCTGATTT	AAVS1
55098791_55098810_n149	GAGGAACTGGCCCGGAAAC	AAVS1
55116506_55116525_n150	CTGTCTGCAGCTTGTGGCC	AAVS1
55095691_55095710_n151	CAATTCCCATCAGCCCCCG	AAVS1
55098490_55098509_n152	AGCACACCTCATCACCTCA	AAVS1
46370970_46370989_n153	CCGGGGAGAGTTTCTTGTA	CCR5
55114739_55114758_n154	TTGGCAAACTCACTCTTCG	AAVS1
55109463_55109482_n155	ATTCAGCCCCTGAGTCGAC	AAVS1
55091851_55091870_n156	CTGGAGAGATTCGTGAGTA	AAVS1
55101494_55101513_n157	CGTCTGGCAAATGGGATGC	AAVS1
55117374_55117393_n158	CGCGCCGCCGAGTTCCTGG	AAVS1
9365103_9365122_n159	CTCATGAAGGTTCACATCT	ROSA26
9384241_9384260_n160	CCGTAGGCAAGCTGGATAA	ROSA26
55111599_55111618_n161	GAAAGGATAGGATTCCGCG	AAVS1
55096270_55096289_n162	TTGCTGCTAGAGGGCGCTT	AAVS1
55099184_55099203_n163	CGTTTCAGTCTCGTGGCCT	AAVS1
55103742_55103761_n164	AGTGGGACACACGACTGCA	AAVS1
55101516_55101535_n165	CGTTAAGTGGTGCCGCTTG	AAVS1
55092852_55092871_n166	CCGTCGGGCGCCTCTGCTG	AAVS1
46372684_46372703_n167	GCTCTCCATCTAGTGGACA	CCR5
55112228_55112247_n168	TGACAGTCCCAGTTGGTAG	AAVS1
55096117_55096136_n169	CTCCTTGGACAAGTCCTGG	AAVS1
9363295_9363314_n170	ACAGGGCCCGGGAATCCTA	ROSA26
9370139_9370158_n171	ACTTCTATCCTTTGACCTC	ROSA26
55113758_55113777_n172	CCCGTTCCCAGGGCACGTG	AAVS1
55098649_55098668_n173	TCACCAAGAGGGAAATAGC	AAVS1
9363220_9363239_n174	CTGAAGTCCGGCTCGGCGC	ROSA26
9369330_9369349_n175	AAAGAAAGAAATACTCTGA	ROSA26
55110298_55110317_n176	GAGAGTGTAGCATCAAGGT	AAVS1
9384201_9384220_n177	GATCCCATCCTATAATAGA	ROSA26
55099345_55099364_n178	GTGACCCCCTGCCAGCACC	AAVS1
46373154_46373173_n179	CAGCATAGTGAGCCCAGAA	CCR5
55095525_55095544_n180	TGCCCTGGGTCCCCCTGAA	AAVS1
9384560_9384579_n181	ATACAGTCTGGGTGAACGT	ROSA26
55099185_55099204_n182	ACGTTTCAGTCTCGTGGCC	AAVS1
46373520_46373539_n183	AGATGACCATGACAAGCAG	CCR5
55106435_55106454_n184	GATTTCTGCCTGGTGGGAA	AAVS1
46371918_46371937_n185	TCTCTTTTCGAGGACTGAG	CCR5
46374545_46374564_n186	GGAAGCTTCTTAAATGAGA	CCR5
55109905_55109924_n187	ACCCCGAGCAGCACGGCTG	AAVS1
55106039_55106058_n188	GATTTTTGTCAATAAACGT	AAVS1
55097096_55097115_n189	GTGAACTGCGAACTGCGCG	AAVS1
55097815_55097834_n190	AGCTCAGGGGGCCCAGATA	AAVS1
55100409_55100428_n191	GGCTGATCGCTCTTGCTGC	AAVS1
9363568_9363587_n192	GAAAATCTCGTGTAAGCTA	ROSA26
55091869_55091888_n193	AGGCCAGCCCTCCTGGAAC	AAVS1
9371189_9371208_n194	GTAAAGAGAAGATTAATAA	ROSA26
55098296_55098315_n195	GAGACTCACGGCAGATCCA	AAVS1
9377831_9377850_n196	CTATTATATCATAAGGTAG	ROSA26
55113144_55113163_n197	TCTTCCCTAGTCTGAGCAC	AAVS1
55091395_55091414_n198	TCGTGTTCACACGGGGGAA	AAVS1
55110020_55110039_n199	ATGCTTCTTCCCTCCCGTG	AAVS1
9376015_9376034_n200	AATTGGGCCCATTTGATAA	ROSA26
9384333_9384352_n201	GCTAATGTGTATAGCACCT	ROSA26
55115271_55115290_n202	GCTACTGGCCTTATCTCAC	AAVS1
55096641_55096660_n203	CCGACCCCTCAGCATACCC	AAVS1
9385334_9385353_n204	TCTGCCCTTCCTTTGGGCC	ROSA26
9371686_9371705_n205	CAGTTGTGGAGTTAAAATT	ROSA26
55116684_55116703_n206	GCACAGCAAGGGCACTCGG	AAVS1
55099412_55099431_n207	CTCCGGAGGATGCAAGTGC	AAVS1
55091298_55091317_n208	GTGGCCCCCTCGGCTCCTG	AAVS1
55091469_55091488_n209	GCAAACTCTCCAAGTGACC	AAVS1
46374572_46374591_n210	GAGTTGGATCATCTATTGC	CCR5
46373911_46373930_n211	CAGTTTACACCCGATCCAC	CCR5
55111603_55111622_n212	GAATCCTATCCTTTCAGCC	AAVS1
55115811_55115830_n213	GAGCCACATTAACCGGCCC	AAVS1
55099745_55099764_n214	CAGAACACTGTCTCGGGTG	AAVS1
55112144_55112163_n215	TCCTACCTAACGCACTCCT	AAVS1
9378886_9378905_n216	GATATGTGTATGAAATAGC	ROSA26
55114282_55114301_n217	GGCTGGAGCCAGGATTCTT	AAVS1
55116750_55116769_n218	ATAGACCAGACTGAGCTAT	AAVS1
55112698_55112717_n219	GGCTGGACGCCACTGCACG	AAVS1
55091535_55091554_n220	TCAGCGCGGAGGTCAGACA	AAVS1
55113428_55113447_n221	ACTGAGGCCCCCTCTGCAC	AAVS1
55115605_55115624_n222	CTCCTTGCCAGAACCTCTA	AAVS1
46371031_46371050_n223	GATGAGTAAAAGACTTTAC	CCR5
55112748_55112767_n224	TGCGCTTCTTGGTGGAGCA	AAVS1
55115103_55115122_n225	TATGTCCCAGATAGCACTG	AAVS1
55111887_55111906_n226	GGACTTTAGAAGACATGCT	AAVS1
9366964_9366983_n227	TACCAGTTCAAACAAACAA	ROSA26
46370988_46371007_n228	CAGCTGAGAGGTTACTTAC	CCR5
9377104_9377123_n229	TCAAACATGCATCAATATA	ROSA26
55111635_55111654_n230	TGACGCGGCTGTCCTGACG	AAVS1
55093160_55093179_n231	GCGCCGGCTTCTCTGACTC	AAVS1
55094479_55094498_n232	GTCAGCCACGGAATGGGAC	AAVS1
46375644_46375663_n233	CCCCATTCAGTCTGAAATA	CCR5
55099367_55099386_n234	ACCTTGGAATCCCACAGCC	AAVS1
55092421_55092440_n235	TGCGATCCCACCCCTCCGT	AAVS1
46372692_46372711_n236	AGCTTCCCTGTCCACTAGA	CCR5
46376006_46376025_n237	GTCAGCAGGAAGCAACGAA	CCR5
9378820_9378839_n238	GTCCTTCTTGTGGCCAAGA	ROSA26
46376089_46376108_n239	GTCTTTGACTTGGCCCAGA	CCR5
55116550_55116569_n240	AATGCAGGTCAGAGAAAGC	AAVS1
9372655_9372674_n241	AAAGAGGAGAGCTGACTCT	ROSA26
55113382_55113401_n242	GCTGCACACCTGTGTGCCT	AAVS1
55111977_55111996_n243	CTGGCCAGACACAGTTTCA	AAVS1
55098795_55098814_n244	CCGGGCCAGTTCCTCCAAC	AAVS1
55109473_55109492_n245	CTCTGGCCCAGTCGACTCA	AAVS1
9374435_9374454_n246	AGACTTTTCTGACCTGGGC	ROSA26
9364812_9364831_n247	GAAGCAATACAGATACCAT	ROSA26
55112912_55112931_n248	AAAATGACCCAACAGCCTC	AAVS1
55099054_55099073_n249	GACCCAGAGCTCCGGGACG	AAVS1
55110992_55111011_n250	TCCCTTGCGATCTCTTCCC	AAVS1
55095179_55095198_n251	CGGCAGGAACCAGACCCCA	AAVS1
46375353_46375372_n252	GATTCTATGAGGCAACCAC	CCR5
55111959_55111978_n253	TTCCCTAGAAAAATGAACC	AAVS1
55106476_55106495_n254	AGCACTTGGAGCTATCCAA	AAVS1
55091394_55091413_n255	CTCGTGTTCACACGGGGGA	AAVS1
55092308_55092327_n256	GCGCAGCTCTGCATACAGC	AAVS1
55114660_55114679_n257	TGGCCACGTAACCTGAGAA	AAVS1
55109906_55109925_n258	CCCCGAGCAGCACGGCTGA	AAVS1
55103562_55103581_n259	CCACACCTAGGAGGATAAG	AAVS1
55101629_55101648_n260	CGCCCCCAGGACTCAGGGG	AAVS1
9372620_9372639_n261	ATGATGTCCTGGTTTGAGA	ROSA26
55101531_55101550_n262	CAAAAGAGCAGTCCGCAAG	AAVS1
9366655_9366674_n263	TGGGCAACACGTCTTTTGT	ROSA26
9376174_9376193_n264	AGTGATAATTGTGCCAGAG	ROSA26
9371607_9371626_n265	GTTTAATTGTGCATAACAT	ROSA26
9371103_9371122_n266	TTTTAAGGGGTTTGACCAT	ROSA26
55102768_55102787_n267	TTTTCCGACTTACATGTAC	AAVS1
55115070_55115089_n268	GCAGGGTCCCGCTTCCCTA	AAVS1
9382731_9382750_n269	TCCCTTTTTTCTGAGACGG	ROSA26
55105265_55105284_n270	CCGAATGGGTCTCAATTCA	AAVS1
55091333_55091352_n271	CCCAGTCCGGAGGTCCCAG	AAVS1
9379285_9379304_n272	CCCCACCCACCCAAAATTC	ROSA26
9383448_9383467_n273	GTTCTCGGAAGAAACATAA	ROSA26
55113114_55113133_n274	CCCCGTCACCACCCACAGG	AAVS1
55103758_55103777_n275	TGACTCAGAGACCCTGAGT	AAVS1
9380158_9380177_n276	TTAGTTGAGAGGCATAAAG	ROSA26
55111592_55111611_n277	TAGGATTCCGCGTGGGTTC	AAVS1
55092261_55092280_n278	CGCAGCGTGGTCTCGGTCA	AAVS1
9378580_9378599_n279	GCCAATTTGAATAAACTGC	ROSA26
55114332_55114351_n280	TGCACCCCAATTGCCTTAG	AAVS1
55091692_55091711_n281	CTGCGCTCCTGGAATGAAC	AAVS1
55106785_55106804_n282	TGTGACCGGGCCCATAGCC	AAVS1
46374515_46374534_n283	AGGCCACAAGTCTCTCGCC	CCR5
55106494_55106513_n284	GGCAGGCGGAATCGACCAT	AAVS1
9374531_9374550_n285	ATGATAATGAAGTCATTGT	ROSA26
9363445_9363464_n286	CTGTCAGCTTTTTAACGGC	ROSA26
55097706_55097725_n287	AAGGGCCCTCCCAGTACAA	AAVS1
46371555_46371574_n288	GCTGCCTAGTCTAAGGTGC	CCR5
9385415_9385434_n289	GTTCTTTACCTCAACCTGA	ROSA26
55114741_55114760_n290	GCTTGGCAAACTCACTCTT	AAVS1
9363218_9363237_n291	CGGCGCCGAGCCGGACTTC	ROSA26
9379639_9379658_n292	TAACCACCATATCACTGGA	ROSA26
55115600_55115619_n293	AACCTTAGAGGTTCTGGCA	AAVS1
9363127_9363146_n294	CCCAACCGCCGCCAGTTAC	ROSA26
9364082_9364101_n295	TGAAATGCTATTTCACAGG	ROSA26
9376786_9376805_n296	TTAGAGGCATTACTGTTAG	ROSA26
55097514_55097533_n297	GGTGAACTGCGAACTGTGC	AAVS1
55096070_55096089_n298	CCATCCAGGACGAGGATGA	AAVS1
9371537_9371556_n299	TAGGTATAGGCTCTGACTG	ROSA26
55108984_55109003_n300	TGAATCATGTCCCACCGCA	AAVS1
9363298_9363317_n301	GATTCCCGGGCCCTGTAGG	ROSA26
55106249_55106268_n302	GAGCCCACACCAAAGAGGA	AAVS1
9363311_9363330_n303	CTCCCAACTCCCACCTACA	ROSA26
55110098_55110117_n304	AGAAAGTTCACAGACCCCC	AAVS1
55092662_55092681_n305	CCCGTCTACCTGCCCACAG	AAVS1
9379530_9379549_n306	AGAACATTGTTCAGGCCTA	ROSA26
55111645_55111664_n307	GCCGCGTCAGAAGTCTCGG	AAVS1
55094665_55094684_n308	TCGGTCCCGGGAGTCCGCT	AAVS1
55092026_55092045_n309	ACGGGCCAGGCCCCGCCAC	AAVS1
55101467_55101486_n310	ATGACCGCTCCTCGCTGCA	AAVS1
55092659_55092678_n311	CCCCTGTGGGCAGGTAGAC	AAVS1
9380191_9380210_n312	AACCGTGGGACAAGTGCAG	ROSA26
55103645_55103664_n313	AAGTCACTGGGCTGAACCC	AAVS1
9371609_9371628_n314	GTTATGCACAATTAAACTG	ROSA26
55094589_55094608_n315	GATGTGAAGCAGGAGTCCC	AAVS1
9363283_9363302_n316	AATCCTAGGGAGCGGGTAA	ROSA26
9381527_9381546_n317	ATTAAGACAAGTAGTTGGA	ROSA26
46371967_46371986_n318	GGCTTCCCGCATTCAAAAT	CCR5
55092316_55092335_n319	CTGCATACAGCTGGGGGTC	AAVS1
55112366_55112385_n320	AGGGTCAGCCTCGGTGCCC	AAVS1
46375549_46375568_n321	ACCGTCAATAGGCAAAGGG	CCR5
55098935_55098954_n322	GGCACTGGCCCTCACCGCA	AAVS1
9366717_9366736_n323	CAGCTTTCCCCTAGAGAAA	ROSA26
55107071_55107090_n324	TGAAGTCCATATGGGCTCT	AAVS1
55110232_55110251_n325	GAGGCTACAAAGAATGTCA	AAVS1
9363296_9363315_n326	TACAGGGCCCGGGAATCCT	ROSA26
9384535_9384554_n327	ATGCGACACGTATGGCGAA	ROSA26
55100059_55100078_n328	ACGCTTGGGGAAATAGCGA	AAVS1
46376005_46376024_n329	TGTCAGCAGGAAGCAACGA	CCR5
55094506_55094525_n330	CCACAGAACTTGCTTCCCG	AAVS1
9376332_9376351_n331	AGAAGAGACAAGAGTCCAC	ROSA26
55112011_55112030_n332	CCCCAGGAGCCTTCATATG	AAVS1
55111720_55111739_n333	ATGGTTCCCGGCAGACTCC	AAVS1
55106947_55106966_n334	TCAGCATGGGTCCTACTGC	AAVS1
9366744_9366763_n335	CCAAAGAGATGAGAAACTA	ROSA26
55091678_55091697_n336	CGCAGGGCCCTGGAACGCA	AAVS1
9370219_9370238_n337	ATTGTGATTATAAAGCAGA	ROSA26
55092407_55092426_n338	CAGGCAAAGCCCCGACGGA	AAVS1
55115101_55115120_n339	AATATGTCCCAGATAGCAC	AAVS1
46375546_46375565_n340	TTAACCGTCAATAGGCAAA	CCR5
9368792_9368811_n341	CTGCATAGCATGAGGATAT	ROSA26
9366997_9367016_n342	AAAATCAGCCACCATGTTT	ROSA26
55110987_55111006_n343	TACCTGGGAAGAGATCGCA	AAVS1
55110540_55110559_n344	GAGATACCTGCTGTGCATC	AAVS1
46374947_46374966_n345	TGCAGAGTCAGCAGAACTG	CCR5
46374193_46374212_n346	ATGTGAAGGGGAGATAAAA	CCR5
55113671_55113690_n347	TCCAAAGCTGCCCATCTGG	AAVS1
46375455_46375474_n348	GAGCAAAGGGGTCCCATAG	CCR5
55116994_55117013_n349	CACAGAGTGGCTAAGCCCA	AAVS1
46371625_46371644_n350	AGCTGAACTTAAATAGACT	CCR5
55113275_55113294_n351	TCTGCAGGAACGAAGCCGT	AAVS1
55115952_55115971_n352	TGGAAGATGCCATGACAGG	AAVS1
9376145_9376164_n353	AACCTAAGTAATCAAGTTT	ROSA26
55106402_55106421_n354	AACCACTTCCCAAAGTAGC	AAVS1
55100448_55100467_n355	GAGGCTATGAGCCGCACAC	AAVS1
55099019_55099038_n356	CCTGCACGCAGCGGCACAC	AAVS1
55091381_55091400_n357	CACGAGTGACAGGGCTCCG	AAVS1
55095864_55095883_n358	ACCACGGGACTCTTAGGGC	AAVS1
9370190_9370209_n359	TACAAACTGGCATGTAAAT	ROSA26
55109474_55109493_n360	CCTCTGGCCCAGTCGACTC	AAVS1
55108332_55108351_n361	AATCGTGTACCCTAGGTCA	AAVS1
55114730_55114749_n362	TCACTCTTCGGGGTATCCC	AAVS1
46373985_46374004_n363	CCAGTCAGAGTTGTGCACA	CCR5
46374509_46374528_n364	GAACCAGGCGAGAGACTTG	CCR5
55095865_55095884_n365	CCACGGGACTCTTAGGGCT	AAVS1
55096071_55096090_n366	CATCCTCGTCCTGGATGGG	AAVS1
9378606_9378625_n367	CACAGCAGATTATATGATT	ROSA26
9363954_9363973_n368	TTTGCCATCTTACGCAGAT	ROSA26
55111642_55111661_n369	ACAGCCGCGTCAGAAGTCT	AAVS1
55106242_55106261_n370	TGATCCATCCTCTTTGGTG	AAVS1
55097985_55098004_n371	AGAAGATCTCACACAGGCT	AAVS1
55116409_55116428_n372	GCAACACAGCAGAGAGCAA	AAVS1
55099497_55099516_n373	AGTGCTCTAGGACCCGGGC	AAVS1
55092823_55092842_n374	CCCTGGCCGCCTGCGGTCC	AAVS1
55091434_55091453_n375	AGCTGTATAAATACGGGTG	AAVS1
55094834_55094853_n376	GTGCATTGTGTGCCGGCAC	AAVS1
55113906_55113925_n377	TCTGGAGTCCCTGGTGCCC	AAVS1
55112502_55112521_n378	CTGGCCGAGTCGGACGCCA	AAVS1
55109239_55109258_n379	GTACGTGCATTCCCACGCC	AAVS1
55094949_55094968_n380	GACCAGCACACTACGCAAC	AAVS1
55111700_55111719_n381	TTCCTTCCACACGGTCCCC	AAVS1
55112390_55112409_n382	GCCTCTAAAGCTCTCAGCC	AAVS1
55100473_55100492_n383	GGGTAAACAAGACAGATCT	AAVS1
9376548_9376567_n384	CACATGGCAATAGAATCCT	ROSA26
55106798_55106817_n385	CACCCTGGAGCCAGGCTAT	AAVS1
9377421_9377440_n386	GATCATGTAAGATGCAGCC	ROSA26
9385302_9385321_n387	ACTTGACACAATGGAAAAT	ROSA26
55113765_55113784_n388	CCTGGGAACGGGATGAACT	AAVS1
46373450_46373469_n389	ATACAGTCAGTATCAATTC	CCR5
55098491_55098510_n390	TAGCACACCTCATCACCTC	AAVS1
9379473_9379492_n391	AAAGGTCTGCCTCTGCTTA	ROSA26
55115758_55115777_n392	CCCTAGTGGCCCCACTGTG	AAVS1
55095451_55095470_n393	GAGGTCCCTTCCAGCCAGG	AAVS1
55098078_55098097_n394	GCACCAGAAGCCCTAGGCC	AAVS1
55098657_55098676_n395	AGGGAAATAGCAGGTCGCT	AAVS1
55091389_55091408_n396	CGTGTGAACACGAGTGACA	AAVS1
55103512_55103531_n397	ATTGCTCCTTCATGACACG	AAVS1
55102770_55102789_n398	TTCCGACTTACATGTACTG	AAVS1
55110122_55110141_n399	GCCATTCCCGGCCTCCCTG	AAVS1
9370967_9370986_n400	ATGGACAGTTGGTATCCGT	ROSA26
55098222_55098241_n401	TATGGTGCGCAACTGTATG	AAVS1
55100234_55100253_n402	TAAGATATAAATAGGGTTA	AAVS1
55101440_55101459_n403	TTGGAGATTTGTCTTCAGC	AAVS1
55112779_55112798_n404	TCTCATCAATGCAGGCCTG	AAVS1
55114380_55114399_n405	AGTGGTTGATAAACCCACG	AAVS1
46372141_46372160_n406	CATCCAGTATGTGCCCTCG	CCR5
55113749_55113768_n407	AAGGGGCCGCACGTGCCCT	AAVS1
55101730_55101749_n408	GAGCTGATCCTTACGACAA	AAVS1
55114666_55114685_n409	ATTCCCTTCTCAGGTTACG	AAVS1
9379472_9379491_n410	AAGGTCTGCCTCTGCTTAG	ROSA26
55092408_55092427_n411	AGGCAAAGCCCCGACGGAG	AAVS1
9376397_9376416_n412	CGACCAACCCACACTGCCT	ROSA26
55116342_55116361_n413	CCGCTCAGAGGACATCACG	AAVS1
55112495_55112514_n414	CCCTCCATGGCGTCCGACT	AAVS1
9372610_9372629_n415	ACCCTGACCTTCTCAAACC	ROSA26
55098073_55098092_n416	CCCACGCACCAGAAGCCCT	AAVS1
9363277_9363296_n417	AGGCCTTTACCCGCTCCCT	ROSA26
55098840_55098859_n418	GTCACAGGGACGCTGCCCC	AAVS1
55103442_55103461_n419	GGCGCCTCTGCCCTGCACG	AAVS1
55101731_55101750_n420	TGTCGTAAGGATCAGCTCA	AAVS1
9374616_9374635_n421	TAGATCAACTCTTGCCTAT	ROSA26
55112958_55112977_n422	GCCTGACCACTGGGCAACC	AAVS1
9365308_9365327_n423	AGTCTGGCACAGGTTTGAA	ROSA26
9376324_9376343_n424	CAAGAGTCCACAGGCTCTA	ROSA26
9376602_9376621_n425	TGGGTTCTTATTGTAACAT	ROSA26
55116048_55116067_n426	CCGAATCCACAGGAGAACG	AAVS1
55099305_55099324_n427	TAAACCCTGACCCTGCAGG	AAVS1
55099339_55099358_n428	CCCTGCCAGCACCAGGAGC	AAVS1
55115637_55115656_n429	GTGACACACCCCCATTTCC	AAVS1
55099750_55099769_n430	TCTCGCAGAACACTGTCTC	AAVS1
9380699_9380718_n431	CAATGACGTCACAATGCAC	ROSA26
55109869_55109888_n432	AGGCAGTCGCCTTGTGATT	AAVS1
9372732_9372751_n433	TAAAAGAGGATTAAGACCA	ROSA26
46373511_46373530_n434	GTCCTGCCGCTGCTTGTCA	CCR5
9363078_9363097_n435	ACACTCCATTGGCCTCTTG	ROSA26
9376493_9376512_n436	CAAGCCATTCCTGATGGTC	ROSA26
55112498_55112517_n437	CCGAGTCGGACGCCATGGA	AAVS1
55115880_55115899_n438	CAAACATGCTGTCCTGAAG	AAVS1
55092406_55092425_n439	CCGTCGGGGCTTTGCCTGC	AAVS1
46375162_46375181_n440	CATTCAGTGAAAGACAGCC	CCR5
9384651_9384670_n441	CGGAGAAAGAGGAACTCTT	ROSA26
55113232_55113251_n442	CTTGACCCTTGGAAGGACC	AAVS1
55112507_55112526_n443	TCCGACTCGGCCAGGTCCA	AAVS1
55115761_55115780_n444	CCCCACAGTGGGGCCACTA	AAVS1
46373549_46373568_n445	AATCCTAAAAACTCTGCTT	CCR5
9384549_9384568_n446	GCGAAAGGTGGATACAGTC	ROSA26
55115980_55115999_n447	GAGCTAGCACAGACTAGAG	AAVS1
55096469_55096488_n448	AGATGGCCACACACCTCAG	AAVS1
55095861_55095880_n449	CTAAGAGTCCCGTGGTGAG	AAVS1
55106892_55106911_n450	CCTGTGCGTGATGCTCACT	AAVS1
55092076_55092095_n451	GACTCCGCCTCCGAGATCT	AAVS1
9383498_9383517_n452	TGAACCTCCCATGATGGTC	ROSA26
9371699_9371718_n453	GTCCAAAGTTATACAGTTG	ROSA26
55099048_55099067_n454	CGTCCCCGTCCCGGAGCTC	AAVS1
55113136_55113155_n455	CGCTTCCAGTGCTCAGACT	AAVS1
55101893_55101912_n456	TTACAGGTGCTAAGCCGAA	AAVS1
46375547_46375566_n457	TAACCGTCAATAGGCAAAG	CCR5
9384248_9384267_n458	TCATCTCCCGTAGGCAAGC	ROSA26
46370986_46371005_n459	GCTGAGAGGTTACTTACCG	CCR5
55096428_55096447_n460	GAGCCCTCGGTGCCCGCCT	AAVS1
55096422_55096441_n461	CTGCCCAGGCGGGCACCGA	AAVS1
55113946_55113965_n462	CTGGCCTCCTGGGTTGAAT	AAVS1
55116369_55116388_n463	CGCCGAGAAGGAAGTGCTC	AAVS1
55091237_55091256_n464	ACGTTGCCAGAGGGGACCA	AAVS1
46371909_46371928_n465	CCTTTTAATTCTCTTTTCG	CCR5
55113497_55113516_n466	CCAAGTTTTGGACCCCTAA	AAVS1
55112718_55112737_n467	TGAACCAGGCAGACAACGA	AAVS1
55112890_55112909_n468	ACACGGTGCTAGGACAGTG	AAVS1
55101800_55101819_n469	CCAGGGGCTCTGCTTCAGC	AAVS1
55095726_55095745_n470	AAAAGGAAGCCGGTTGTCC	AAVS1
55105268_55105287_n471	AATGGGTCTCAATTCAGGG	AAVS1
55095900_55095919_n472	GAGACGCCATTGAGGGTTC	AAVS1
55108244_55108263_n473	CATTTTAACCCCAATTCAG	AAVS1
9375539_9375558_n474	ACTTAAAGGATTATTAGTG	ROSA26
55110208_55110227_n475	GCTGGGCCCTGAACCAGAG	AAVS1
55103503_55103522_n476	CCAGCACCTCGTGTCATGA	AAVS1
55114947_55114966_n477	TCCTGCCCCTTCCCTACAG	AAVS1
55106114_55106133_n478	CACAGCACTAGTGGAATAG	AAVS1
55113707_55113726_n479	TACGAGGGCCAAGAGCATG	AAVS1
9385327_9385346_n480	CTACCCTGGCCCAAAGGAA	ROSA26
46372727_46372746_n481	AATGAAGTTTTGTAGTGAA	CCR5
55091132_55091151_n482	TGGCATCACACGTGAGATG	AAVS1
46374865_46374884_n483	TAAGCTCAAGGCGTGAGGA	CCR5
9377665_9377684_n484	ATCAATTTGTGGCCGCGCA	ROSA26
55099293_55099312_n485	GGGTTTAACATGTAACTGC	AAVS1
9379495_9379514_n486	GGTTTCTGACACGAAAGCC	ROSA26
9377422_9377441_n487	GCTGCATCTTACATGATCT	ROSA26
55117364_55117383_n488	GCACAGGCCGCCAGGAACT	AAVS1
46376037_46376056_n489	TCCTTTTGCTCTTAAGTTG	CCR5
55091388_55091407_n490	CTGTCACTCGTGTTCACAC	AAVS1
9376323_9376342_n491	AAGAGTCCACAGGCTCTAA	ROSA26
55101392_55101411_n492	CTACTAACAGTACCCACAC	AAVS1
55105428_55105447_n493	CTATAGCTTTCTGACCCCT	AAVS1
55099901_55099920_n494	GAGAAAGAGCTTCACAAAG	AAVS1
55116749_55116768_n495	GATAGACCAGACTGAGCTA	AAVS1
55091050_55091069_n496	GCCAGGTGGGCCTGTATAT	AAVS1
55109520_55109539_n497	CTCCAGGCCACGAGGTGAC	AAVS1
55114757_55114776_n498	CAACTGTGGGGTGACTGCT	AAVS1
55091251_55091270_n499	AACGTCCCCCTGCTTGGCT	AAVS1
55113001_55113020_n500	GAAACCACGAAAGGACTCC	AAVS1
55101486_55101505_n501	GTGACTAGCGTCTGGCAAA	AAVS1
55101730_55101749_n502	TTGTCGTAAGGATCAGCTC	AAVS1
55090977_55090996_n503	CCTGCCCCAGACAGTGGGC	AAVS1
55109703_55109722_n504	GTCTGGATGCCAGCACCTC	AAVS1
55112418_55112437_n505	GGGGACACCTCCTCACCCG	AAVS1
55117106_55117125_n506	CCCAGGGCCAGGAACGACG	AAVS1
9376398_9376417_n507	GACCAACCCACACTGCCTA	ROSA26
46373919_46373938_n508	ACCCGATCCACTGGGGAGC	CCR5
9377929_9377948_n509	CAGAATATTCTAGACCTAA	ROSA26
55099911_55099930_n510	TTCACAAAGTGGGAACAGA	AAVS1
55099078_55099097_n511	CAGCCTGAAGGAGCAACCT	AAVS1
55091952_55091971_n512	GGACCCTTCAGAGCAGTGC	AAVS1
9367357_9367376_n513	AAGAAAGCAGAGCAAAAGC	ROSA26
9384066_9384085_n514	CATAGACATGTAATGGCAA	ROSA26
46372597_46372616_n515	CAAAGCTTCATTCACTCCA	CCR5
55091912_55091931_n516	GTGAGGACACAGAAAGCAC	AAVS1
55100408_55100427_n517	GCTGATCGCTCTTGCTGCG	AAVS1
55113494_55113513_n518	CCCTTAGGGGTCCAAAACT	AAVS1
9380156_9380175_n519	TTATGCCTCTCAACTAACC	ROSA26
55098803_55098822_n520	CTGAGCCTGTTGGAGGAAC	AAVS1
9385557_9385576_n521	ATACACAGAATGAAAATAG	ROSA26
55107079_55107098_n522	TATGGACTTCAGCTACATA	AAVS1
55096531_55096550_n523	AGACGGCAGTGCCTGCACG	AAVS1
55098788_55098807_n524	GAACTGGCCCGGAAACAGG	AAVS1
55109398_55109417_n525	GGCCGGAAAAGGCCATTTG	AAVS1
55096570_55096589_n526	GAGACTGGAGGCTTCTCAT	AAVS1
55091350_55091369_n527	GAGAAGCCATAGCCCCCCT	AAVS1
9379695_9379714_n528	TACTATTATTTTTTTGACC	ROSA26
55106709_55106728_n529	AGGGAGAATGGATTTTCGT	AAVS1
55098814_55098833_n530	AGGCTCAGTACTTCCTCAT	AAVS1
55099940_55099959_n531	CCTCTTTGTAGAATATCCC	AAVS1
55109871_55109890_n532	GCAGTCGCCTTGTGATTTG	AAVS1
55110465_55110484_n533	TAGCATCAAGGTCAACACA	AAVS1
9383551_9383570_n534	AGGATATATAATTCAAGAA	ROSA26
46373684_46373703_n535	ATTCAGGCCAAAGAATTCC	CCR5
46374480_46374499_n536	AAACTTATTAACCATACCT	CCR5
9372859_9372878_n537	TTTGGGACACTTGAATCTG	ROSA26
9378649_9378668_n538	AGTCCAAAGCAAGCCCACA	ROSA26
55113495_55113514_n539	CCTTAGGGGTCCAAAACTT	AAVS1
46371680_46371699_n540	AATGCATGACATTCATCTG	CCR5
9374065_9374084_n541	CCTTGAGTGGGTACTGACT	ROSA26
46376072_46376091_n542	AGCATAGGACCCTACCCTC	CCR5
55092912_55092931_n543	TCTCGGTGCCTGGGTCCCC	AAVS1
9364670_9364689_n544	CATCTAGATGTTAAGAACA	ROSA26
9371831_9371850_n545	ACACTAAGTGCTCCATAGA	ROSA26
55097693_55097712_n546	CGTCTTCACACCTTTGTAC	AAVS1
55105576_55105595_n547	GATGGTTGCATAATATTGG	AAVS1
55097843_55097862_n548	CCACCTATTAAACCCCTCA	AAVS1
46374826_46374845_n549	CACCAACAGCCCTCAGGTC	CCR5
9385246_9385265_n550	AATCTCACAGCACTTTAGT	ROSA26
55092419_55092438_n551	CGATCCCACCCCTCCGTCG	AAVS1
55099692_55099711_n552	GGTCAGGTCCCTCTCCTTG	AAVS1
55115831_55115850_n553	GGGACCACCTTATATTCCC	AAVS1
55114323_55114342_n554	CCCTAGCCACTAAGGCAAT	AAVS1
55103620_55103639_n555	CCAGGGTCATACACTGGGC	AAVS1
9382983_9383002_n556	CCCTGAAAGTGCTGATTAT	ROSA26
9383450_9383469_n557	ATGTTTCTTCCGAGAACTC	ROSA26
55103603_55103622_n558	CCCATGACCTGAAATACCC	AAVS1
55096046_55096065_n559	AAGAAGGTCCCACCGGTGA	AAVS1
55095383_55095402_n560	AGGGGCAGTTCCCTCGACT	AAVS1
46375155_46375174_n561	TGAAAGACAGCCTGGAGTC	CCR5
55102383_55102402_n562	CTCTCATAGTCACAGCTCC	AAVS1
55114836_55114855_n563	CCAGGCCAAGTAGGTGGCC	AAVS1
9366203_9366222_n564	AGTAATTAGGACTCACTCA	ROSA26
55100044_55100063_n565	GCGAGGGCCCAGCACAGCT	AAVS1
55114727_55114746_n566	CTCTTCGGGGTATCCCAGG	AAVS1
9371407_9371426_n567	TTTAGAGTCACATGCAACA	ROSA26
55105649_55105668_n568	GAAGAAGTCACTCCCAGCC	AAVS1
55116013_55116032_n569	GGGGAGCTGCCCAAATGAA	AAVS1
9384160_9384179_n570	GCAAAAGATACAAAATAGA	ROSA26
55096034_55096053_n571	GATTCAGGCCCCTCACCGG	AAVS1
55113731_55113750_n572	ATGGAAACTCGGGCTGTGA	AAVS1
9384060_9384079_n573	TTATTTCATAGACATGTAA	ROSA26
55116039_55116058_n574	AGAGGTGACCCGAATCCAC	AAVS1
55114839_55114858_n575	CCAGGCCACCTACTTGGCC	AAVS1
9380698_9380717_n576	AATGACGTCACAATGCACT	ROSA26
55106959_55106978_n577	TCCGTGAGGCACTCAGCAT	AAVS1
55096599_55096618_n578	GGGTCCTTCTAGCTCCCAG	AAVS1
55095566_55095585_n579	GGCCAAAGCGCCTGGAGAA	AAVS1
55112410_55112429_n580	CTCCTCACCCGTGGTCTCC	AAVS1
55115951_55115970_n581	CTGGAAGATGCCATGACAG	AAVS1
9365195_9365214_n582	TCAAAGCCAGTAGGTACAG	ROSA26
55095213_55095232_n583	CACTCAGGATCACACGGAC	AAVS1
55105336_55105355_n584	ATGTGCAGCAGACATGCAG	AAVS1
9379192_9379211_n585	TGAAAATCCAAATAGGTTT	ROSA26
55116214_55116233_n586	CATCCTAAGAAACGAGAGA	AAVS1
55111932_55111951_n587	GCTTCTAGCAGGTGTGTGA	AAVS1
9364172_9364191_n588	CCTAACGACTCTAGGAAAG	ROSA26
55106038_55106057_n589	CGATTTTTGTCAATAAACG	AAVS1
9384794_9384813_n590	AGGATGAAGAGCCTTAAAC	ROSA26
55099193_55099212_n591	GACTGAAACGTCCCTGGAC	AAVS1
55114398_55114417_n592	GTGGGGTACCCTAAGAACT	AAVS1
55091693_55091712_n593	TGCGCTCCTGGAATGAACA	AAVS1
46374827_46374846_n594	ACCAACAGCCCTCAGGTCA	CCR5
55116269_55116288_n595	CAGCGAGTGAAGACGGCAT	AAVS1
55101723_55101742_n596	TCCTTACGACAAGGGGGAC	AAVS1
55091693_55091712_n597	TGTTCATTCCAGGAGCGCA	AAVS1
9363088_9363107_n598	TTCAGCTCCCACACTCCAT	ROSA26
9376692_9376711_n599	TTCTAATCTTTTCATGTGC	ROSA26
55091130_55091149_n600	GGTGGCATCACACGTGAGA	AAVS1
55096253_55096272_n601	AAACACAGAAGGTATAGGG	AAVS1
55115290_55115309_n602	AGGTAAAACTGACGCACGG	AAVS1
46373955_46373974_n603	TTGTGACACGGACTCAAGT	CCR5
55113801_55113820_n604	CCCAGTTGTCATGGCGATA	AAVS1
55113519_55113538_n605	GACAAAAGCCGAAGTCCAG	AAVS1
9384314_9384333_n606	GACACAAAATGCTTTACCA	ROSA26
55113212_55113231_n607	TCCTGCCTTAAACCCAGCC	AAVS1
55098442_55098461_n608	GATTGTCCTAGACTCAGGC	AAVS1
55113558_55113577_n609	CCCCAGGCCTTGTGGACAC	AAVS1
46373987_46374006_n610	CATGTGCACAACTCTGACT	CCR5
55099056_55099075_n611	ACGACCCAGAGCTCCGGGA	AAVS1
55099554_55099573_n612	CCCCCAGGGGAGACCCGGC	AAVS1
9379335_9379354_n613	TCATCGTAGGATTGTAGAC	ROSA26
9374608_9374627_n614	GAGTTGATCTAAGAGTTGT	ROSA26
55111582_55111601_n615	GTGGACCCCTGAACCCACG	AAVS1
55095396_55095415_n616	CAGGCCCCTGCCCAGTCGA	AAVS1
55109472_55109491_n617	TCTGGCCCAGTCGACTCAG	AAVS1
55103462_55103481_n618	AGGCCCGGCACCCCCGCAC	AAVS1
55104398_55104417_n619	TGCTGGATTAAGATTATAT	AAVS1
55092259_55092278_n620	ACCGAGACCACGCTGCGGC	AAVS1
9364764_9364783_n621	TAGCATGCAATGTTTGCTT	ROSA26
9378940_9378959_n622	GAGCTCCGAGTAAAAATAA	ROSA26
55092769_55092788_n623	CTGAGCCCCTCACCTCCGC	AAVS1
9379177_9379196_n624	TTCAGCATTGGAAAGAATT	ROSA26
55094344_55094363_n625	CTGTGTGGACCTCCGAGAC	AAVS1
9371106_9371125_n626	GTCAAACCCCTTAAAAGTG	ROSA26
55092904_55092923_n627	GAGCCCCCTCTCGGTGCCT	AAVS1
55091521_55091540_n628	GCTGACAACCAGCGCCTCA	AAVS1
55109768_55109787_n629	ACCCGCCCTCCTTAGAGCT	AAVS1
55094534_55094553_n630	CCAACTCCCAGCAGACCTG	AAVS1
55110193_55110212_n631	CAGCTAGGGATCCAGATCT	AAVS1
9379490_9379509_n632	CTGACACGAAAGCCGGGAA	ROSA26
46374607_46374626_n633	CTCACTGCAAGCACTGCAT	CCR5
9383357_9383376_n634	CTTGCGTTTATTCTAAGTC	ROSA26
46372960_46372979_n635	TTCACATTGATTTTTTGGC	CCR5
55112938_55112957_n636	TGGCTGTTTAAGATACGCC	AAVS1
9375971_9375990_n637	TGTTAGGAAGATAAAAGAT	ROSA26
55091852_55091871_n638	ACTGGAGAGATTCGTGAGT	AAVS1
55112113_55112132_n639	CCCAGAAAGACCTGCGGCA	AAVS1
9379293_9379312_n640	GTATCCCAGAATTTTGGGT	ROSA26
55113517_55113536_n641	GGGACAAAAGCCGAAGTCC	AAVS1
55094729_55094748_n642	TCAGGCTCCGGAATCCTGG	AAVS1
55097845_55097864_n643	CATGAGGGGTTTAATAGGT	AAVS1
55114271_55114290_n644	TGTTCAGCCCTAAGAATCC	AAVS1
55109721_55109740_n645	CGGGGAATTCTGCATCATG	AAVS1
55111649_55111668_n646	GCCTCCGAGACTTCTGACG	AAVS1
55096163_55096182_n647	CGACACACAGAGCTCCTGT	AAVS1
55112500_55112519_n648	CATGGCGTCCGACTCGGCC	AAVS1
55109721_55109740_n649	CATGATGCAGAATTCCCCG	AAVS1
55104735_55104754_n650	GTTAGATGTAATTGAGCAC	AAVS1
55092618_55092637_n651	GCAGCCAGGAGTCCAGGTA	AAVS1
9379362_9379381_n652	TTATCACCCTCAAGTGTCT	ROSA26
9363073_9363092_n653	CCATTGGCCTCTTGCGGTC	ROSA26
46371524_46371543_n654	TAAAAATGAGCTTTTCTAG	CCR5
55115889_55115908_n655	TGTCCTGAAGTGGACATAG	AAVS1
55111247_55111266_n656	TTAGTCTATTCACGGGGTC	AAVS1
9369789_9369808_n657	ATTATCAATAAGTATCAAT	ROSA26
55112222_55112241_n658	GGGGATTGACAGTCCCAGT	AAVS1
55106986_55107005_n659	GTTGGCTTCACTCTTAGAC	AAVS1
55116674_55116693_n660	AGTTCCGGCGGCACAGCAA	AAVS1
55108344_55108363_n661	AGCCATTGTCCCTGACCTA	AAVS1
46374821_46374840_n662	GAGACCACCAACAGCCCTC	CCR5
9385632_9385651_n663	TAGCACATACATTGATAGA	ROSA26
55091280_55091299_n664	CCTCCATCCTGGCCTCGGG	AAVS1
9366674_9366693_n665	AGAAGCATGAAGTGTTTTG	ROSA26
55113508_55113527_n666	CTTTTGTCCCCCCAAGTTT	AAVS1
55091465_55091484_n667	ACTCTCCAAGTGACCCGGA	AAVS1
9366191_9366210_n668	TTCTTGCTCAGAAGTAATT	ROSA26
55114659_55114678_n669	TTGGCCACGTAACCTGAGA	AAVS1
55091668_55091687_n670	TCTGCGGCCTTGCGTTCCA	AAVS1
46375875_46375894_n671	AACCATCATAGTACAGGTA	CCR5
9367086_9367105_n672	TGTAATAGAGAATACTGGG	ROSA26
46375764_46375783_n673	AATATACCCAAACACTAAG	CCR5
55112013_55112032_n674	TACCCCAGGAGCCTTCATA	AAVS1
55115925_55115944_n675	AGAAGACTAGCTGAGCTCT	AAVS1
55106253_55106272_n676	GTCGGAGCCCACACCAAAG	AAVS1
9378685_9378704_n677	CCATTTTCTAATTACAGTT	ROSA26
55100070_55100089_n678	CCAAGCGTCCGCTCGCCGC	AAVS1
46371290_46371309_n679	GAAATCTTATCTTCTGCTA	CCR5
9375444_9375463_n680	GCACCCAATAAAAGAGAGA	ROSA26
9380269_9380288_n681	GTTAAGGTTGATGTTGAAA	ROSA26
9366573_9366592_n682	GGTACACTGTATGCTGCAA	ROSA26
55092625_55092644_n683	ACTCCTGGCTGCGGTCAGC	AAVS1
46371400_46371419_n684	AGGCTTCCCTCTTGTCTGG	CCR5
55099319_55099338_n685	GGTTCCAGAGGCCACCTGC	AAVS1
55115591_55115610_n686	CTCTAAGGTTTGCTTACGA	AAVS1
9370843_9370862_n687	GATTTAAGTTACTCTTGAG	ROSA26
55091428_55091447_n688	AGAAGCAGCTGTATAAATA	AAVS1
55101302_55101321_n689	ATTGCTGCTCCTTTGTAAG	AAVS1
55095690_55095709_n690	ACAATTCCCATCAGCCCCC	AAVS1
55096650_55096669_n691	CAGTGCCCTGGGTATGCTG	AAVS1
9375617_9375636_n692	ATGACTGGACTTAACTACC	ROSA26
55094484_55094503_n693	AGGGTGTCAGCCACGGAAT	AAVS1
9367509_9367528_n694	TTGAAAATAGATTGCAGCA	ROSA26
46374345_46374364_n695	CAACTTTTTACCTAGTACA	CCR5
55111501_55111520_n696	CCCCTCTTTGGTTGAAATG	AAVS1
46371976_46371995_n697	AAGCAACCGATTTTGAATG	CCR5
9375919_9375938_n698	ACAATCTTCCAATCAATGG	ROSA26
46373898_46373917_n699	AAACTGAGCTTGCTCGCTC	CCR5
9379251_9379270_n700	AGAGCCTTCCTCAAACTCT	ROSA26
46373854_46373873_n701	CAGCATTTGCAGAAGCGTT	CCR5
55112126_55112145_n702	ATTGCTGGAACCCTGCCGC	AAVS1
55099860_55099879_n703	GTGTCTATTTTTGGAGAAC	AAVS1
55095707_55095726_n704	TAGGCTGTGCCTGCCCCGG	AAVS1
55094356_55094375_n705	TCTCATGCGCCAGTCTCGG	AAVS1
9377970_9377989_n706	ATCTCCATGGTTGGATCAG	ROSA26
55099016_55099035_n707	CCAGTGTGCCGCTGCGTGC	AAVS1
55112005_55112024_n708	GAGCCTTCATATGGGGTCC	AAVS1
55112203_55112222_n709	AATCCCCTCAGTTACTCAG	AAVS1
55091435_55091454_n710	GCTGTATAAATACGGGTGC	AAVS1
55091983_55092002_n711	GGGCACCCGCCCGCCCACT	AAVS1
55094682_55094701_n712	GCCTCCACGGCGCCCCCAG	AAVS1
55114331_55114350_n713	ACTAAGGCAATTGGGGTGC	AAVS1
55099284_55099303_n714	ATGTAACTGCTGGTCCAAG	AAVS1
55097886_55097905_n715	AGCCACCATGCTCCTCGCC	AAVS1
46374854_46374873_n716	ATGGCCTCTGCTAAGCTCA	CCR5
9375147_9375166_n717	AAATCAAGAAAACCGGGCG	ROSA26
55091179_55091198_n718	AGTGCAAGGATCAGTAGCC	AAVS1
9363305_9363324_n719	ACTCCCACCTACAGGGCCC	ROSA26
46371187_46371206_n720	TGTGAGTGAAAGACTTTAA	CCR5
46376058_46376077_n721	GAGAGTGCAACAGTAGCAT	CCR5
55112239_55112258_n722	AACTCAAACCCCTACCAAC	AAVS1
9368350_9368369_n723	AAAAAAAAATATGCGCGGG	ROSA26
55091336_55091355_n724	CCCCTGGGACCTCCGGACT	AAVS1
55105335_55105354_n725	TGTGCAGCAGACATGCAGA	AAVS1
9383531_9383550_n726	GGGCTAGAAAGTGAATTAC	ROSA26
55115664_55115683_n727	GAATCTGCCTAACAGGAGG	AAVS1
9384701_9384720_n728	TACTTGTACTTCCCACCAC	ROSA26
55112143_55112162_n729	ATCCTACCTAACGCACTCC	AAVS1
55117026_55117045_n730	CGGCTCCAATTCGGAAGTG	AAVS1
55103623_55103642_n731	CCAGCCCAGTGTATGACCC	AAVS1
55091855_55091874_n732	CACGAATCTCTCCAGTTCC	AAVS1
55109840_55109859_n733	GTGACACCCGGCTCCACAC	AAVS1
55114755_55114774_n734	CAAGCAGTCACCCCACAGT	AAVS1
55111564_55111583_n735	TCCTCCCGCATGGCTCTCG	AAVS1
55091342_55091361_n736	ATAGCCCCCCTGGGACCTC	AAVS1
9375209_9375228_n737	ACCACATTTCTGTTTAGCA	ROSA26
46371468_46371487_n738	CTCTAATATATCAGTTTCA	CCR5
55094871_55094890_n739	TGAAAGAAACAAATTATCT	AAVS1
55114933_55114952_n740	AGAGCCAGGAACCCCTGTA	AAVS1
55098473_55098492_n741	GCTGCCAAGGGCCACCCTG	AAVS1
9369603_9369622_n742	ATCCTGGCAGTATCATTGC	ROSA26
9366282_9366301_n743	TACCACATAAGCAGTGAGA	ROSA26
55099471_55099490_n744	CCCCCAAAGGGCTGTCTCA	AAVS1
55100447_55100466_n745	TGTGCGGCTCATAGCCTCG	AAVS1
55115830_55115849_n746	GGACCACCTTATATTCCCA	AAVS1
9383559_9383578_n747	TTATATATCCTACACAAAA	ROSA26
55112112_55112131_n748	TCCCAGAAAGACCTGCGGC	AAVS1
46371975_46371994_n749	AGCAACCGATTTTGAATGC	CCR5
55098446_55098465_n750	GCAGGATTGTCCTAGACTC	AAVS1
55116909_55116928_n751	CTTTAACTGGCCCTGGCTT	AAVS1
9372857_9372876_n752	CTTTTGGGACACTTGAATC	ROSA26
55115162_55115181_n753	AGTAGAGGCGGCCACGACC	AAVS1
55112238_55112257_n754	ACTCAAACCCCTACCAACT	AAVS1
9369511_9369530_n755	TACCTGTGTGGCATCATGT	ROSA26
9366419_9366438_n756	TATTGGCTAAAATATTGGA	ROSA26
55094754_55094773_n757	GCGAGGAGTTCTCCAAGCA	AAVS1
55115812_55115831_n758	AGCCACATTAACCGGCCCT	AAVS1
9372858_9372877_n759	TTTTGGGACACTTGAATCT	ROSA26
55091297_55091316_n760	GGTGGCCCCCTCGGCTCCT	AAVS1
55108255_55108274_n761	ACTTAATGCCACTGAATTG	AAVS1
55096681_55096700_n762	CTGCCCCGGCTCCTGCAGC	AAVS1
55112832_55112851_n763	TTGCTGGGACACCGTGGCT	AAVS1
55099449_55099468_n764	CATCCTTCTGACAGGCATG	AAVS1
9369790_9369809_n765	CATTATCAATAAGTATCAA	ROSA26
55099249_55099268_n766	CAAGAGGCCCCTCTGCACC	AAVS1
55095568_55095587_n767	CCAAAGCGCCTGGAGAAGG	AAVS1
9376085_9376104_n768	CAGGCATATGGTAGAAACC	ROSA26
55096476_55096495_n769	CACACACCTCAGGGGCAGG	AAVS1
55115727_55115746_n770	ACAGAAAAGCCCCATCCTT	AAVS1
55112531_55112550_n771	AGGTCCCCGTCACTGTTGA	AAVS1
46374861_46374880_n772	CTGCTAAGCTCAAGGCGTG	CCR5
55109735_55109754_n773	TCATGTGGGCGTGTCCTGC	AAVS1
55112511_55112530_n774	CCCCTGGACCTGGCCGAGT	AAVS1
9384349_9384368_n775	AGCTCAAAATCGCAGCCTG	ROSA26
55113242_55113261_n776	GGTTTCCGAGCTTGACCCT	AAVS1
55094487_55094506_n777	CCGTGGCTGACACCCTCCG	AAVS1
55101404_55101423_n778	CCCACACAGGCCCCCTGGC	AAVS1
46375539_46375558_n779	TCTGCATTTAACCGTCAAT	CCR5
55101617_55101636_n780	AGGAGATGAAGCCGCCCCC	AAVS1
46375257_46375276_n781	TACACGAGGTATGAGGTCT	CCR5
9384284_9384303_n782	GTACAGCTCGGCCTGTGGT	ROSA26
55115817_55115836_n783	TTCCCAGGGCCGGTTAATG	AAVS1
55115102_55115121_n784	ATATGTCCCAGATAGCACT	AAVS1
55113793_55113812_n785	TATTTCCACCCAGTTGTCA	AAVS1
55091383_55091402_n786	AACACGAGTGACAGGGCTC	AAVS1
46375444_46375463_n787	AGCAAAGCATTGAGCAAAG	CCR5
55099448_55099467_n788	CCATGCCTGTCAGAAGGAT	AAVS1
9376481_9376500_n789	ATATTCACCCCTGACCATC	ROSA26
55106538_55106557_n790	TTCCAGCATCCAAGTCAGC	AAVS1
9363289_9363308_n791	CCCGGGAATCCTAGGGAGC	ROSA26
55112226_55112245_n792	ATTGACAGTCCCAGTTGGT	AAVS1
9364653_9364672_n793	CATGGTTAGTTAAGAATAT	ROSA26
46375213_46375232_n794	GACCCCTCAGTATTTCAGC	CCR5
55113732_55113751_n795	TGGAAACTCGGGCTGTGAA	AAVS1
46373825_46373844_n796	CTTTTGGAAGAAGACTAAG	CCR5
55109769_55109788_n797	CCCGCCCTCCTTAGAGCTG	AAVS1
55095655_55095674_n798	CTCAAGGGTTAGCCCCCAA	AAVS1
55116486_55116505_n799	CCAGCCGTAGAGGTGACCC	AAVS1
9379039_9379058_n800	TTTGATCATATATCGGCTT	ROSA26
9378207_9378226_n801	AGGCATAAGCATAAACTGG	ROSA26
55117163_55117182_n802	CCCTCTGCTGCGCCACCTG	AAVS1
55116758_55116777_n803	CAGCTCCCATAGCTCAGTC	AAVS1
55099140_55099159_n804	CGAAATCAGCCCTCGGCCA	AAVS1
55111571_55111590_n805	GGGTCCACGAGAGCCATGC	AAVS1
55094488_55094507_n806	CGTGGCTGACACCCTCCGC	AAVS1
55098182_55098201_n807	GATTGTGCTGTCAGGAGCT	AAVS1
9380535_9380554_n808	GCTGGTGATAATAATCCAC	ROSA26
9374066_9374085_n809	GCCTTGAGTGGGTACTGAC	ROSA26
9379570_9379589_n810	AGCTGTCACATGTCATTTG	ROSA26
55116720_55116739_n811	CGCAAAGTGACAATGGCCA	AAVS1
55099447_55099466_n812	CCCATGCCTGTCAGAAGGA	AAVS1
9375144_9375163_n813	TCAAGAAAACCGGGCGCGG	ROSA26
55112031_55112050_n814	ACGATGAGTCTCAGAGGAC	AAVS1
55098076_55098095_n815	CCTAGGGCTTCTGGTGCGT	AAVS1
55101290_55101309_n816	TAAACATGTCCCCTTACAA	AAVS1
55092119_55092138_n817	CAGCCCCGCCGGCACCCCC	AAVS1
46373180_46373199_n818	TGTATTTCCAAAGTCCCAC	CCR5
55092009_55092028_n819	CCACAAGCCCTTCCCCCAC	AAVS1
55109463_55109482_n820	GTCGACTCAGGGGCTGAAT	AAVS1
9364079_9364098_n821	GCATGAAATGCTATTTCAC	ROSA26
55110063_55110082_n822	AGTTATGAGCAATTTCTGC	AAVS1
55093038_55093057_n823	TTCTCCACTCCAGGGACGC	AAVS1
55112539_55112558_n824	CGCCGCCGTCAACAGTGAC	AAVS1
9363061_9363080_n825	TGCGGTCAGGTCACGCCGC	ROSA26
9376322_9376341_n826	AGAGTCCACAGGCTCTAAG	ROSA26
55113559_55113578_n827	CCCAGGCCTTGTGGACACT	AAVS1
55095388_55095407_n828	CAGTTCCCTCGACTGGGCA	AAVS1
55110505_55110524_n829	CTCCTGCAGAACCACAGTA	AAVS1
9376631_9376650_n830	TCACAAGACAGATTCTTGG	ROSA26
55116220_55116239_n831	AAGAAACGAGAGATGGCAC	AAVS1
55113008_55113027_n832	ATAGCCAGGAGTCCTTTCG	AAVS1
55113801_55113820_n833	TATCGCCATGACAACTGGG	AAVS1
46374008_46374027_n834	TTAGTTTTCATACACAGCC	CCR5
55114381_55114400_n835	GTGGTTGATAAACCCACGT	AAVS1
9384288_9384307_n836	AGTAGTACAGCTCGGCCTG	ROSA26
55096261_55096280_n837	CTTCTGTGTTTGCTGCTAG	AAVS1
55112673_55112692_n838	TCTAGGTAGCCACAGGAGG	AAVS1
55101953_55101972_n839	TAGTCAGGTTTTCTCGGTG	AAVS1
55114325_55114344_n840	CTAGCCACTAAGGCAATTG	AAVS1
9373549_9373568_n841	GGAATAATACCTAGCTTAG	ROSA26
9366587_9366606_n842	GTACCCTAGAAAGTCATCG	ROSA26
55116936_55116955_n843	GACCTACTCTCTTCCGCAT	AAVS1
55116993_55117012_n844	GCACAGAGTGGCTAAGCCC	AAVS1
9379424_9379443_n845	AGTATGTTACTGTTCACAA	ROSA26
55111853_55111872_n846	CACCAGTCACAGGCAGAGC	AAVS1
55103344_55103363_n847	GGGAAAGGACAAGATCCAC	AAVS1
55117105_55117124_n848	GCCCAGGGCCAGGAACGAC	AAVS1
9378366_9378385_n849	AAATTACCATGATATTGAG	ROSA26
55091066_55091085_n850	AGTCCCGCCAGCCTCAGCC	AAVS1
9374025_9374044_n851	AAACTATTTCCAGTACCTC	ROSA26
46371860_46371879_n852	TAGTCAGAGTGAAATGGCC	CCR5
46373490_46373509_n853	AAGATAGTCATCTTGGGGC	CCR5
55091888_55091907_n854	GCAAGAACGCTTCGCTGAG	AAVS1
55098487_55098506_n855	ACACCTCATCACCTCAGGG	AAVS1
55096321_55096340_n856	TTTTGGTTCCGAAGCTGCA	AAVS1
9378827_9378846_n857	TTGTGGCCAAGAAGGATTC	ROSA26
55094420_55094439_n858	GGCATCTGGTAGGACCTGA	AAVS1
9375185_9375204_n859	TTCACCTGCCTCTTGAATG	ROSA26
9374737_9374756_n860	GTACTGTGTTGGAATAGAG	ROSA26
55102814_55102833_n861	TTCAAAAGCTAGAATCATA	AAVS1
46374356_46374375_n862	CTAGTACAAGGCAACATAT	CCR5
55115437_55115456_n863	ATCAGTGAAACGCACCAGA	AAVS1
55099165_55099184_n864	GGTTTGGTAACGAGGTCCC	AAVS1
9378819_9378838_n865	CTTGGCCACAAGAAGGACT	ROSA26
55114595_55114614_n866	CAGCTTATGCTGTTTGCCC	AAVS1
9380495_9380514_n867	CTTTTAGGGGGCCACTGAA	ROSA26
55105258_55105277_n868	AGACCCATTCGGCTATAAT	AAVS1
55113887_55113906_n869	TGAAAGATGCCTGAGGCCT	AAVS1
46371324_46371343_n870	GAAGGCATCTCACTGGAGA	CCR5
55106111_55106130_n871	TTCCACTAGTGCTGTGGAG	AAVS1
46373944_46373963_n872	TATCTGTGGGCTTGTGACA	CCR5
55092440_55092459_n873	CCGTCCTAAAGCCTCCGTC	AAVS1
55094833_55094852_n874	TGCCGGCACACAATGCACC	AAVS1
46375514_46375533_n875	TACCTACACTTGTGTGCAC	CCR5
46371743_46371762_n876	GTATGACAACTCTTAATTG	CCR5
55098947_55098966_n877	CTCACTGACCCATGCGGTG	AAVS1
55095736_55095755_n878	CGGTTGTCCAGGACGACTC	AAVS1
46371799_46371818_n879	AATGTGAGGATTTTACAAT	CCR5
55095709_55095728_n880	TTTAGGCTGTGCCTGCCCC	AAVS1
9376686_9376705_n881	TCTTTTCATGTGCTGGTGT	ROSA26
55094502_55094521_n882	AGAACTTGCTTCCCGCGGA	AAVS1
55098946_55098965_n883	TCACTGACCCATGCGGTGA	AAVS1
55114826_55114845_n884	TTGGCCTGGACCCCACGAG	AAVS1
55099146_55099165_n885	GCTGGCCGAAATCAGCCCT	AAVS1
9369671_9369690_n886	AGTCCCATTTTAGGGCATG	ROSA26
9374315_9374334_n887	TTTAGACAGTTCTGGGCTG	ROSA26
55095081_55095100_n888	CTATCTTCCCCCCACCCCG	AAVS1
9379336_9379355_n889	CATCGTAGGATTGTAGACA	ROSA26
9373172_9373191_n890	TTCTGGAGCCGTGCTGCAT	ROSA26
9371053_9371072_n891	TTACAGGAAGAAGTTCTAA	ROSA26
55115008_55115027_n892	AAGCCTGAGCGCCTCTCCT	AAVS1
55097846_55097865_n893	CCATGAGGGGTTTAATAGG	AAVS1
9379186_9379205_n894	CAATGCTGAAAATCCAAAT	ROSA26
55094443_55094462_n895	AGGGTCCCAACCTCAGACA	AAVS1
55109046_55109065_n896	ACTAGGTTGCTCCTACCTC	AAVS1
46375641_46375660_n897	CATTCAGTCTGAAATACGG	CCR5
46374707_46374726_n898	AGACGGAGCAATGCCGTCA	CCR5
55092943_55092962_n899	CAGGAAAGCAAGAAGACTA	AAVS1
55101925_55101944_n900	AGATGCCTCTAACCGCTCC	AAVS1
55109464_55109483_n901	TTCAGCCCCTGAGTCGACT	AAVS1
55103565_55103584_n902	CCTCTTATCCTCCTAGGTG	AAVS1
55117235_55117254_n903	CTGATACCGTCGGCGTTGG	AAVS1
55094793_55094812_n904	ATGAATTGATGCAGGTCTG	AAVS1
55113137_55113156_n905	GCTTCCAGTGCTCAGACTA	AAVS1
9363504_9363523_n906	CACAGCACAAGGACATTAT	ROSA26
9384256_9384275_n907	GACACGGCTCATCTCCCGT	ROSA26
55095389_55095408_n908	AGTTCCCTCGACTGGGCAG	AAVS1
55097990_55098009_n909	GTAGGAGAAGATCTCACAC	AAVS1
9381262_9381281_n910	CTGCAGTATTTCTATACGA	ROSA26
46374395_46374414_n911	ACAGGTCTTTGTCTTGCTA	CCR5
55093039_55093058_n912	TCTCCACTCCAGGGACGCG	AAVS1
55094504_55094523_n913	CGCGGGAAGCAAGTTCTGT	AAVS1
55113984_55114003_n914	GCCTGGACTCCTTCATCTG	AAVS1
55113632_55113651_n915	TAATTTATCCCGTGGATCT	AAVS1
46375017_46375036_n916	CCAATCTGCTTGAAGACTA	CCR5
9378104_9378123_n917	TCTATTCACTAGATTACAG	ROSA26
55091283_55091302_n918	CCACCCGAGGCCAGGATGG	AAVS1
9366281_9366300_n919	TTACCACATAAGCAGTGAG	ROSA26
55106809_55106828_n920	CCAGGGTGCGCACATCACC	AAVS1
55099055_55099074_n921	CGACCCAGAGCTCCGGGAC	AAVS1
55103616_55103635_n922	ATACCCAGGGTCATACACT	AAVS1
55116834_55116853_n923	GGGGCTCAACATCGGAAGA	AAVS1
55099599_55099618_n924	AACTTAGGGCAAGGGTTAG	AAVS1
9367499_9367518_n925	TATTTTCAACCTTCAGCTT	ROSA26
9373561_9373580_n926	TATTCACATCCCCTAAGCT	ROSA26
55095387_55095406_n927	GCAGTTCCCTCGACTGGGC	AAVS1
55094654_55094673_n928	CTTCACCTCCGTCGGTCCC	AAVS1
9384358_9384377_n929	TCGCAGCCTGTGGCAACTT	ROSA26
9365293_9365312_n930	GTCATTTCAGTGGAAAGTC	ROSA26
9384367_9384386_n931	AAGATCCCAAAGTTGCCAC	ROSA26
55109407_55109426_n932	TTTTCCGGCCTGAGCCAGG	AAVS1
55101624_55101643_n933	GAAGCCGCCCCCAGGACTC	AAVS1
9365488_9365507_n934	TGTAGTTTCAGTATCCCTT	ROSA26
55099286_55099305_n935	ACATGTAACTGCTGGTCCA	AAVS1
55092447_55092466_n936	AGAGCCAGACGGAGGCTTT	AAVS1
9366986_9367005_n937	TGAGCTATCCTAAACATGG	ROSA26
55109404_55109423_n938	GCCTTTTCCGGCCTGAGCC	AAVS1
55098977_55098996_n939	CCTGCTGGCCGAGCATGGC	AAVS1
9378188_9378207_n940	AATGGGAAAAGATAATTGA	ROSA26
55095382_55095401_n941	AAGGGGCAGTTCCCTCGAC	AAVS1
55117357_55117376_n942	GCCGCCCGCACAGGCCGCC	AAVS1
55102114_55102133_n943	ACCAACAACTTTAATAGAA	AAVS1
55098480_55098499_n944	ATCACCTCAGGGTGGCCCT	AAVS1
55103607_55103626_n945	CCCTGGGTATTTCAGGTCA	AAVS1
9365517_9365536_n946	GTGTTTCAGATTTTTGGAG	ROSA26
55099018_55099037_n947	CTGCACGCAGCGGCACACT	AAVS1
9384813_9384832_n948	TTCACACCTTTTGCTAACC	ROSA26
55091694_55091713_n949	CTGTTCATTCCAGGAGCGC	AAVS1
55113454_55113473_n950	GTGTCAGCCCCTGGCTGCA	AAVS1
9366983_9367002_n951	AGGTGAGCTATCCTAAACA	ROSA26
9382330_9382349_n952	TTGCTTTGCCTTAATGAGG	ROSA26
46374247_46374266_n953	AATATACATAAGGAACTTT	CCR5
9375222_9375241_n954	TTAGCAAGGATATGTGTGT	ROSA26
55116047_55116066_n955	CCCGAATCCACAGGAGAAC	AAVS1
9372162_9372181_n956	GAGTAGTCTATTAGAAATC	ROSA26
46371059_46371078_n957	TTTGCCAAATGTCTTCTAT	CCR5
55117224_55117243_n958	GGTATCAGCGCCCTGCACC	AAVS1
9384195_9384214_n959	AGACCTTCTATTATAGGAT	ROSA26
9363482_9363501_n960	AAACACTGTCGTGTATCGC	ROSA26
55111887_55111906_n961	AGCATGTCTTCTAAAGTCC	AAVS1
55094416_55094435_n962	GTCCTACCAGATGCCTGTG	AAVS1
55097097_55097116_n963	GGTGAACTGCGAACTGCGC	AAVS1
55110191_55110210_n964	CCAGATCTGGATCCCTAGC	AAVS1
9367293_9367312_n965	TGTTCTTTGGTTCATGTTC	ROSA26
9385314_9385333_n966	GTCAAGTGCAAAACTACCC	ROSA26
55100383_55100402_n967	TCCCATGCATCACAGGATG	AAVS1
9373136_9373155_n968	TGATGTCTAAAAGTTAGCA	ROSA26
9377977_9377996_n969	GGGTCCACTGATCCAACCA	ROSA26
55102385_55102404_n970	CTCATAGTCACAGCTCCTG	AAVS1
55114316_55114335_n971	CCCAACCCCCTAGCCACTA	AAVS1
55096539_55096558_n972	CACTGCCGTCTTGTCCTCA	AAVS1
46373060_46373079_n973	TTTGCAGTTTATCAGGATG	CCR5
55114702_55114721_n974	CAGCCCACCCCAATGCTCC	AAVS1
55099040_55099059_n975	AGTCCAGCCGTCCCCGTCC	AAVS1
55092260_55092279_n976	CCGCAGCGTGGTCTCGGTC	AAVS1
46370971_46370990_n977	ACCGGGGAGAGTTTCTTGT	CCR5
46375320_46375339_n978	TTACCTAGTAGTCATTTCA	CCR5
46375845_46375864_n979	GAGACTGTTTTGAATTTGG	CCR5
55091387_55091406_n980	CCTGTCACTCGTGTTCACA	AAVS1
9378172_9378191_n981	CAAGCTGGTAGACTTGAAT	ROSA26
9373656_9373675_n982	TTCTGCTGTGGTTAAGCTC	ROSA26
55112274_55112293_n983	GCTGGGCTCCAAGCAATCC	AAVS1
55092008_55092027_n984	CCCACAAGCCCTTCCCCCA	AAVS1
55105215_55105234_n985	GGCTGTGTCATTTCTTTAA	AAVS1
46374761_46374780_n986	TTGCAGAAGGTTTACTCTG	CCR5
55111598_55111617_n987	AAAGGATAGGATTCCGCGT	AAVS1
55111886_55111905_n988	GCATGTCTTCTAAAGTCCT	AAVS1
55096045_55096064_n989	AGAAGGTCCCACCGGTGAG	AAVS1
9384295_9384314_n990	TTGAGTAAGTAGTACAGCT	ROSA26
46371549_46371568_n991	CTCTCAGCTGCCTAGTCTA	CCR5
9378650_9378669_n992	GTCCAAAGCAAGCCCACAA	ROSA26
55095773_55095792_n993	CCCTATCTGCCCCTGCCAG	AAVS1
55108246_55108265_n994	CACTGAATTGGGGTTAAAA	AAVS1
46371405_46371424_n995	CAAGAGGGAAGCCTAAAAA	CCR5
55111568_55111587_n996	TCCACGAGAGCCATGCGGG	AAVS1
9385426_9385445_n997	GCTTCATTCCTTCAGGTTG	ROSA26
55106799_55106818_n998	GCACCCTGGAGCCAGGCTA	AAVS1
55113975_55113994_n999	CCTTCATCTGAGGGCGGAA	AAVS1
55113800_55113819_n1000	ACCCAGTTGTCATGGCGAT	AAVS1
55115835_55115854_n1001	ATATAAGGTGGTCCCAGCT	AAVS1
55092461_55092480_n1002	GCTCTTCCGATTCTGGCTC	AAVS1
55108326_55108345_n1003	AATTAAAATCGTGTACCCT	AAVS1
55113590_55113609_n1004	TCAGCTCCAGTTCAGGTCC	AAVS1
55103362_55103381_n1005	GCTGTCTTATACCTTCCTG	AAVS1
46375509_46375528_n1006	GCCCAGTGCACACAAGTGT	CCR5
9380044_9380063_n1007	TATTTGAGATTTGTGGTTG	ROSA26
55109910_55109929_n1008	ACCCTCAGCCGTGCTGCTC	AAVS1
55091963_55091982_n1009	AAGGGTCCTAGGCTCCTGC	AAVS1
9378565_9378584_n1010	TGGCTGTCAGTATACTATA	ROSA26
9365299_9365318_n1011	TCAGTGGAAAGTCTGGCAC	ROSA26
9374821_9374840_n1012	GCAGTATTTTCAGATCACA	ROSA26
55106312_55106331_n1013	GAGAGGCCTTCCCAACCAT	AAVS1
55115589_55115608_n1014	CATCGTAAGCAAACCTTAG	AAVS1
46374866_46374885_n1015	AAGCTCAAGGCGTGAGGAT	CCR5
55112012_55112031_n1016	ACCCCAGGAGCCTTCATAT	AAVS1
9370966_9370985_n1017	TGGACAGTTGGTATCCGTG	ROSA26
9374440_9374459_n1018	TAATAAGACTTTTCTGACC	ROSA26
9378994_9379013_n1019	GTCTACTCTTACATGGAAA	ROSA26
9363700_9363719_n1020	GGATCCATAGATGGGCATC	ROSA26
55113855_55113874_n1021	ACTGGGCAGGTCCTTGAAA	AAVS1
55099267_55099286_n1022	CAGGCCTTGTCCCTCCCCT	AAVS1
55114396_55114415_n1023	TTCTTAGGGTACCCCACGT	AAVS1
55115692_55115711_n1024	GACCCAATATCAGGAGACT	AAVS1
55098122_55098141_n1025	CACAGAGCTCACTGAACGC	AAVS1
55114324_55114343_n1026	AATTGCCTTAGTGGCTAGG	AAVS1
55114380_55114399_n1027	CGTGGGTTTATCAACCACT	AAVS1
46375693_46375712_n1028	TTTGTCTGGAGAAGGCATC	CCR5
9371846_9371865_n1029	CCTTGATGGCTTCCATCTA	ROSA26
55092443_55092462_n1030	CCAGACGGAGGCTTTAGGA	AAVS1
55115824_55115843_n1031	CGGCCCTGGGAATATAAGG	AAVS1
55110224_55110243_n1032	TTTGTAGCCTCTCCCGCTC	AAVS1
55092420_55092439_n1033	GCGATCCCACCCCTCCGTC	AAVS1
46375321_46375340_n1034	TACCTAGTAGTCATTTCAT	CCR5
55094442_55094461_n1035	AAGGGTCCCAACCTCAGAC	AAVS1
9385322_9385341_n1036	CAAAACTACCCTGGCCCAA	ROSA26
55113453_55113472_n1037	CTGCAGCCAGGGGCTGACA	AAVS1
55106613_55106632_n1038	TTGCACAGGGGCATGGAAC	AAVS1
55112666_55112685_n1039	TGGCTACCTAGATATCGCC	AAVS1
55110217_55110236_n1040	CCTCTCCCGCTCTGGTTCA	AAVS1
55092520_55092539_n1041	GCCGAGGGGCCGCCCTCCA	AAVS1
9373147_9373166_n1042	AGTTAGCAAGGTGATTCAG	ROSA26
55099080_55099099_n1043	GCCTGAAGGAGCAACCTGG	AAVS1
55103709_55103728_n1044	GAAACAACTGGGCTAGTCT	AAVS1
55111800_55111819_n1045	TTTCCTAAAACAGGACCAC	AAVS1
55103769_55103788_n1046	CTGAGTCAGCGCTAAGCAC	AAVS1
55108997_55109016_n1047	TGTGGCCCATCCATGCGGT	AAVS1
46371683_46371702_n1048	GCATGACATTCATCTGTGG	CCR5
9363099_9363118_n1049	GAGCTGAAAGGGTCTTCGC	ROSA26
46374009_46374028_n1050	TAGTTTTCATACACAGCCT	CCR5
55113754_55113773_n1051	GCCGCACGTGCCCTGGGAA	AAVS1
9375213_9375232_n1052	TCCTTGCTAAACAGAAATG	ROSA26
55092390_55092409_n1053	TGCTGGGTGCCCAGCTTCC	AAVS1
9363306_9363325_n1054	AACTCCCACCTACAGGGCC	ROSA26
9378250_9378269_n1055	ATCCACTTAAGTTCCTAGA	ROSA26
9380301_9380320_n1056	GAGCTGGGTCTTAAGAGAT	ROSA26
55109597_55109616_n1057	AGTAAGCCAGGGAAAGCGA	AAVS1
55097868_55097887_n1058	TTCCATCCTGAGGGTGATA	AAVS1
9378820_9378839_n1059	TCTTGGCCACAAGAAGGAC	ROSA26
9384550_9384569_n1060	CGAAAGGTGGATACAGTCT	ROSA26
55096068_55096087_n1061	CCTCATCCTCGTCCTGGAT	AAVS1
9371262_9371281_n1062	GATATGAGAATCTAAAGCA	ROSA26
55113857_55113876_n1063	TCAAGGACCTGCCCAGTAC	AAVS1
55101892_55101911_n1064	GTTACAGGTGCTAAGCCGA	AAVS1
55112834_55112853_n1065	CCACGGTGTCCCAGCAAGT	AAVS1
9366435_9366454_n1066	ACAAAGCTGCTGAGGGTAT	ROSA26
55101967_55101986_n1067	ATGTTGACAGTTTTTAGTC	AAVS1
55095520_55095539_n1068	CGCCTTTCAGGGGGACCCA	AAVS1
55096580_55096599_n1069	TCCAGTCTCATCCCCAGAG	AAVS1
55105251_55105270_n1070	CAATCCTATTATAGCCGAA	AAVS1
55112394_55112413_n1071	TCCAGGCTGAGAGCTTTAG	AAVS1
55106294_55106313_n1072	TATGATGAACATCTGCCCA	AAVS1
55111544_55111563_n1073	TAGCTAGTGGGACACGTGA	AAVS1
9368347_9368366_n1074	AAAAAATATGCGCGGGTGG	ROSA26
46375641_46375660_n1075	CCGTATTTCAGACTGAATG	CCR5
55116881_55116900_n1076	GGACTGCATGGGTCAGCAC	AAVS1
55096473_55096492_n1077	GGCCACACACCTCAGGGGC	AAVS1
46374013_46374032_n1078	TTTCATACACAGCCTGGGC	CCR5
9367736_9367755_n1079	CTTATTGTTTTCTAGGCTG	ROSA26
9375607_9375626_n1080	TTAACTACCAGGACATACC	ROSA26
55094359_55094378_n1081	CCGTCTCATGCGCCAGTCT	AAVS1
55095641_55095660_n1082	CCCTCTTCTCAGACCTCAA	AAVS1
46375746_46375765_n1083	GGGGTATATTCATTTCAAA	CCR5
46373913_46373932_n1084	GTTTACACCCGATCCACTG	CCR5
55106955_55106974_n1085	ACCCATGCTGAGTGCCTCA	AAVS1
55094437_55094456_n1086	AGGTTGGGACCCTTCCCTC	AAVS1
55094800_55094819_n1087	GGAATGAATGAATTGATGC	AAVS1
9371115_9371134_n1088	AATTTTCCACACTTTTAAG	ROSA26
46375637_46375656_n1089	CAGTCTGAAATACGGAGGC	CCR5
55114382_55114401_n1090	TGGTTGATAAACCCACGTG	AAVS1
55112778_55112797_n1091	TTCTCATCAATGCAGGCCT	AAVS1
55095294_55095313_n1092	CAGAGGGCTCCGGCAGCTT	AAVS1
9383900_9383919_n1093	CATGAGCCACCAAAACACC	ROSA26
9370411_9370430_n1094	ACTGACTACAATATTCTTA	ROSA26
55101728_55101747_n1095	GCTGATCCTTACGACAAGG	AAVS1
55110885_55110904_n1096	CTCAGGAATGGAAAGGCAG	AAVS1
55105269_55105288_n1097	ATGGGTCTCAATTCAGGGA	AAVS1
9366478_9366497_n1098	CTAAGCCTAATGATTAATG	ROSA26
55113856_55113875_n1099	TACTGGGCAGGTCCTTGAA	AAVS1
55095860_55095879_n1100	ACTCACCACGGGACTCTTA	AAVS1
9372157_9372176_n1101	GTCTATTAGAAATCAGGCC	ROSA26
55091560_55091579_n1102	CTGACCCTTGCCGTCCCCC	AAVS1
46375236_46375255_n1103	CATAAATCTAGTCTCCTCC	CCR5
46374204_46374223_n1104	TAACTTGATGCATGTGAAG	CCR5
55116511_55116530_n1105	GCTTTCTGTCTGCAGCTTG	AAVS1
55100241_55100260_n1106	GCTGGCTTAAGATATAAAT	AAVS1
9376291_9376310_n1107	TGGCTGCCTACATTTCTGG	ROSA26
55098981_55099000_n1108	GCCGCCTGCTGGCCGAGCA	AAVS1
9377778_9377797_n1109	TTTGAGTGAGTCTTCACAT	ROSA26
9366028_9366047_n1110	GGTGATCTAGTATTTCTTG	ROSA26
55110879_55110898_n1111	AAAAGGCTCAGGAATGGAA	AAVS1
55099190_55099209_n1112	CAGGGACGTTTCAGTCTCG	AAVS1
55096421_55096440_n1113	ACTGCCCAGGCGGGCACCG	AAVS1
9374077_9374096_n1114	GATTAGTGATTGCCTTGAG	ROSA26
55091786_55091805_n1115	CTCCCTTGGTCCAAACTTA	AAVS1
55102645_55102664_n1116	AACTGACAGAATAAGCAGT	AAVS1
9384071_9384090_n1117	ACATGTAATGGCAAAGGTC	ROSA26
55115073_55115092_n1118	GGAAGCGGGACCCTGCTCT	AAVS1
55113721_55113740_n1119	GCATGAGGTCATGGAAACT	AAVS1
55099456_55099475_n1120	GGGGTCCCATCCTTCTGAC	AAVS1
55117024_55117043_n1121	AGCGGCTCCAATTCGGAAG	AAVS1
9374666_9374685_n1122	GGTGCCACTTTAAGCTGGA	ROSA26
55101871_55101890_n1123	CTCCAGGCCGCTGTCCCTT	AAVS1
55101391_55101410_n1124	TGTGGGTACTGTTAGTAGA	AAVS1
9381518_9381537_n1125	TTGTCTTAATACACGTAAA	ROSA26
9366905_9366924_n1126	GATCTCAGACAATGAACCT	ROSA26
55096263_55096282_n1127	CTCTAGCAGCAAACACAGA	AAVS1
55095146_55095165_n1128	CCCAAGAGGAACACAGCAC	AAVS1
55101636_55101655_n1129	GCTTCCACCCCTGAGTCCT	AAVS1
55099128_55099147_n1130	TCGGCCAAGGGCCCCGCCT	AAVS1
55115087_55115106_n1131	ATATTCCTCCGCCCAGAGC	AAVS1
9372757_9372776_n1132	TGATTGACATGTGAACCAT	ROSA26
55110466_55110485_n1133	AGCATCAAGGTCAACACAG	AAVS1
55096594_55096613_n1134	AGCTAGAAGGACCCCTCTG	AAVS1
55109462_55109481_n1135	TCGACTCAGGGGCTGAATC	AAVS1
55106845_55106864_n1136	GAGCCCATCACTGTTGCAA	AAVS1
9380369_9380388_n1137	GTCAACTGTGCTATTTCCC	ROSA26
9363070_9363089_n1138	CCTGACCGCAAGAGGCCAA	ROSA26
55106773_55106792_n1139	ATATGGTTTCAATGTGACC	AAVS1
46372616_46372635_n1140	CTTGTGCTCTATAGCACCA	CCR5
46371865_46371884_n1141	TGATGTAGTCAGAGTGAAA	CCR5
9383550_9383569_n1142	GGATATATAATTCAAGAAT	ROSA26
9376862_9376881_n1143	TTAAAGGTAAGCTGATGCA	ROSA26
55096571_55096590_n1144	TGAGACTGGAGGCTTCTCA	AAVS1
55106864_55106883_n1145	AGGAGCTGCCATCTGACCA	AAVS1
55113939_55113958_n1146	CCTCCCCATTCAACCCAGG	AAVS1
55113755_55113774_n1147	CCGCACGTGCCCTGGGAAC	AAVS1
55106625_55106644_n1148	TCCCTGGCCACTTTGCACA	AAVS1
55094346_55094365_n1149	CAGTCTCGGAGGTCCACAC	AAVS1
55096109_55096128_n1150	TGTCCAAGGAGCGCCGGCC	AAVS1
55102700_55102719_n1151	ATAAAACAGCATGATTACA	AAVS1
55106812_55106831_n1152	CCTGGTGATGTGCGCACCC	AAVS1
55095999_55096018_n1153	AACCCGACCCCTCCTCCCT	AAVS1
55101838_55101857_n1154	CAGCGGTCTGGAGCTGTTA	AAVS1
55116313_55116332_n1155	CCCGGAGAGGACCCAGACA	AAVS1
9380407_9380426_n1156	ATCCAGTGCTTTTCTAGAG	ROSA26
9376434_9376453_n1157	TTCCAAATTCCTGGAAGAG	ROSA26
55113267_55113286_n1158	GTTCCTGCAGAGTATCTGC	AAVS1
55105252_55105271_n1159	AATCCTATTATAGCCGAAT	AAVS1
55106211_55106230_n1160	TAAATGAGTGATCTAAGCA	AAVS1
46373340_46373359_n1161	GTGACAAGTGTGATCACTT	CCR5
55100480_55100499_n1162	TCTTGTTTACCCATTTCCC	AAVS1
55106529_55106548_n1163	CCAAGTCAGCTGGAAGAGG	AAVS1
46372166_46372185_n1164	CAAGCCAGTAATAATTAAG	CCR5
55096035_55096054_n1165	ATTCAGGCCCCTCACCGGT	AAVS1
55113216_55113235_n1166	ACCTGGCTGGGTTTAAGGC	AAVS1
55113713_55113732_n1167	GGCCAAGAGCATGAGGTCA	AAVS1
55115952_55115971_n1168	CCTGTCATGGCATCTTCCA	AAVS1
9374242_9374261_n1169	GTTTGTGTTATAAAAATTG	ROSA26
55093045_55093064_n1170	AGGCCCCGCGTCCCTGGAG	AAVS1
55099661_55099680_n1171	TGAGCGCTCTGAGCGCAGC	AAVS1
55093062_55093081_n1172	CTTCGGGAAGGGTCCTGTC	AAVS1
46373784_46373803_n1173	ATCATCTATGCCTTTGTCG	CCR5
9368661_9368680_n1174	CTTTTAAAAAGGCAGATGG	ROSA26
55101533_55101552_n1175	TGCGGACTGCTCTTTTGAA	AAVS1
55109936_55109955_n1176	CGAAGACCACTGGGGCCAC	AAVS1
55111248_55111267_n1177	TTTAGTCTATTCACGGGGT	AAVS1
55109633_55109652_n1178	GAGAAGACAGACCGGCCTC	AAVS1
55091331_55091350_n1179	CTCCCAGTCCGGAGGTCCC	AAVS1
55096467_55096486_n1180	ACAGATGGCCACACACCTC	AAVS1
55099377_55099396_n1181	TTCCAAGGTGGCAGCAGCG	AAVS1
55097513_55097532_n1182	GTGAACTGCGAACTGTGCG	AAVS1
55117364_55117383_n1183	AGTTCCTGGCGGCCTGTGC	AAVS1
55105997_55106016_n1184	CAGGGACAGAAAGATTGCT	AAVS1
46373954_46373973_n1185	CTTGTGACACGGACTCAAG	CCR5
9366969_9366988_n1186	CACCTTTGTTTGTTTGAAC	ROSA26
55106110_55106129_n1187	TCCACTAGTGCTGTGGAGC	AAVS1
55094330_55094349_n1188	AGCCCACCCCACACCTGTG	AAVS1
46376098_46376117_n1189	TGTCAGAATGTCTTTGACT	CCR5
9382083_9382102_n1190	GATAGAAATGTACAGGTTG	ROSA26
9374829_9374848_n1191	GAAAATACTGCTTAATAGG	ROSA26
55095306_55095325_n1192	ACCCCCTCCCCGAAGCTGC	AAVS1
55105270_55105289_n1193	TGGGTCTCAATTCAGGGAG	AAVS1
55115007_55115026_n1194	GAAGCCTGAGCGCCTCTCC	AAVS1
55091307_55091326_n1195	CAGAGTCCCCAGGAGCCGA	AAVS1
55096165_55096184_n1196	ACACACAGAGCTCCTGTTG	AAVS1
9376888_9376907_n1197	ATAATGATAATTATCTAAC	ROSA26
9369609_9369628_n1198	GCAGTATCATTGCTGGAAT	ROSA26
55103690_55103709_n1199	GGGCCTCCTGAGTCTCAGA	AAVS1
9366370_9366389_n1200	GGTACCCAGAAAATATCTG	ROSA26
55117160_55117179_n1201	CCCCAGGTGGCGCAGCAGA	AAVS1
55098936_55098955_n1202	GCACTGGCCCTCACCGCAT	AAVS1
46375640_46375659_n1203	TCCGTATTTCAGACTGAAT	CCR5
55108594_55108613_n1204	GTCTGATTCCACGTCTGTG	AAVS1
55116626_55116645_n1205	CTCAAAGTGGTCCGGACTC	AAVS1
55097788_55097807_n1206	GACCAGCCTGGGAGCATCT	AAVS1
55094356_55094375_n1207	CCGAGACTGGCGCATGAGA	AAVS1
55113581_55113600_n1208	TGGGCTCCGGGACCTGAAC	AAVS1
55091337_55091356_n1209	CCCCCTGGGACCTCCGGAC	AAVS1
55096642_55096661_n1210	CGACCCCTCAGCATACCCA	AAVS1
55115837_55115856_n1211	ATAAGGTGGTCCCAGCTCG	AAVS1
9385633_9385652_n1212	AGCACATACATTGATAGAT	ROSA26
55108541_55108560_n1213	CAGTAGAATGGCTGTAGTC	AAVS1
55116156_55116175_n1214	GATGCAGGCCTACAAGAAG	AAVS1
9371766_9371785_n1215	ACCTTTAAGGTTATCCTGA	ROSA26
55101460_55101479_n1216	TGTTCCTTGCAGCGAGGAG	AAVS1
55099163_55099182_n1217	GACCTCGTTACCAAACCGC	AAVS1
9370202_9370221_n1218	GAAGGTAAATGTTACAAAC	ROSA26
55107016_55107035_n1219	GAGTGATAGAGAGATGCTC	AAVS1
9379496_9379515_n1220	AGGTTTCTGACACGAAAGC	ROSA26
55108331_55108350_n1221	AAATCGTGTACCCTAGGTC	AAVS1
55113282_55113301_n1222	GAACGAAGCCGTGGGCCCA	AAVS1
55095710_55095729_n1223	GGGCAGGCACAGCCTAAAA	AAVS1
55106646_55106665_n1224	GTCCCTTCTGCACAGGACA	AAVS1
55113234_55113253_n1225	TCCTTCCAAGGGTCAAGCT	AAVS1
9382327_9382346_n1226	CAGTTGCTTTGCCTTAATG	ROSA26
55110519_55110538_n1227	AGGAGGTTTTCCTTGTGGC	AAVS1
55111636_55111655_n1228	CTGACGCGGCTGTCCTGAC	AAVS1
55114429_55114448_n1229	AAGCATCGCCCCCCTGCTG	AAVS1
9374309_9374328_n1230	TAACTTTTTAGACAGTTCT	ROSA26
55095939_55095958_n1231	TCTGTGATGTGGGAACACC	AAVS1
9382140_9382159_n1232	TTGTGCAGTTATTGGTATG	ROSA26
9375597_9375616_n1233	TACAGTGCCTGGTATGTCC	ROSA26
9372935_9372954_n1234	TATGAGGAAAAAAAGGAAT	ROSA26
9379371_9379390_n1235	CTTTTGCCCAGACACTTGA	ROSA26
55117468_55117487_n1236	CTGCTCCCGTCGCCGCTCC	AAVS1
55092505_55092524_n1237	CACCGCTGCCTGCGGGCCG	AAVS1
46375908_46375927_n1238	TAAGTGGTGAGAACTACTC	CCR5
55112568_55112587_n1239	AGGTACCTCCTGAGCCACG	AAVS1
55113409_55113428_n1240	GAACTGGAGTGTGACAGCC	AAVS1
9364165_9364184_n1241	CTTGTCTCCTAACGACTCT	ROSA26
55100134_55100153_n1242	CTCAGCGTGAGATGCTGCA	AAVS1
55096122_55096141_n1243	TCCCTCCAGGACTTGTCCA	AAVS1
55115696_55115715_n1244	CAATATCAGGAGACTAGGA	AAVS1
55114837_55114856_n1245	CAGGCCAAGTAGGTGGCCT	AAVS1
55109023_55109042_n1246	TTTCCATTCATTCGATGAT	AAVS1
55114844_55114863_n1247	AGGCCCCAGGCCACCTACT	AAVS1
55098180_55098199_n1248	TTGTGCTGTCAGGAGCTCG	AAVS1
55108989_55109008_n1249	CATGTCCCACCGCATGGAT	AAVS1
55113274_55113293_n1250	CTCTGCAGGAACGAAGCCG	AAVS1
55097876_55097895_n1251	ATGGTGGCTTCCATCCTGA	AAVS1
9371647_9371666_n1252	TTAAGAAGAGCATAGGCTA	ROSA26
55109702_55109721_n1253	AGTCTGGATGCCAGCACCT	AAVS1
55109530_55109549_n1254	TGCTCAGCCAGTCACCTCG	AAVS1
55092810_55092829_n1255	CCAGGGAGCACCGCAAGGT	AAVS1
46375545_46375564_n1256	TTTAACCGTCAATAGGCAA	CCR5
55096020_55096039_n1257	GACCCAGGAGTCCAGATTC	AAVS1
55117206_55117225_n1258	CAGGTCAGCGCCCCCCGCC	AAVS1
9379529_9379548_n1259	TAGAACATTGTTCAGGCCT	ROSA26
55091687_55091706_n1260	TTCCAGGAGCGCAGGGCCC	AAVS1
55094971_55094990_n1261	TCAGAAGGATAAAGGACTC	AAVS1
55106772_55106791_n1262	GTCACATTGAAACCATATG	AAVS1
9366906_9366925_n1263	TGATCTCAGACAATGAACC	ROSA26
9378060_9378079_n1264	TCAAAGAGCCATGTGCCAC	ROSA26
9367773_9367792_n1265	CAGACTTAAGGGCCTGGCG	ROSA26
55106157_55106176_n1266	ATGAATGTTTCAGGTGTTG	AAVS1
46372147_46372166_n1267	AGGCCTCGAGGGCACATAC	CCR5
55101479_55101498_n1268	CGGTCATGTGACTAGCGTC	AAVS1
9383022_9383041_n1269	GTAAAAAATAGGTCAGGCT	ROSA26
46374378_46374397_n1270	TTGTAAATGTGTTTAAAAC	CCR5
55098373_55098392_n1271	CTGGGAAAACTTAGAGTGA	AAVS1
55103719_55103738_n1272	GTACAGTTGGGAAACAACT	AAVS1
9371519_9371538_n1273	CCAACTTTGATGTGGAGGT	ROSA26
55092406_55092425_n1274	GCAGGCAAAGCCCCGACGG	AAVS1
55101729_55101748_n1275	AGCTGATCCTTACGACAAG	AAVS1
9374659_9374678_n1276	TTTGCCATCCAGCTTAAAG	ROSA26
46375085_46375104_n1277	GGTCAAGAAGAAGATGGAT	CCR5
55113223_55113242_n1278	ACCCAGCCAGGTCCTTCCA	AAVS1
55109777_55109796_n1279	CTGCACCCCAGCTCTAAGG	AAVS1
9367543_9367562_n1280	TCCACACTGCTTTTTGGTT	ROSA26
46371832_46371851_n1281	TATGACCTTCCCTGGGACT	CCR5
55106461_55106480_n1282	TGCTGACAAGGGCGGACAC	AAVS1
9372962_9372981_n1283	AGCCACGTATTCATTTGCA	ROSA26
55099782_55099801_n1284	CTTAAACCATTCAATCTGA	AAVS1
46372579_46372598_n1285	GACAACAATTTTAAGAAAC	CCR5
55113802_55113821_n1286	CCAGTTGTCATGGCGATAG	AAVS1
46374144_46374163_n1287	TTTGGCTTTCTATAATTGA	CCR5
55116203_55116222_n1288	TTAGGATGGCCTTCTCCGA	AAVS1
55109672_55109691_n1289	GGCTGCCAGGGCCACACTA	AAVS1
55095645_55095664_n1290	ACCCTTGAGGTCTGAGAAG	AAVS1
46372417_46372436_n1291	CTCACCTCACCCCTCCAAG	CCR5
55092030_55092049_n1292	GCCAGGCCCCGCCACCGGC	AAVS1
55099744_55099763_n1293	AGAACACTGTCTCGGGTGA	AAVS1
55111817_55111836_n1294	AATCAGGGAAGCAAGCTTC	AAVS1
55105264_55105283_n1295	GCCGAATGGGTCTCAATTC	AAVS1
9367456_9367475_n1296	TCAGATGCTAAATACATAT	ROSA26
55111229_55111248_n1297	CGGGCATTTATGACCACAT	AAVS1
55097905_55097924_n1298	TGGCACTCGTGGCCCTCCC	AAVS1
9378149_9378168_n1299	TTACACAAAGAGGACTCAT	ROSA26
55113480_55113499_n1300	CGTTTCTCATTCTTCCCTT	AAVS1
55099788_55099807_n1301	CCATTCAATCTGAGGGCAA	AAVS1
9380225_9380244_n1302	CATACAAAGTGTTTTTGGG	ROSA26
55094957_55094976_n1303	CACTACGCAACCGGTCAGA	AAVS1
55103615_55103634_n1304	AATACCCAGGGTCATACAC	AAVS1
55109824_55109843_n1305	CCCCTCTGAGGCTCCTGTG	AAVS1
55111673_55111692_n1306	TGACGAGGAAATGAGATAC	AAVS1
55115306_55115325_n1307	CGGAGGAACAATATAAATT	AAVS1
46373783_46373802_n1308	GACAAAGGCATAGATGATG	CCR5
55099832_55099851_n1309	TTAAGCTGAGCTTGGAGAG	AAVS1
55113886_55113905_n1310	GGCCTCAGGCATCTTTCAC	AAVS1
46372568_46372587_n1311	TAAGAAACTGGGTCAAGCA	CCR5
55106838_55106857_n1312	TCACTGTTGCAAAGGTGAC	AAVS1
55102903_55102922_n1313	GCCTAATTTCAAAATATAT	AAVS1
9383209_9383228_n1314	GCATCTATGGGCAAGCCCC	ROSA26
55092930_55092949_n1315	TTCCTGGGGGCTTGACCCG	AAVS1
55112453_55112472_n1316	CACCAGAGCCCACCTCGGC	AAVS1
55116185_55116204_n1317	ACGCAAGGGAGACATCCGT	AAVS1
55092631_55092650_n1318	GAGCCGGCTGACCGCAGCC	AAVS1
55093030_55093049_n1319	TGTCAGAGTTCTCCACTCC	AAVS1
55106624_55106643_n1320	CCCTGGCCACTTTGCACAG	AAVS1
46375642_46375661_n1321	CGTATTTCAGACTGAATGG	CCR5
55117377_55117396_n1322	GAGCGCGCCGCCGAGTTCC	AAVS1
55112657_55112676_n1323	GCCTCACCTGGCGATATCT	AAVS1
9365157_9365176_n1324	AAGCTCAGATTCACTTCCG	ROSA26
9384239_9384258_n1325	CTTTATCCAGCTTGCCTAC	ROSA26
55117263_55117282_n1326	CCGCCCGCCCGCGCCGTGC	AAVS1
55090922_55090941_n1327	ACTTCACGACTTTTATTTG	AAVS1
55116681_55116700_n1328	AGTGCCCTTGCTGTGCCGC	AAVS1
55099792_55099811_n1329	TCAATCTGAGGGCAAAGGC	AAVS1
9371843_9371862_n1330	CCATAGATGGAAGCCATCA	ROSA26
55112557_55112576_n1331	GATGTTGGCCCCGTGGCTC	AAVS1
46375880_46375899_n1332	TCATAGTACAGGTAAGGTG	CCR5
55103819_55103838_n1333	GGTGAATTTCTGGTTGAAA	AAVS1
55096660_55096679_n1334	GAGGGCCCACCAGTGCCCT	AAVS1
55097732_55097751_n1335	AAGAGTTTGCTAGAAGGGC	AAVS1
55097736_55097755_n1336	CACTAAGAGTTTGCTAGAA	AAVS1
55090979_55090998_n1337	CCGCCCACTGTCTGGGGCA	AAVS1
55116814_55116833_n1338	AAAGTCCAGGACCGGCTGG	AAVS1
55111959_55111978_n1339	GGTTCATTTTTCTAGGGAA	AAVS1
55108583_55108602_n1340	TCTGGGTACCTCACAGACG	AAVS1
46373871_46373890_n1341	TGTTCTATTTTCCAGCAAG	CCR5
9363230_9363249_n1342	GGACTTCAGGCGGATCTCG	ROSA26
55100429_55100448_n1343	GTGGGGAGACAGACATTTT	AAVS1
9363231_9363250_n1344	ACGAGATCCGCCTGAAGTC	ROSA26
9378616_9378635_n1345	TATATGATTGGGTAGAAAC	ROSA26
46373162_46373181_n1346	TCACTATGCTGCCGCCCAG	CCR5
55103720_55103739_n1347	AGTACAGTTGGGAAACAAC	AAVS1
55101719_55101738_n1348	TCCAGTCCCCCTTGTCGTA	AAVS1
9376529_9376548_n1349	CCCCTCAAGAGGGTTGCCA	ROSA26
55099049_55099068_n1350	GTCCCCGTCCCGGAGCTCT	AAVS1
55092984_55093003_n1351	CTCGGGGAGGTCATTCCCA	AAVS1
55106270_55106289_n1352	GTTTGCAGTAGTAAGAGGT	AAVS1
55106323_55106342_n1353	GGCCTCTCTCGGGCTGCCC	AAVS1
55113327_55113346_n1354	AGTCTGTCCCAGCACAGGG	AAVS1
55114791_55114810_n1355	AAAAGGCAGCCTGGTAGAC	AAVS1
9372615_9372634_n1356	GTCCTGGTTTGAGAAGGTC	ROSA26
9366925_9366944_n1357	GTTGATAACTTATTTGTGG	ROSA26
55096304_55096323_n1358	AAAGAAGCTTCCCAGAGCC	AAVS1
55098504_55098523_n1359	GTGCTAAGCAACCTCATCA	AAVS1
55091306_55091325_n1360	AGAGTCCCCAGGAGCCGAG	AAVS1
9380509_9380528_n1361	AAACAGTCAGACCATTCAG	ROSA26
55111172_55111191_n1362	TGATGGCTAAGCGGTTGCA	AAVS1
55098239_55098258_n1363	CTGTCAAATGGGAATGGTA	AAVS1
55115836_55115855_n1364	TATAAGGTGGTCCCAGCTC	AAVS1
55092855_55092874_n1365	CCCCAGCAGAGGCGCCCGA	AAVS1
55108264_55108283_n1366	GGCATTAAGTAGTCACAAT	AAVS1
55100410_55100429_n1367	GGGCTGATCGCTCTTGCTG	AAVS1
46376090_46376109_n1368	TGTCTTTGACTTGGCCCAG	CCR5
55103348_55103367_n1369	AAGGACAAGATCCACAGGA	AAVS1
55105268_55105287_n1370	CCCTGAATTGAGACCCATT	AAVS1
9376067_9376086_n1371	ATATGCATTATCTACTGCC	ROSA26
55112835_55112854_n1372	CACGGTGTCCCAGCAAGTC	AAVS1
55097801_55097820_n1373	CTGGTCTCCCCCCATATCT	AAVS1
55096579_55096598_n1374	CTCCAGTCTCATCCCCAGA	AAVS1
55110262_55110281_n1375	AGGCAACAGTGTAGCATCA	AAVS1
55113936_55113955_n1376	ACCCCTCCCCATTCAACCC	AAVS1
55105191_55105210_n1377	TGGTGGCTCATGCCGGCTT	AAVS1
46371390_46371409_n1378	TCTTTTTCCTCCAGACAAG	CCR5
55102098_55102117_n1379	GGTTCCAGTTCTCATCCTC	AAVS1
9376520_9376539_n1380	GGTGCTTACCCCCTCAAGA	ROSA26
55096325_55096344_n1381	GGTTCCGAAGCTGCAAGGA	AAVS1
9370736_9370755_n1382	AAAAAGTCTGGGCTGGATA	ROSA26
55111213_55111232_n1383	AAATGTTCTACAACCAATG	AAVS1
55113498_55113517_n1384	CCCAAGTTTTGGACCCCTA	AAVS1
9381597_9381616_n1385	GGTTGTTTCATATTTATTG	ROSA26
55107054_55107073_n1386	CTAGGCATAGCTTGATCCA	AAVS1
46373197_46373216_n1387	CAATGTGTCAACTCTTGAC	CCR5
55092719_55092738_n1388	AAGGGCTTTGCCCGCCCCC	AAVS1
46373702_46373721_n1389	TAATTGCAGTAGCTCTAAC	CCR5
55095510_55095529_n1390	CTCCGCTGTCCGCCTTTCA	AAVS1
55115986_55116005_n1391	GCACAGACTAGAGAGGTAA	AAVS1
55111999_55112018_n1392	GCTCCTGGACCCCATATGA	AAVS1
55094828_55094847_n1393	ACCCAGGTGCATTGTGTGC	AAVS1
55116920_55116939_n1394	AGTTAAAGCGACTCCAATG	AAVS1
9366656_9366675_n1395	GTGGGCAACACGTCTTTTG	ROSA26
55099492_55099511_n1396	GCAGTAGTGCTCTAGGACC	AAVS1
46375881_46375900_n1397	CATAGTACAGGTAAGGTGA	CCR5
55112656_55112675_n1398	GATATCGCCAGGTGAGGCA	AAVS1
55110532_55110551_n1399	GCAGGTATCTCCTGCCACA	AAVS1
46372158_46372177_n1400	TAATAATTAAGAGGCCTCG	CCR5
55101854_55101873_n1401	TTACGGGTGCTAGGCCGAA	AAVS1
55116271_55116290_n1402	CCATGCCGTCTTCACTCGC	AAVS1
55096083_55096102_n1403	GCTGGGGGGCCCCCCATCC	AAVS1
46374495_46374514_n1404	GTTTCACTGACTTAGAACC	CCR5
46372232_46372251_n1405	GTTAAGACTGAGTTGCAGC	CCR5
9376702_9376721_n1406	AGATTAGAAGAACAAGAGA	ROSA26
9376557_9376576_n1407	TTGCCATGTGTTGAGGAGT	ROSA26
55114453_55114472_n1408	CCTGCCTGGAGAAGGATGC	AAVS1
55112534_55112553_n1409	TCCCCGTCACTGTTGACGG	AAVS1
55115195_55115214_n1410	GACGCACCATTCTCACAAA	AAVS1
55113518_55113537_n1411	GGACAAAAGCCGAAGTCCA	AAVS1
46371015_46371034_n1412	ATCTCAGAAGCTAACTAAC	CCR5
55115182_55115201_n1413	TGCGTCCTAGGTGTTCACC	AAVS1
9384376_9384395_n1414	TTGGGATCTTTTTGAGATT	ROSA26
55111896_55111915_n1415	AAGACATGCTGGGGACCCA	AAVS1
55103730_55103749_n1416	GACTGCATGGAGTACAGTT	AAVS1
55112833_55112852_n1417	CTTGCTGGGACACCGTGGC	AAVS1
46375288_46375307_n1418	CAGCTCACACATGAGATCT	CCR5
9366476_9366495_n1419	CTCATTAATCATTAGGCTT	ROSA26
55106897_55106916_n1420	GCATCACGCACAGGGCAAG	AAVS1
55115256_55115275_n1421	TAGCCAGCCCCGTCCTGGC	AAVS1
46371556_46371575_n1422	CTGCCTAGTCTAAGGTGCA	CCR5
9364813_9364832_n1423	AGAAGCAATACAGATACCA	ROSA26
55115950_55115969_n1424	CCTGGAAGATGCCATGACA	AAVS1
9373187_9373206_n1425	GCATTGGTTTAAATCCCAG	ROSA26
55113767_55113786_n1426	CGAGTTCATCCCGTTCCCA	AAVS1
55095850_55095869_n1427	CAGGGCATCCACTCACCAC	AAVS1
46375142_46375161_n1428	ACAGTCTCACCCAGACTCC	CCR5
55112266_55112285_n1429	TGGAGCCCAGCACACGCAC	AAVS1
9364251_9364270_n1430	ATTCAACCTATGATGGTGG	ROSA26
9366344_9366363_n1431	TGCCAGACACTAAGAGCGT	ROSA26
55092247_55092266_n1432	CTGCGGCTGGCGCAGCTCA	AAVS1
9364718_9364737_n1433	TTCTGTCGTAGTTATGAAA	ROSA26
9365186_9365205_n1434	TTGGAGCCACTGTACCTAC	ROSA26
55114363_55114382_n1435	GGGTACCAGCCTCACCAAG	AAVS1
55114460_55114479_n1436	TCGTCCTGCATCCTTCTCC	AAVS1
9379633_9379652_n1437	AATCCTTCCAGTGATATGG	ROSA26
55109486_55109505_n1438	CCAGAGGACTTTGCGGTGT	AAVS1
9377958_9377977_n1439	AGACATAATGAAATCTCCA	ROSA26
55114740_55114759_n1440	CTTGGCAAACTCACTCTTC	AAVS1
55110464_55110483_n1441	GTAGCATCAAGGTCAACAC	AAVS1
46371356_46371375_n1442	CTTAGACACAACTTCTTGT	CCR5
55103411_55103430_n1443	ATCACCTCAATGTAGCCCT	AAVS1
55113496_55113515_n1444	CTTAGGGGTCCAAAACTTG	AAVS1
55115684_55115703_n1445	GGGGGTTAGACCCAATATC	AAVS1
55117226_55117245_n1446	TGCAGGGCGCTGATACCGT	AAVS1
55105988_55106007_n1447	AAAGATTGCTGGGTGCAAG	AAVS1
55112980_55112999_n1448	CCAGGCCTTCAGTGCTCAG	AAVS1
55112655_55112674_n1449	ATATCGCCAGGTGAGGCAA	AAVS1
46375099_46375118_n1450	TGGATTGGTGTAAAAGGAT	CCR5
55091289_55091308_n1451	TGGCCTCGGGTGGCCCCCT	AAVS1
55113085_55113104_n1452	GTCTAACAGGTACCATGTG	AAVS1
55092658_55092677_n1453	TCTACCTGCCCACAGGGGG	AAVS1
46374062_46374081_n1454	AAGGAAGTTACTGTTATAG	CCR5
55092985_55093004_n1455	TCTCGGGGAGGTCATTCCC	AAVS1
55103770_55103789_n1456	TGAGTCAGCGCTAAGCACT	AAVS1
55112277_55112296_n1457	GGGCTCCAAGCAATCCTGG	AAVS1
46373179_46373198_n1458	GTATTTCCAAAGTCCCACT	CCR5
55095512_55095531_n1459	CCGCTGTCCGCCTTTCAGG	AAVS1
55115757_55115776_n1460	TCCCTAGTGGCCCCACTGT	AAVS1
55097515_55097534_n1461	TGGTGAACTGCGAACTGTG	AAVS1
9383023_9383042_n1462	GGTAAAAAATAGGTCAGGC	ROSA26
55112868_55112887_n1463	AGCCACGAAAACAGATCCA	AAVS1
55113058_55113077_n1464	GGGCTTCTCATCTGGGTGC	AAVS1
46371882_46371901_n1465	CATGTCACCAAACATCTGA	CCR5
55109598_55109617_n1466	GTAAGCCAGGGAAAGCGAA	AAVS1
55096070_55096089_n1467	TCATCCTCGTCCTGGATGG	AAVS1
55110275_55110294_n1468	GCATCAAGGTTGGTGCAGT	AAVS1
9378249_9378268_n1469	AATCCACTTAAGTTCCTAG	ROSA26
46370967_46370986_n1470	CCCTACAAGAAACTCTCCC	CCR5
55095325_55095344_n1471	CGGGGTAATTCTGGCAAGA	AAVS1
55099330_55099349_n1472	CACCAGGAGCAGGTTCCAG	AAVS1
55103506_55103525_n1473	CCTTCATGACACGAGGTGC	AAVS1
46373959_46373978_n1474	GACACGGACTCAAGTGGGC	CCR5
55099236_55099255_n1475	CTCTTGTGGCAGCGGATGC	AAVS1
55103744_55103763_n1476	CAGTCGTGTGTCCCACTCA	AAVS1
46375553_46375572_n1477	TCCCCCCTTTGCCTATTGA	CCR5
46373153_46373172_n1478	AGCATAGTGAGCCCAGAAG	CCR5
55097167_55097186_n1479	AAGACGGTGGTGAACTGCA	AAVS1
9385310_9385329_n1480	AGTTTTGCACTTGACACAA	ROSA26
55092647_55092666_n1481	CTCCGCCTCCTCCCCCTGT	AAVS1
55106933_55106952_n1482	TGTGATATGGGCCTGCAGT	AAVS1
9370157_9370176_n1483	CCTCATCTCTTACACCCAG	ROSA26
9370985_9371004_n1484	TAAACCTCTACTTTGCTTA	ROSA26
55103320_55103339_n1485	TTTTAAATGTATGTACCGA	AAVS1
9363233_9363252_n1486	CTTCAGGCGGATCTCGTGG	ROSA26
55108502_55108521_n1487	AGAATAGGAAGTAGTTTAG	AAVS1
9385575_9385594_n1488	GAGGTCTAGGAATTATCAA	ROSA26
55112540_55112559_n1489	TCGCCGCCGTCAACAGTGA	AAVS1
55103622_55103641_n1490	CAGCCCAGTGTATGACCCT	AAVS1
55095519_55095538_n1491	CCGCCTTTCAGGGGGACCC	AAVS1
46375870_46375889_n1492	GCTAAAACCATCATAGTAC	CCR5
46375982_46376001_n1493	ATATGAACGGTGAGCATTG	CCR5
55109945_55109964_n1494	AGCCAGGAACGAAGACCAC	AAVS1
9372957_9372976_n1495	TGCCTTGCAAATGAATACG	ROSA26
55099486_55099505_n1496	CTCAGGGCAGTAGTGCTCT	AAVS1
55095657_55095676_n1497	CTTTGGGGGCTAACCCTTG	AAVS1
55091390_55091409_n1498	GTCACTCGTGTTCACACGG	AAVS1
55106027_55106046_n1499	AAAAATCGCCTTTCAGAAT	AAVS1
55099512_55099531_n1500	CACTGCTTTAAGCCAGCCC	AAVS1
55115951_55115970_n1501	CTGTCATGGCATCTTCCAG	AAVS1
55095868_55095887_n1502	CCCAGCCCTAAGAGTCCCG	AAVS1
55094411_55094430_n1503	TCCCGCACAGGCATCTGGT	AAVS1
55115964_55115983_n1504	CTCTTCCAGCCCCCTGTCA	AAVS1
55111785_55111804_n1505	CCACTGGTGCCGCTTCATG	AAVS1
55097895_55097914_n1506	GCTCCTCGCCTGGCACTCG	AAVS1
55107078_55107097_n1507	ATGTAGCTGAAGTCCATAT	AAVS1
9380178_9380197_n1508	GGAAGAAATAATTAACCGT	ROSA26
55099558_55099577_n1509	ACCTGCCGGGTCTCCCCTG	AAVS1
46375216_46375235_n1510	GAAATACTGAGGGGTCTCC	CCR5
9364874_9364893_n1511	AAAAAGGGTTGAATAAACA	ROSA26
55099475_55099494_n1512	GCCCTGAGACAGCCCTTTG	AAVS1
9376245_9376264_n1513	GAATGTTGGTTCTCAAGAA	ROSA26
55114399_55114418_n1514	TGGGGTACCCTAAGAACTT	AAVS1
55096134_55096153_n1515	CGCGAGAAGATTTCCCTCC	AAVS1
55094629_55094648_n1516	GGGCGGCAGCTTCCTGCCC	AAVS1
55110467_55110486_n1517	GCATCAAGGTCAACACAGG	AAVS1
9377420_9377439_n1518	ATCATGTAAGATGCAGCCT	ROSA26
55113563_55113582_n1519	ACCCAGTGTCCACAAGGCC	AAVS1
55099448_55099467_n1520	ATCCTTCTGACAGGCATGG	AAVS1
9383051_9383070_n1521	CTATTCAAAATTTAAGAAA	ROSA26
9378651_9378670_n1522	TCCAAAGCAAGCCCACAAG	ROSA26
55103271_55103290_n1523	AAACTTGTGGGTACAGCTA	AAVS1
55097737_55097756_n1524	GCACTAAGAGTTTGCTAGA	AAVS1
55115745_55115764_n1525	TCACCAATCCTGTCCCTAG	AAVS1
55113128_55113147_n1526	CACTGGAAGCGCCACCTGT	AAVS1
55117244_55117263_n1527	TGGACTCCACCAACGCCGA	AAVS1
9367768_9367787_n1528	GAAGTCAGACTTAAGGGCC	ROSA26
55098221_55098240_n1529	ATGGTGCGCAACTGTATGA	AAVS1
55104709_55104728_n1530	AAATTATATTGGTAGTGAC	AAVS1
55113639_55113658_n1531	TGGGGGGTAATTTATCCCG	AAVS1
55095866_55095885_n1532	CACGGGACTCTTAGGGCTG	AAVS1
46371121_46371140_n1533	TAAGGAAAGGGTCACAGTT	CCR5
55092310_55092329_n1534	GCAGCTCTGCATACAGCTG	AAVS1
55095670_55095689_n1535	GTTTGTTGCAGTCCTTTGG	AAVS1
55098655_55098674_n1536	CGACCTGCTATTTCCCTCT	AAVS1
55091773_55091792_n1537	AAGGGCAATGTGGCTCCCT	AAVS1
55091466_55091485_n1538	AACTCTCCAAGTGACCCGG	AAVS1
55106875_55106894_n1539	CTGGGCCACCTTGGTCAGA	AAVS1
55091891_55091910_n1540	AGCGAAGCGTTCTTGCCTC	AAVS1
9364288_9364307_n1541	TGGAGTTTCAGATAGATAC	ROSA26
55109680_55109699_n1542	TCTGGCCATAGTGTGGCCC	AAVS1
55098220_55098239_n1543	TGGTGCGCAACTGTATGAG	AAVS1
9380531_9380550_n1544	ATTATTATCACCAGCAATA	ROSA26
55112340_55112359_n1545	CACAAAGAAAGACAATCCT	AAVS1
9370907_9370926_n1546	GGGACTTTTGAGCATCTTT	ROSA26
55116155_55116174_n1547	TGATGCAGGCCTACAAGAA	AAVS1
55103376_55103395_n1548	ACAGCAAGATGGAACAGAC	AAVS1
55102115_55102134_n1549	CCAACAACTTTAATAGAAA	AAVS1
55098598_55098617_n1550	TCTGTCCTGCCCCGGCTGG	AAVS1
55106274_55106293_n1551	TATTGTTTGCAGTAGTAAG	AAVS1
9376839_9376858_n1552	AACATGAAGTTACCTGCCC	ROSA26
46375880_46375899_n1553	CACCTTACCTGTACTATGA	CCR5
9384848_9384867_n1554	TTAAAAGTTTTATGAGACC	ROSA26
55113028_55113047_n1555	TGCAAACAGGAAGTGAACG	AAVS1
9363226_9363245_n1556	ATCCGCCTGAAGTCCGGCT	ROSA26
9376190_9376209_n1557	TTTCCAATAAACCCCTCTC	ROSA26
55115174_55115193_n1558	CACGACCTGGTGAACACCT	AAVS1
55096649_55096668_n1559	AGTGCCCTGGGTATGCTGA	AAVS1
55103554_55103573_n1560	TTCCACATCCACACCTAGG	AAVS1
55106463_55106482_n1561	GTCCGCCCTTGTCAGCACT	AAVS1
55107035_55107054_n1562	TGGACTTCACTTGTGCCCC	AAVS1
55095197_55095216_n1563	GTGAGACCATGTACCCCCT	AAVS1
55115246_55115265_n1564	CCACAGCCCTGCCAGGACG	AAVS1
46372884_46372903_n1565	TGCACAGGGTGGAACAAGA	CCR5
55092702_55092721_n1566	ACTTTAGCGGGTATGGGAA	AAVS1
55099067_55099086_n1567	TGGGTCGTAGCCAGCCTGA	AAVS1
55101886_55101905_n1568	TAGCACCTGTAACAGCTCC	AAVS1
9384446_9384465_n1569	GATTCTTAACTGCCAAGAT	ROSA26
55106498_55106517_n1570	TCGATTCCGCCTGCCTCCA	AAVS1
55109149_55109168_n1571	CCCCAGGCTGGAGTGACCG	AAVS1
55092942_55092961_n1572	AGTCTTCTTGCTTTCCTGG	AAVS1
55095671_55095690_n1573	AGTTTGTTGCAGTCCTTTG	AAVS1
55117110_55117129_n1574	GCCCCGTCGTTCCTGGCCC	AAVS1
55100135_55100154_n1575	GCTCAGCGTGAGATGCTGC	AAVS1
9383962_9383981_n1576	GACTGCTTATTATACTAAG	ROSA26
55095196_55095215_n1577	TGAGACCATGTACCCCCTG	AAVS1
55112385_55112404_n1578	AGAGCTTTAGAGGCGGCCT	AAVS1
9382341_9382360_n1579	ATTTAAATCCTCCTCATTA	ROSA26
55109918_55109937_n1580	CGGCTGAGGGTCTTTCCAG	AAVS1
55099281_55099300_n1581	TAACTGCTGGTCCAAGGGG	AAVS1
9363961_9363980_n1582	GAGACCAATCTGCGTAAGA	ROSA26
9376563_9376582_n1583	GCTCCTACTCCTCAACACA	ROSA26
55116057_55116076_n1584	TGGACACCCCGTTCTCCTG	AAVS1
46373652_46373671_n1585	GGAGAAGGACAATGTTGTA	CCR5
55108534_55108553_n1586	ATGGCTGTAGTCAGGGACT	AAVS1
55092837_55092856_n1587	GGTCCCGGACCCTGCCCGT	AAVS1
55099460_55099479_n1588	GAAGGATGGGACCCCCAAA	AAVS1
9382329_9382348_n1589	CTCATTAAGGCAAAGCAAC	ROSA26
9380276_9380295_n1590	TTGATGTTGAAAGGGCATG	ROSA26
55095064_55095083_n1591	GTGGTCAGTGTGCACCTCG	AAVS1
55096409_55096428_n1592	GTGCAGGAGCTCACTGCCC	AAVS1
55112113_55112132_n1593	TGCCGCAGGTCTTTCTGGG	AAVS1
55112006_55112025_n1594	GACCCCATATGAAGGCTCC	AAVS1
55093000_55093019_n1595	AGAGGTGAGGTCTGCTCTC	AAVS1
55099318_55099337_n1596	GTTCCAGAGGCCACCTGCA	AAVS1
55110884_55110903_n1597	GCTCAGGAATGGAAAGGCA	AAVS1
55109489_55109508_n1598	CCAACACCGCAAAGTCCTC	AAVS1
55116268_55116287_n1599	CCAGCGAGTGAAGACGGCA	AAVS1
46374800_46374819_n1600	AGGATGAGCATTTAGGGCA	CCR5
46373163_46373182_n1601	CACTATGCTGCCGCCCAGT	CCR5
55117367_55117386_n1602	CAGGCCGCCAGGAACTCGG	AAVS1
55111915_55111934_n1603	GATGGCCACACAGGATCCC	AAVS1
55115014_55115033_n1604	AAGCCCAGGAGAGGCGCTC	AAVS1
9374108_9374127_n1605	TGGCAAAACGAATTTTTGG	ROSA26
9380177_9380196_n1606	GGGAAGAAATAATTAACCG	ROSA26
46372683_46372702_n1607	GTCCACTAGATGGAGAGCT	CCR5
55094569_55094588_n1608	AGGAGCCCACCCAAAGCCC	AAVS1
9376531_9376550_n1609	CTTGGCAACCCTCTTGAGG	ROSA26
55112667_55112686_n1610	GCGATATCTAGGTAGCCAC	AAVS1
55112026_55112045_n1611	CTGAGACTCATCGTACCCC	AAVS1
55114576_55114595_n1612	GCTAAAACTAGGCTGTCCT	AAVS1
55111480_55111499_n1613	GAGTGGGTCAAATCAGCCC	AAVS1
55113881_55113900_n1614	TCCCTGTGAAAGATGCCTG	AAVS1
55117232_55117251_n1615	GCGCTGATACCGTCGGCGT	AAVS1
55111818_55111837_n1616	ATCAGGGAAGCAAGCTTCA	AAVS1
55092160_55092179_n1617	AGTCTAAGCCCCACCCAGG	AAVS1
55116931_55116950_n1618	CTCCAATGCGGAAGAGAGT	AAVS1
55116815_55116834_n1619	AAGTCCAGGACCGGCTGGA	AAVS1
55115756_55115775_n1620	GTCCCTAGTGGCCCCACTG	AAVS1
9380156_9380175_n1621	GGTTAGTTGAGAGGCATAA	ROSA26
55099017_55099036_n1622	TGCACGCAGCGGCACACTG	AAVS1
55098882_55098901_n1623	AGACAATGAAGGAGGTGCT	AAVS1
55100446_55100465_n1624	GTGCGGCTCATAGCCTCGT	AAVS1
55112845_55112864_n1625	CAGCAAGTCGGGACTCCAG	AAVS1
55114797_55114816_n1626	CAGCCTGGTAGACAGGGCT	AAVS1
55098441_55098460_n1627	ATTGTCCTAGACTCAGGCT	AAVS1
55111637_55111656_n1628	TCTGACGCGGCTGTCCTGA	AAVS1
9374625_9374644_n1629	TCTTGCCTATGGGATGCTC	ROSA26
55095199_55095218_n1630	GGGGTACATGGTCTCACTC	AAVS1
55095511_55095530_n1631	TCCGCTGTCCGCCTTTCAG	AAVS1
55096617_55096636_n1632	GGTCTAAGCAGGTCTCCCC	AAVS1
46374616_46374635_n1633	AGCACTGCATGGGCAAGCT	CCR5
9370154_9370173_n1634	CCTCTGGGTGTAAGAGATG	ROSA26
9372696_9372715_n1635	AAAATGAGGTACCTGGCTT	ROSA26
55093211_55093230_n1636	GTGACTCTTACAGACCTGA	AAVS1
55094471_55094490_n1637	GGGACCCTGTCCCATTCCG	AAVS1
9371859_9371878_n1638	ACAGACAACTCAACCTTGA	ROSA26
9384238_9384257_n1639	CCTTTATCCAGCTTGCCTA	ROSA26
55116263_55116282_n1640	GGAACCCAGCGAGTGAAGA	AAVS1
55096114_55096133_n1641	GCGCTCCTTGGACAAGTCC	AAVS1
55115194_55115213_n1642	GGACGCACCATTCTCACAA	AAVS1
46373797_46373816_n1643	CTGAACTTCTCCCCGACAA	CCR5
55094832_55094851_n1644	GCCGGCACACAATGCACCT	AAVS1
46372159_46372178_n1645	GAGGCCTCTTAATTATTAC	CCR5
55101657_55101676_n1646	CCGTGTCCTTTTCCTCCCA	AAVS1
55094503_55094522_n1647	CCGCGGGAAGCAAGTTCTG	AAVS1
55099417_55099436_n1648	GTCCTGCACTTGCATCCTC	AAVS1
9379461_9379480_n1649	GCTACTCACCCCTAAGCAG	ROSA26
55114653_55114672_n1650	GTTACGTGGCCAAGAAGCA	AAVS1
55096069_55096088_n1651	CTCATCCTCGTCCTGGATG	AAVS1
55106805_55106824_n1652	ATGTGCGCACCCTGGAGCC	AAVS1
55103551_55103570_n1653	TGCTTCCACATCCACACCT	AAVS1
9379662_9379681_n1654	TCAAAAGCCTATCATACAA	ROSA26
55098812_55098831_n1655	GAGGAAGTACTGAGCCTGT	AAVS1
55093215_55093234_n1656	GTCTGTAAGAGTCACACCC	AAVS1
55101736_55101755_n1657	TAAGGATCAGCTCAGGGAT	AAVS1
55114327_55114346_n1658	CCCAATTGCCTTAGTGGCT	AAVS1
55100157_55100176_n1659	GGGTGGTGACTGCCAAAAA	AAVS1
55106960_55106979_n1660	CTCCGTGAGGCACTCAGCA	AAVS1
55113352_55113371_n1661	CCTGGGCGGGACTCCCAGA	AAVS1
55116640_55116659_n1662	GCCGTCTCTCTCCTGAGTC	AAVS1
55109480_55109499_n1663	ACTGGGCCAGAGGACTTTG	AAVS1
55094653_55094672_n1664	TCTTCACCTCCGTCGGTCC	AAVS1
55099921_55099940_n1665	GGGAACAGATGGACAGCCT	AAVS1
55115176_55115195_n1666	CTAGGTGTTCACCAGGTCG	AAVS1
46375206_46375225_n1667	CATCCCAGCTGAAATACTG	CCR5
55099711_55099730_n1668	CAACATGCTGCCAGCGCCC	AAVS1
9363199_9363218_n1669	TTCCTCTTGCAGTTGAGGC	ROSA26
55095567_55095586_n1670	GCCAAAGCGCCTGGAGAAG	AAVS1
9383503_9383522_n1671	AAAAATGAACCTCCCATGA	ROSA26
55092249_55092268_n1672	AGCTGCGCCAGCCGCAGCG	AAVS1
55095785_55095804_n1673	GCCTGTGAACCTCTGGCAG	AAVS1
46375207_46375226_n1674	TCAGTATTTCAGCTGGGAT	CCR5
55116895_55116914_n1675	AGCACAGGCTGCCAAAGCC	AAVS1
55116915_55116934_n1676	GAGTCGCTTTAACTGGCCC	AAVS1
55100912_55100931_n1677	CTCATCAAAGATCTGTTGC	AAVS1
55099477_55099496_n1678	CTGCCCTGAGACAGCCCTT	AAVS1
9367214_9367233_n1679	ATCTCTTACAAGTAAAACA	ROSA26
9363393_9363412_n1680	TGCAGCTGAGGTCAGCTAA	ROSA26
55092966_55092985_n1681	AGAAACTGGATGATTCCCT	AAVS1
55112670_55112689_n1682	ATATCTAGGTAGCCACAGG	AAVS1
55106532_55106551_n1683	CATCCAAGTCAGCTGGAAG	AAVS1
46373258_46373277_n1684	CATCCTCCTGACAATCGAT	CCR5
46373721_46373740_n1685	AGGTTGGACCAAGCTATGC	CCR5
9374504_9374523_n1686	AAAAGAACCTATAGCAAAG	ROSA26
55102158_55102177_n1687	AAAATCTAAGACTGAGGTG	AAVS1
9375853_9375872_n1688	ATCTAAACATAGAAAGGAT	ROSA26
55095280_55095299_n1689	CTCTGTCCTGTGAGTCCCC	AAVS1
55092617_55092636_n1690	CTACCTGGACTCCTGGCTG	AAVS1
55113621_55113640_n1691	GCTAAACTCCTAGATCCAC	AAVS1
55099902_55099921_n1692	AGAAAGAGCTTCACAAAGT	AAVS1
55113980_55113999_n1693	CCCTCAGATGAAGGAGTCC	AAVS1
9376314_9376333_n1694	TATCTCCCCTTAGAGCCTG	ROSA26
55111960_55111979_n1695	AGGTTCATTTTTCTAGGGA	AAVS1
55110988_55111007_n1696	ACCTGGGAAGAGATCGCAA	AAVS1
55106838_55106857_n1697	GTCACCTTTGCAACAGTGA	AAVS1
9384528_9384547_n1698	ATCTGGAATGCGACACGTA	ROSA26
55116682_55116701_n1699	CGGCACAGCAAGGGCACTC	AAVS1
55098539_55098558_n1700	CGGCAGAAGGATTTGGACA	AAVS1
55106106_55106125_n1701	TCCCGCTCCACAGCACTAG	AAVS1
9365890_9365909_n1702	TTAGAAATGCTCAACTGGC	ROSA26
46374861_46374880_n1703	CACGCCTTGAGCTTAGCAG	CCR5
55099080_55099099_n1704	CCAGGTTGCTCCTTCAGGC	AAVS1
55108535_55108554_n1705	AATGGCTGTAGTCAGGGAC	AAVS1
55106362_55106381_n1706	AAGGCAAAGCTGGGGCCTT	AAVS1
46375772_46375791_n1707	TTGGGTATATTCATTTCAA	CCR5
55110491_55110510_n1708	GCGTGTTGCATCCCTACTG	AAVS1
55101591_55101610_n1709	CACCTGCATACCAGCCAGC	AAVS1
55106889_55106908_n1710	CCCAGTGAGCATCACGCAC	AAVS1
55103497_55103516_n1711	CACGAGGTGCTGGCTGAAT	AAVS1
55112937_55112956_n1712	GCGTATCTTAAACAGCCAG	AAVS1
55116516_55116535_n1713	TGCAGACAGAAAGCGGCAC	AAVS1
46374609_46374628_n1714	CCATGCAGTGCTTGCAGTG	CCR5
9385639_9385658_n1715	TACATTGATAGATGGGGTG	ROSA26
55113871_55113890_n1716	TCACAGGGATGCCTGTACT	AAVS1
9365026_9365045_n1717	TTTTAAAGAGACAGTGTTA	ROSA26
9384715_9384734_n1718	TGCTAACATTTCCAGTGGT	ROSA26
46375208_46375227_n1719	CTCAGTATTTCAGCTGGGA	CCR5
9376801_9376820_n1720	GTAACAGATTCAAGATTAG	ROSA26
9377006_9377025_n1721	GGGACTAGGTAATAAAAAA	ROSA26
46371330_46371349_n1722	TATTCAGAAGGCATCTCAC	CCR5
55113238_55113257_n1723	TCCGAGCTTGACCCTTGGA	AAVS1
55109851_55109870_n1724	TGTGACACCCTGTGACACC	AAVS1
55092506_55092525_n1725	ACCGCTGCCTGCGGGCCGA	AAVS1
46371826_46371845_n1726	GTCATCTATGACCTTCCCT	CCR5
55112731_55112750_n1727	CAGGGCGCCACTGTGAACC	AAVS1
46373653_46373672_n1728	AGGAGAAGGACAATGTTGT	CCR5
9384804_9384823_n1729	CTTCATCCTGGTTAGCAAA	ROSA26
55117165_55117184_n1730	CACCCTCTGCTGCGCCACC	AAVS1
55094601_55094620_n1731	TCACATCGTCTCTCCCTGC	AAVS1
55099523_55099542_n1732	AAGCAGTGACTCCCAACCA	AAVS1
55103429_55103448_n1733	TTGGCAGCAGCCACGTGCA	AAVS1
46373398_46373417_n1734	TTACCAGATCTCAAAAAGA	CCR5
55116835_55116854_n1735	GGGCTCAACATCGGAAGAG	AAVS1
9369592_9369611_n1736	GCCAGGATCTCCAACATAT	ROSA26
9374580_9374599_n1737	ATGTGTTATATTTCTTCGG	ROSA26
9383032_9383051_n1738	TGGCACAAAGGTAAAAAAT	ROSA26
46372874_46372893_n1739	TTTTTATTTATGCACAGGG	CCR5
55115193_55115212_n1740	TGTGAGAATGGTGCGTCCT	AAVS1
55096252_55096271_n1741	AACACAGAAGGTATAGGGA	AAVS1
55095987_55096006_n1742	TCGGGTTCTCTGAATCTAG	AAVS1
46373343_46373362_n1743	ACAAGTGTGATCACTTGGG	CCR5
55101368_55101387_n1744	GAAATGGAATCCATATTCG	AAVS1
55112204_55112223_n1745	CCTGAGTAACTGAGGGGAT	AAVS1
55104352_55104371_n1746	TAACATATATAGACAGAAG	AAVS1
9381624_9381643_n1747	TTTTAATGAGCCTAGTATA	ROSA26
46375293_46375312_n1748	CACACATGAGATCTAGGTG	CCR5
9385483_9385502_n1749	GAAGTCTCACAAGACCTAT	ROSA26
55106651_55106670_n1750	CACCATGTCCTGTGCAGAA	AAVS1
55098503_55098522_n1751	TGTGCTAAGCAACCTCATC	AAVS1
55099459_55099478_n1752	AGAAGGATGGGACCCCCAA	AAVS1
55098974_55098993_n1753	CCCGCCATGCTCGGCCAGC	AAVS1
55097698_55097717_n1754	TCACACCTTTGTACTGGGA	AAVS1
9376621_9376640_n1755	GATTCTTGGGGGTTAATAG	ROSA26
55113369_55113388_n1756	TGCAGCTGTCTCACCCCTC	AAVS1
46373368_46373387_n1757	CTGTGTTTGCGTCTCTCCC	CCR5
55097697_55097716_n1758	TTCACACCTTTGTACTGGG	AAVS1
55101731_55101750_n1759	TGAGCTGATCCTTACGACA	AAVS1
55111498_55111517_n1760	CCCCATTTCAACCAAAGAG	AAVS1
55091324_55091343_n1761	TGCTCCCCTCCCAGTCCGG	AAVS1
55099139_55099158_n1762	GAAATCAGCCCTCGGCCAA	AAVS1
55097984_55098003_n1763	GAAGATCTCACACAGGCTG	AAVS1
46372405_46372424_n1764	AGTCCCCAGCCACTTGGAG	CCR5
46374477_46374496_n1765	CTTATTAACCATACCTTGG	CCR5
9384793_9384812_n1766	TGTTTAAGGCTCTTCATCC	ROSA26
55116327_55116346_n1767	GCGGATCCTCCCCGTGTCT	AAVS1
55112846_55112865_n1768	AGCAAGTCGGGACTCCAGA	AAVS1
9377329_9377348_n1769	ACTGTATATTCCATTACTT	ROSA26
55115933_55115952_n1770	AGCTGAGCTCTCGGACCCC	AAVS1
9365518_9365537_n1771	TGTTTCAGATTTTTGGAGG	ROSA26
9371104_9371123_n1772	CTTTTAAGGGGTTTGACCA	ROSA26
55109599_55109618_n1773	TAAGCCAGGGAAAGCGAAG	AAVS1
55099302_55099321_n1774	TGTTAAACCCTGACCCTGC	AAVS1
55111888_55111907_n1775	GACTTTAGAAGACATGCTG	AAVS1
46375747_46375766_n1776	AGGGGTATATTCATTTCAA	CCR5
55093037_55093056_n1777	GTTCTCCACTCCAGGGACG	AAVS1
9371512_9371531_n1778	GACATGACCAACTTTGATG	ROSA26
55096940_55096959_n1779	AAGACAGTGGTGAACTGCA	AAVS1
55116719_55116738_n1780	GCGCAAAGTGACAATGGCC	AAVS1
55096114_55096133_n1781	GGACTTGTCCAAGGAGCGC	AAVS1
9378085_9378104_n1782	TGTCACTAACAATGTATCT	ROSA26
46371861_46371880_n1783	GTAGTCAGAGTGAAATGGC	CCR5
55106212_55106231_n1784	CTAAATGAGTGATCTAAGC	AAVS1
55100908_55100927_n1785	TCAAAGATCTGTTGCAGGC	AAVS1
9363063_9363082_n1786	GGCGTGACCTGACCGCAAG	ROSA26
55106890_55106909_n1787	CCAGTGAGCATCACGCACA	AAVS1
55115086_55115105_n1788	TATTCCTCCGCCCAGAGCA	AAVS1
55114325_55114344_n1789	CAATTGCCTTAGTGGCTAG	AAVS1
9379548_9379567_n1790	AATGAGGTGACGTGACCCT	ROSA26
55111718_55111737_n1791	GGTTCCCGGCAGACTCCAG	AAVS1
55109828_55109847_n1792	TCCACACAGGAGCCTCAGA	AAVS1
55099640_55099659_n1793	AGGGAGGCTGCTCCACACC	AAVS1
55112949_55112968_n1794	GATACGCCTGGTTGCCCAG	AAVS1
9363102_9363121_n1795	CTGAAAGGGTCTTCGCTGG	ROSA26
55106141_55106160_n1796	TTGCGGGACACACCATGCC	AAVS1
55098181_55098200_n1797	ATTGTGCTGTCAGGAGCTC	AAVS1
9381637_9381656_n1798	AAAAGACTGGCCATATACT	ROSA26
9371484_9371503_n1799	TGTTCAAGATTATTTTAAG	ROSA26
55100462_55100481_n1800	ACAGATCTGGGCCTGTGTG	AAVS1
55103731_55103750_n1801	CGACTGCATGGAGTACAGT	AAVS1
55111460_55111479_n1802	GGAGACAGAATCCAGGTCC	AAVS1
55094451_55094470_n1803	AACCTCAGACAGGGAACCT	AAVS1
55099660_55099679_n1804	GAGCGCTCTGAGCGCAGCC	AAVS1
9378375_9378394_n1805	ATGAGTCCTCTCAATATCA	ROSA26
9377713_9377732_n1806	ACCTACCACACTAGCCCGA	ROSA26
9383206_9383225_n1807	TCTATGGGCAAGCCCCAGG	ROSA26
46372157_46372176_n1808	AATAATTAAGAGGCCTCGA	CCR5
46374839_46374858_n1809	CCATCCTCACCCTGACCTG	CCR5
55109960_55109979_n1810	TTGGCTTGTAGGATCAGCC	AAVS1
55106299_55106318_n1811	TGAACATCTGCCCATGGTT	AAVS1
55106344_55106363_n1812	GAGTGGAACTGCTAGAACA	AAVS1
55091296_55091315_n1813	GGGTGGCCCCCTCGGCTCC	AAVS1
9365944_9365963_n1814	GCCCCAACACAATGCTGAA	ROSA26
55112148_55112167_n1815	ACCCAGGAGTGCGTTAGGT	AAVS1
55099363_55099382_n1816	CCCTGGCTGTGGGATTCCA	AAVS1
55092470_55092489_n1817	CCAGAACCTGAGCCAGAAT	AAVS1
9373547_9373566_n1818	AGGGAATAATACCTAGCTT	ROSA26
55100016_55100035_n1819	TGAGCTCCGGGCAAAGCGT	AAVS1
46371786_46371805_n1820	AAACTTCACAGAAAATGTG	CCR5
55115871_55115890_n1821	AGCATGTTTGCTGCCTCCA	AAVS1
55114769_55114788_n1822	TGGATTCTCCTCCAACTGT	AAVS1
55098127_55098146_n1823	AGCTCACTGAACGCTGGCA	AAVS1
46374397_46374416_n1824	AGGTCTTTGTCTTGCTATG	CCR5
55117013_55117032_n1825	GAGCCGCTTCAACTGGCCC	AAVS1
9363200_9363219_n1826	GGCCTCAACTGCAAGAGGA	ROSA26
9371515_9371534_n1827	ATGACCAACTTTGATGTGG	ROSA26
46373899_46373918_n1828	TAAACTGAGCTTGCTCGCT	CCR5
46372932_46372951_n1829	GACATCAATTATTATACAT	CCR5
55094340_55094359_n1830	CGGAGGTCCACACAGGTGT	AAVS1
55105630_55105649_n1831	TTGGATACAGTATCCATTT	AAVS1
9376519_9376538_n1832	GGGTGCTTACCCCCTCAAG	ROSA26
9374615_9374634_n1833	TTAGATCAACTCTTGCCTA	ROSA26
55109773_55109792_n1834	ACCCCAGCTCTAAGGAGGG	AAVS1
55109827_55109846_n1835	CCACACAGGAGCCTCAGAG	AAVS1
55096598_55096617_n1836	GGGGTCCTTCTAGCTCCCA	AAVS1
55095111_55095130_n1837	ACGTTTCAACACAGACCTG	AAVS1
55111709_55111728_n1838	CAGACTCCAGGGGACCGTG	AAVS1
55092309_55092328_n1839	CGCAGCTCTGCATACAGCT	AAVS1
55094341_55094360_n1840	TCGGAGGTCCACACAGGTG	AAVS1
46371845_46371864_n1841	GGCCGGGTGCCCAAGTCCC	CCR5
46373516_46373535_n1842	GACCATGACAAGCAGCGGC	CCR5
55100445_55100464_n1843	TGCGGCTCATAGCCTCGTG	AAVS1
55096067_55096086_n1844	CCCTCATCCTCGTCCTGGA	AAVS1
55113976_55113995_n1845	TCCTTCATCTGAGGGCGGA	AAVS1
9385170_9385189_n1846	CCTTGAAGCTCTTTTGAAG	ROSA26
9372438_9372457_n1847	CAGGAGTGTGCCATCATGA	ROSA26
9363295_9363314_n1848	TAGGATTCCCGGGCCCTGT	ROSA26
46374396_46374415_n1849	CAGGTCTTTGTCTTGCTAT	CCR5
55091504_55091523_n1850	CGCTGCATTCTCATCCTTG	AAVS1
46375766_46375785_n1851	TGAATATACCCAAACACTA	CCR5
55111111_55111130_n1852	CCTCTCTGCCTTCTGTCTG	AAVS1
55106116_55106135_n1853	CACTATTCCACTAGTGCTG	AAVS1
55115699_55115718_n1854	TATCAGGAGACTAGGAAGG	AAVS1
55117185_55117204_n1855	ACCTGGCCCCGGGAGACGC	AAVS1
9377962_9377981_n1856	ATAATGAAATCTCCATGGT	ROSA26
9365138_9365157_n1857	AAGTGACAGAAAGTGACCT	ROSA26
46371573_46371592_n1858	CAGGGAGTTTGAGACTCAC	CCR5
55100382_55100401_n1859	CCCATGCATCACAGGATGT	AAVS1
9376492_9376511_n1860	AAGCCATTCCTGATGGTCA	ROSA26
55093220_55093239_n1861	TAAGAGTCACACCCTGGCA	AAVS1
9364245_9364264_n1862	TCATAGGTTGAATGACTTA	ROSA26
9370150_9370169_n1863	TCTTACACCCAGAGGTCAA	ROSA26
55113355_55113374_n1864	CCCTCTGGGAGTCCCGCCC	AAVS1
55099234_55099253_n1865	CAGCATCCGCTGCCACAAG	AAVS1
55114593_55114612_n1866	CTGGGCAAACAGCATAAGC	AAVS1
55106298_55106317_n1867	ATGAACATCTGCCCATGGT	AAVS1
55109944_55109963_n1868	GCCAGGAACGAAGACCACT	AAVS1
46374786_46374805_n1869	ATCCTTCCTGACCCTCCTT	CCR5
55096071_55096090_n1870	CCCATCCAGGACGAGGATG	AAVS1
46373924_46373943_n1871	TTCCTGCTCCCCAGTGGAT	CCR5
55092263_55092282_n1872	CCTGACCGAGACCACGCTG	AAVS1
55116270_55116289_n1873	CATGCCGTCTTCACTCGCT	AAVS1
55095191_55095210_n1874	CCATGTACCCCCTGGGGTC	AAVS1
9385326_9385345_n1875	ACTACCCTGGCCCAAAGGA	ROSA26
55091946_55091965_n1876	AAGCCAGCACTGCTCTGAA	AAVS1
9366345_9366364_n1877	ATGCCAGACACTAAGAGCG	ROSA26
55092932_55092951_n1878	CTTTCCTGGGGGCTTGACC	AAVS1
55117127_55117146_n1879	GCGGATCGAGACTGGCAAC	AAVS1
55111942_55111961_n1880	AAGGGGTGTTGCTTCTAGC	AAVS1
55117025_55117044_n1881	GCGGCTCCAATTCGGAAGT	AAVS1
9376276_9376295_n1882	CTGGTGGTTTTCCAAGATG	ROSA26
46371919_46371938_n1883	CTCTTTTCGAGGACTGAGA	CCR5
55099451_55099470_n1884	CCCATCCTTCTGACAGGCA	AAVS1
9371453_9371472_n1885	TCTCTTGCAGCCTCATTTG	ROSA26
46374238_46374257_n1886	AAGGAACTTTCGGAGTGAA	CCR5
55116833_55116852_n1887	AGGGGCTCAACATCGGAAG	AAVS1
55110972_55110991_n1888	ATGTGTTTATGTCTATACC	AAVS1
55116714_55116733_n1889	GGGCAGCGCAAAGTGACAA	AAVS1
9364245_9364264_n1890	TAAGTCATTCAACCTATGA	ROSA26
9375922_9375941_n1891	ATGACAATCTTCCAATCAA	ROSA26
NA_NA_n1892	ACGGCCTAACTTGCTGATA	Zhang_116
NA_NA_n1893	AGTCTCACCTGATGGCGTG	Zhang_428
NA_NA_n1894	GAATTACGACTAACCGATT	Zhang_154
NA_NA_n1895	TAGACGTCGTGAGCTTCAC	Zhang_77
NA_NA_n1896	ACGCTTCTGCCATCACCGG	Zhang_595
NA_NA_n1897	CGACTAGCGCCATGAGCGG	CTRL0085
NA_NA_n1898	TAGCGAAGACTTGCCGACG	CTRL0079
NA_NA_n1899	GGCCCGCATAGGATATCGC	Zhang_8
NA_NA_n1900	GACGCACCATTCCGGGTGA	Zhang_400
NA_NA_n1901	CACTGTCAGTGCAACGATA	CTRL0036
NA_NA_n1902	AACCGATACTCCCCACATT	Zhang_454
NA_NA_n1903	GCAGTCGTTCGGTTGATAT	CTRL0003
NA_NA_n1904	GGGACGTCGCGAAAATGTA	Zhang_47
NA_NA_n1905	TACGGCACTCCTAGCCGCT	CTRL0052
NA_NA_n1906	TTAAGTCATGAGCAAAGAT	Zhang_885
NA_NA_n1907	CAACCCCAGCGCACCGTTG	Zhang_439
NA_NA_n1908	AAATACAATTACTTATAGC	Zhang_939
NA_NA_n1909	GGACACAGGATACGCAGCT	Zhang_841
NA_NA_n1910	ATGGCGCTTCAGTCGTCGG	Zhang_41
NA_NA_n1911	TTATCCTGTCGAAGTAAAG	Zhang_430
NA_NA_n1912	GGCGCTAAGATATATGCCC	Zhang_304
NA_NA_n1913	TTTGACTCTAATCACCGGT	Zhang_493
NA_NA_n1914	GCCGGCTTGTGACAGTGAA	Zhang_781
NA_NA_n1915	GAATATTATTTCTATCGGG	Zhang_620
NA_NA_n1916	AGGCTGCGCTTCGCAAGCT	Zhang_398
NA_NA_n1917	TTAGCCGTTGCCATATCAA	Zhang_138
NA_NA_n1918	CCCCAAGCTAGAACTCAGC	Zhang_676
NA_NA_n1919	TTATGCATTTAATACGCCG	Zhang_441
NA_NA_n1920	GGTTTACATCTGCCCATCG	Zhang_176
NA_NA_n1921	GTGTTAGCCGAGATCTCTG	Zhang_632
NA_NA_n1922	TCTGCCATGGCGTCCTGGC	Zhang_887
NA_NA_n1923	TTAAACGACACCTTATTCT	Zhang_709
NA_NA_n1924	TTTCTCTTGAACCCCGCGA	Zhang_419
NA_NA_n1925	TAGTAACGTCAGGGAGTAA	Zhang_619
NA_NA_n1926	CTGGAGAGACAATTCTACT	Zhang_833
NA_NA_n1927	CCTTCTGGCGGGCCAAACA	Zhang_285
NA_NA_n1928	ACCATAGAACCTGAAATAC	Zhang_808
NA_NA_n1929	CCTATAATCGACCACATTT	Zhang_466
NA_NA_n1930	TCCCAGTACCAGTCAGTTC	Zhang_847
NA_NA_n1931	GCGCATTAAAGTCGAGAGC	Zhang_162
NA_NA_n1932	GACTCGGGCAATATCGGTT	Zhang_337
NA_NA_n1933	GTCGAGTGCTCGAACTCCA	Zhang_90
NA_NA_n1934	TAAGGCCCGCGTACGAGCT	Zhang_124
NA_NA_n1935	ATCTTACTCGTCCTCCTTG	Zhang_672
NA_NA_n1936	CCCAGACGCCCTAGAATAG	Zhang_425
NA_NA_n1937	TTCCCCGGGAAGTCTATGC	Zhang_521
NA_NA_n1938	TGGCCTGGAATTTAGGATC	Zhang_858
NA_NA_n1939	TGTATTAACGAACCTTGTG	Zhang_548
NA_NA_n1940	CTGGCTTGACACGACCGTT	Zhang_85
NA_NA_n1941	CAGCAAAGGACGAAACAAA	Zhang_964
NA_NA_n1942	AGCAATCCAAAGTTAACGG	Zhang_682
NA_NA_n1943	TACATTCCAGTATTCACGC	Zhang_601
NA_NA_n1944	GTATTCCGAAGTCCTCCGC	Zhang_258
NA_NA_n1945	CTTAAGTCACGGCTTTCCA	Zhang_495
NA_NA_n1946	ATCCAGCAATATTTCTTAA	Zhang_957
NA_NA_n1947	GGACATCCTTGCCGTCTCA	Zhang_617
NA_NA_n1948	TGCAATGCTGCTATAGAAG	Zhang_838
NA_NA_n1949	AACGCCGCTCAAGTTGATA	Zhang_111
NA_NA_n1950	AACCTCCCCGAATATCTGG	Zhang_624
NA_NA_n1951	AAGATCCGCGGGTGGCAAC	Zhang_76
NA_NA_n1952	TCCTAGAGTTGGCAGACGC	Zhang_769
NA_NA_n1953	ATAAGGTTAACTGCGTGGA	Zhang_339
NA_NA_n1954	GCCGCTATACTAAAACCTT	Zhang_485
NA_NA_n1955	TTTGATAACGTGGGCGGTA	Zhang_217
NA_NA_n1956	CCGGAGGCTCAAACCAAGT	Zhang_343
NA_NA_n1957	CGGTACATGCGCATGAGTC	Zhang_150
NA_NA_n1958	AGCGCCGAAACTCTTTCCG	Zhang_251
NA_NA_n1959	TCGGAACTTACTCAGGGTA	Zhang_528
NA_NA_n1960	GCACGTAATGTCCGTGGAT	Zhang_87
NA_NA_n1961	TTCCTTCGGCGCTCTGCGT	Zhang_126
NA_NA_n1962	CAGCGAGATAACTTGACTC	Zhang_937
NA_NA_n1963	GCTACCTTCGGGACCACCA	Zhang_281
NA_NA_n1964	TTCACACGGTGTCGGATAG	CTRL0045
NA_NA_n1965	CCCTATGCAGACTACAATT	Zhang_515
NA_NA_n1966	GGCCTACGATCAGAGGTGT	Zhang_271
NA_NA_n1967	TATGTGAGCACGCCATTAC	Zhang_247
NA_NA_n1968	ACCGGAACGATCTCGCGTA	CTRL0002
NA_NA_n1969	TGGTAGAATAACGTATTAC	CTRL0005
NA_NA_n1970	GACACGTCACCGGTCAAAA	Zhang_58
NA_NA_n1971	ATATTTGGCTCGGCTGCGC	Zhang_132
NA_NA_n1972	GATTAATTCGCTAAATGAT	Zhang_812
NA_NA_n1973	TATCTCGAGTGGTAATGCG	Zhang_24
NA_NA_n1974	CGCGGACATAGGGCTCTAA	Zhang_78
NA_NA_n1975	CCTGGATACCGCGTGGTTA	Zhang_70
NA_NA_n1976	CACACCTAGATATCGAATG	CTRL0030
NA_NA_n1977	TAGGCGCGCCGCTCTCTAC	Zhang_4
NA_NA_n1978	ACCCTGGATTGTCCTTGCG	Zhang_568
NA_NA_n1979	CCGACCAACGTCAGCGGTA	CTRL0033
NA_NA_n1980	GGCGGCCCAAACTTAACAC	Zhang_341
NA_NA_n1981	AATCCAGTGGCGGCGACAA	CTRL0035
NA_NA_n1982	CCCCGAGACCATCTTAGGG	Zhang_566
NA_NA_n1983	AAGAAAGAGGAATAGTAGC	Zhang_992
NA_NA_n1984	AGACCCAGTAAAACCACCA	Zhang_807
NA_NA_n1985	TGTCGGATTCCGCCGCTTA	Zhang_20
NA_NA_n1986	CGGCGTCATCCACGCGTGC	Zhang_178
NA_NA_n1987	TTCGACGCCATCGTGCTCA	Zhang_69
NA_NA_n1988	GTCTGCTCCAATGGGAACC	Zhang_680
NA_NA_n1989	TTGGTCAACGCATAGCTTG	Zhang_474
NA_NA_n1990	CGCTCTCCTGGCAACAAGT	Zhang_748
NA_NA_n1991	ACGCACAATCCTTCACGCA	Zhang_484
NA_NA_n1992	AAGTGAGCATAAGCGATGT	Zhang_320
NA_NA_n1993	AGTTACAGACTCAGCGGGT	Zhang_550
NA_NA_n1994	GTAGTCTGGGGTAGACTCC	Zhang_817
NA_NA_n1995	ATCTAGTCCTCTAATCGAT	Zhang_338
NA_NA_n1996	CACAATGTTGACGTAAGTG	CTRL0057
NA_NA_n1997	GAGATGCATCGAAGTCGAT	CTRL0039
NA_NA_n1998	ATATCCCGCGAAAAAATCT	Zhang_299
[truncated: 61,951 more rows]
