# Supplementary material for: CRISPR Screens Identify Essential Cell Growth Mediators in BRAF Inhibitor-resistant Melanoma
Source: Genomics Proteomics Bioinformatics. 2020 May 13;18(1):26–40. doi: 10.1016/j.gpb.2020.02.002 (PMC7393575; doi:10.1016/j.gpb.2020.02.002)
Supplement: Supplementary data 16 [file mmc16.xlsx]

## Sheet: sum_beta_rank_r1_r2
Table S2 Beta score of M238R1 CRISPR screens.
Note: The original beta score (A_DMSO, A_PLX, B_DMSO, and B_PLX) was calculated using MAGeCK. The treatments of DMSO and PLX4720 (PLX) were shown with two replicates (A, B) for each treatment of M238R1 CRISPR screen.The differential beta score (Diff_beta_score) was calculated by MAGeCKFlute. The genes are sorted based on the differential beta score, which is calculated by subtracting the mean of …
Entrez ID	Gene symbol	A_DMSO	A_PLX	B_DMSO	B_PLX	Diff_beta_score	Group
6654	SOS1	-0.226776	-0.389299	0.0161506	-0.950179	-0.564426	Down
5813	PURA	-0.18444	-0.22163	-0.25677	-1.22205	-0.501237	Down
3265	HRAS	-0.581082	-0.841535	-0.397962	-1.13844	-0.500464	Down
6294	SAFB	-0.795507	-1.13735	-0.611766	-1.22451	-0.477297	Down
1399	CRKL	-0.633204	-0.995412	-0.577938	-1.15169	-0.467978	Down
2119	ETV5	-0.515174	-0.647068	-0.405366	-1.19191	-0.459218	Down
1021	CDK6	-0.768928	-0.985724	-0.917493	-1.57525	-0.437276	Down
25976	TIPARP	0.538607	0.307233	0.240546	-0.390877	-0.431398	Other
2786	GNG4	0.184863	0.126028	0.766276	0.00311329	-0.410999	Other
1778	DYNC1H1	-1.19499	-1.46501	-1.11925	-1.66228	-0.406521	Down
3014	H2AFX	-1.2772	-1.34236	-0.941274	-1.66085	-0.392368	Down
4150	MAZ	-0.372959	-0.578712	-0.475636	-1.02769	-0.378902	Down
57649	PHF12	-0.765427	-0.913931	-0.879359	-1.45672	-0.362934	Down
27158	NDOR1	-1.29172	-1.39418	-1.07398	-1.69528	-0.361882	Down
29894	CPSF1	-0.768919	-0.896236	-1.17486	-1.75954	-0.355999	Down
56919	DHX33	-1.52449	-1.59443	-1.45379	-2.09457	-0.355358	Down
9869	SETDB1	-0.671643	-0.614101	-0.767455	-1.53534	-0.355173	Down
55920	RCC2	-0.291475	-0.463414	-0.140193	-0.676866	-0.354306	Down
6714	SRC	-0.666111	-0.834113	-0.405158	-0.942642	-0.352743	Down
5689	PSMB1	-0.909837	-0.925675	-1.06829	-1.75391	-0.350726	Down
4154	MBNL1	0.0184535	-0.275993	0.0540463	-0.341936	-0.345215	Down
865	CBFB	-0.431261	-0.473897	0.240061	-0.400627	-0.341662	Down
5425	POLD2	-1.37513	-1.70073	-1.39201	-1.74185	-0.337717	Down
11073	TOPBP1	-0.714602	-1.02365	-1.0547	-1.4161	-0.335226	Down
9138	ARHGEF1	-0.403782	-0.551503	-0.164141	-0.681396	-0.332488	Down
3609	MPP4	-0.932138	-1.13306	-0.927962	-1.38921	-0.331083	Down
56339	METTL3	-0.524777	-0.780956	-0.544311	-0.943276	-0.327572	Down
23160	WDR43	-1.23406	-1.25535	-0.83034	-1.45934	-0.325142	Down
10081	PDCD7	-0.511388	-0.645825	-0.471019	-0.98453	-0.323974	Down
1956	EGFR	-0.137651	-0.408081	-0.0299695	-0.389203	-0.314832	Down
5879	RAC1	-0.828249	-0.883267	-0.692519	-1.26474	-0.313617	Down
3608	ILF2	-1.035	-1.14137	-1.19615	-1.7121	-0.311164	Down
84991	RBM17	-1.12982	-1.28679	-0.914442	-1.37596	-0.309244	Down
1981	EIF4G1	-0.849772	-1.04321	-0.805519	-1.22039	-0.304155	Down
604	BCL6	-0.169227	-0.404617	-0.0299896	-0.399389	-0.302395	Down
2521	FUS	-0.547813	-0.473275	-0.525203	-1.2004	-0.300328	Down
284695	ZNF326	-0.163029	-0.297061	-0.191597	-0.649036	-0.295735	Down
56265	CPXM1	-0.0104632	-0.131658	-0.0923941	-0.562229	-0.295515	Down
8493	PPM1D	-0.921161	-1.14083	-0.836511	-1.19786	-0.290506	Down
90480	GADD45GIP1	-0.740524	-0.763518	-0.619469	-1.1758	-0.289664	Down
8668	EIF3I	-0.909665	-1.05711	-0.972267	-1.39675	-0.285961	Down
83546	RTBDN	-0.133338	-0.274376	-0.170367	-0.600643	-0.285657	Down
6651	SON	-1.21522	-1.47114	-1.22644	-1.53772	-0.283598	Down
5581	PRKCE	-0.126475	-0.133505	-0.0158171	-0.574248	-0.28273	Down
22894	DIS3	-0.946314	-0.998337	-0.863829	-1.37493	-0.281562	Down
10524	KAT5	-0.94519	-1.05829	-0.875269	-1.319	-0.278417	Down
2597	GAPDH	-1.29509	-1.3897	-1.2704	-1.72868	-0.276446	Down
7764	ZNF217	-0.418624	-0.687374	-0.37366	-0.655597	-0.275344	Down
55209	SETD5	-0.390748	-0.507257	-0.272731	-0.704649	-0.274214	Down
348654	GEN1	-0.458376	-0.603937	-0.471559	-0.869814	-0.271908	Down
7203	CCT3	-1.049	-1.0954	-0.872842	-1.36969	-0.271626	Down
7283	TUBG1	-1.05825	-1.11944	-1.06247	-1.54423	-0.271474	Down
1398	CRK	-0.627646	-0.717654	-0.563399	-1.01452	-0.270564	Down
57650	KIAA1524	-1.10985	-1.1942	-1.10421	-1.55692	-0.268531	Down
10370	CITED2	-0.234841	-0.348975	0.016665	-0.405537	-0.268168	Down
378108	TRIM74	-0.155207	-0.219473	-0.185773	-0.656731	-0.267613	Down
79913	ACTR5	-0.275804	-0.461046	-0.409776	-0.756343	-0.265905	Down
195828	ZNF367	-0.432065	-0.560551	-0.326097	-0.726029	-0.264209	Down
57405	SPC25	-0.507637	-0.725661	-0.336255	-0.646632	-0.264201	Down
6240	RRM1	-0.655453	-0.517082	-1.13978	-1.80603	-0.263941	Down
60436	TGIF2	-0.352422	-0.489398	-0.327678	-0.717406	-0.263352	Down
65057	ACD	-0.777001	-0.854166	-0.577917	-1.02618	-0.262714	Down
3142	HLX	-0.348212	-0.447163	-0.107752	-0.528108	-0.259654	Down
6574	SLC20A1	-0.373383	-0.51052	-0.596991	-0.977945	-0.259046	Down
5441	POLR2L	-1.50798	-1.82658	-1.17853	-1.37652	-0.258291	Down
5985	RFC5	-1.02454	-1.11944	-0.919712	-1.33987	-0.257526	Down
471	ATIC	-1.35136	-1.53292	-1.32157	-1.65188	-0.255939	Down
51520	LARS	-1.2415	-1.2303	-1.22575	-1.74851	-0.255785	Down
5905	RANGAP1	-1.27953	-1.30013	-0.92928	-1.41983	-0.255578	Down
3614	IMPDH1	-0.380427	-0.453707	-0.662359	-1.09821	-0.254568	Down
163732	CITED4	-0.123614	-0.248117	-0.112043	-0.495629	-0.254044	Down
7015	TERT	-0.587358	-0.64556	-0.207453	-0.654796	-0.252772	Down
84262	PSMG3	-1.01607	-1.17784	-0.879637	-1.2211	-0.251619	Down
9837	GINS1	-0.968182	-0.87272	-1.01082	-1.60928	-0.251502	Down
83860	TAF3	-0.636247	-0.729728	-1.06074	-1.47021	-0.251478	Down
3329	HSPD1	-0.775808	-0.741811	-0.553692	-1.09004	-0.251177	Down
3201	HOXA4	-0.132958	-0.244443	0.00899189	-0.380198	-0.250338	Down
4134	MAP4	-0.152709	-0.376531	0.0757679	-0.199913	-0.249752	Down
988	CDC5L	-1.2268	-1.31731	-1.07578	-1.48386	-0.249293	Down
84916	CIRH1A	-1.17036	-1.19969	-0.755252	-1.22007	-0.247073	Down
81875	ISG20L2	-1.08798	-1.19868	-0.574194	-0.956843	-0.246672	Down
29117	BRD7	0.0659005	-0.170585	0.165846	-0.0889409	-0.245636	Other
136647	MPLKIP	-0.143062	-0.186917	-0.209284	-0.653725	-0.244148	Down
7150	TOP1	-1.36968	-1.29081	-1.29813	-1.86386	-0.243427	Down
1655	DDX5	-0.814307	-0.973842	-0.845871	-1.17303	-0.243345	Down
6235	RPS29	-0.640914	-0.649344	-0.583346	-1.0595	-0.242292	Down
595	CCND1	-0.950981	-0.983896	-1.08195	-1.52773	-0.239344	Down
55135	WRAP53	-0.933694	-1.11094	-1.07308	-1.3739	-0.239033	Down
57697	FANCM	-0.875781	-0.804318	-0.681855	-1.23007	-0.238374	Down
23028	KDM1A	-0.612027	-0.833519	-0.911184	-1.16414	-0.237225	Down
80178	C16orf59	-1.26847	-1.29008	-0.932816	-1.38548	-0.23714	Down
2782	GNB1	-0.320578	-0.286568	-0.389794	-0.897977	-0.237087	Down
1665	DHX15	-1.47712	-1.47808	-1.27678	-1.74954	-0.236861	Down
1763	DNA2	-0.723488	-0.793213	-0.696388	-1.09948	-0.236411	Down
5781	PTPN11	-0.187525	-0.387325	-0.245622	-0.518286	-0.236232	Down
92935	MARS2	-1.78769	-1.85546	-2.14123	-2.54542	-0.235978	Down
10291	SF3A1	-0.499728	-0.587312	-0.517874	-0.900436	-0.235073	Down
6938	TCF12	-0.104658	-0.20293	0.132982	-0.238231	-0.234743	Other
23152	CIC	-0.121098	-0.172997	-0.331512	-0.748457	-0.234422	Down
347688	TUBB8	-0.607204	-0.657231	-0.703113	-1.1186	-0.232759	Down
6877	TAF5	-0.930669	-0.97503	-1.06608	-1.48552	-0.231904	Down
4800	NFYA	-0.68625	-0.818237	-0.607648	-0.938834	-0.231587	Down
4688	NCF2	-0.20254	-0.329096	-0.415503	-0.750361	-0.230707	Down
8061	FOSL1	-0.382813	-0.486683	-0.691888	-1.04871	-0.230347	Down
84172	POLR1B	-1.13103	-1.07484	-1.34778	-1.86275	-0.229391	Down
4849	CNOT3	-0.757302	-0.730331	-1.02025	-1.50567	-0.229228	Down
55699	IARS2	-1.02817	-1.09695	-0.928656	-1.31495	-0.227542	Down
8672	EIF4G3	-0.0374826	-0.24341	-0.140179	-0.385426	-0.225588	Down
84321	THOC3	-0.734845	-0.847869	-0.903626	-1.24173	-0.225563	Down
23534	TNPO3	-0.905083	-0.973385	-0.990085	-1.37057	-0.224392	Down
171023	ASXL1	-0.223501	-0.268782	0.0695833	-0.331638	-0.223252	Down
7050	TGIF1	0.0580858	-0.129885	0.242599	-0.0129052	-0.221737	Other
6390	SDHB	-1.11029	-1.27692	-1.5338	-1.81047	-0.221652	Down
79101	TAF1D	-0.398752	-0.467536	-0.396062	-0.770234	-0.221478	Down
2885	GRB2	-0.112723	-0.250777	0.169861	-0.130353	-0.219134	Other
5683	PSMA2	-0.722156	-0.875114	-0.944741	-1.22864	-0.218428	Down
6167	RPL37	-0.747638	-0.82692	-0.924218	-1.28155	-0.218309	Down
81502	HM13	-0.0620385	-0.352164	-0.19134	-0.337096	-0.217941	Down
10158	PDZK1IP1	0.103993	0.0810551	-0.0812314	-0.494082	-0.217894	Other
9667	SAFB2	-0.677952	-0.532857	-0.57391	-1.15256	-0.216777	Down
117581	TWIST2	-0.0484359	-0.252568	-0.0403439	-0.266426	-0.215107	Other
83444	INO80B	-0.631778	-0.857886	-0.515766	-0.719802	-0.215072	Down
11047	ADRM1	-0.710418	-0.907496	-0.864453	-1.09591	-0.21427	Down
84957	RELT	-0.125524	-0.300908	-0.238127	-0.490789	-0.214024	Down
9904	RBM19	-0.879325	-0.866962	-0.85433	-1.29457	-0.213936	Down
78999	LRFN4	-0.0780294	-0.172303	-0.127179	-0.459833	-0.213464	Down
8562	DENR	-0.866446	-0.809856	-0.505706	-0.987941	-0.212823	Down
7403	KDM6A	0.326637	0.182704	0.0913818	-0.189171	-0.212243	Other
5894	RAF1	-0.241713	-0.403384	-0.210837	-0.472321	-0.211577	Down
57508	INTS2	-0.669983	-0.816638	-0.563579	-0.838873	-0.210975	Down
10376	TUBA1B	-0.994546	-1.00647	-0.634459	-1.04332	-0.210391	Down
22985	ACIN1	-0.45593	-0.622308	-0.529058	-0.783324	-0.210322	Down
3563	IL3RA	-0.151939	-0.141904	0.0902378	-0.340103	-0.210153	Other
6185	RPN2	-1.06387	-1.02512	-0.842959	-1.30123	-0.209759	Down
64793	CEP85	-0.643611	-0.743483	-0.558746	-0.878382	-0.209754	Down
1032	CDKN2D	-0.204355	-0.25021	-0.326707	-0.69973	-0.209439	Down
5747	PTK2	-0.746584	-0.899015	-0.864245	-1.13042	-0.209305	Down
7750	ZMYM2	-0.260522	-0.348536	-0.317611	-0.647838	-0.209121	Down
10051	SMC4	-0.744276	-0.556529	-0.805172	-1.41095	-0.209015	Down
2064	ERBB2	-0.18125	-0.202894	-0.23647	-0.632852	-0.209013	Down
9031	BAZ1B	-0.44924	-0.523663	-0.470575	-0.813487	-0.208668	Down
7468	WHSC1	-0.199065	-0.214483	-0.287693	-0.688401	-0.208063	Down
3651	PDX1	0.00077089	-0.0807818	-0.00983776	-0.344292	-0.208003	Other
10746	MAP3K2	-0.256813	-0.310469	-0.0114796	-0.373138	-0.207657	Down
6538	SLC6A11	0.038876	-0.0247532	-0.0721279	-0.423586	-0.207544	Other
3690	ITGB3	-0.241454	-0.288579	-0.119788	-0.486712	-0.207025	Down
10607	TBL3	-0.760059	-0.796476	-0.590813	-0.968425	-0.207014	Down
5691	PSMB3	-1.14235	-1.05674	-1.48298	-1.98056	-0.205986	Down
9631	NUp155	-0.699156	-0.910531	-0.853637	-1.05276	-0.205248	Down
28969	BZW2	-0.22758	-0.372354	-0.0705332	-0.336208	-0.205224	Down
1116	CHI3L1	-0.264048	-0.38206	-0.20805	-0.498405	-0.204184	Down
1660	DHX9	-0.935682	-1.10143	-0.919642	-1.16224	-0.204173	Down
4522	MTHFD1	-0.895316	-0.990476	-0.618061	-0.931218	-0.204158	Down
4609	MYC	-0.679802	-0.833876	-0.879845	-1.13082	-0.202525	Down
26122	EPC2	-0.622702	-0.598252	-0.354351	-0.78196	-0.20158	Down
3337	DNAJB1	-0.0690927	-0.187091	-0.00855855	-0.292638	-0.201039	Other
10713	USP39	-1.2179	-1.08571	-1.5987	-2.13241	-0.200762	Down
7384	UQCRC1	-0.634846	-0.649874	-0.955626	-1.34161	-0.200506	Down
126668	TDRD10	-0.0364324	-0.204383	-0.175102	-0.408044	-0.200447	Down
5351	PLOD1	-0.0625217	-0.106506	-0.258213	-0.61363	-0.1997	Down
5430	POLR2A	-0.634016	-0.629565	-0.871594	-1.27457	-0.199264	Down
93323	HAUS8	-0.851207	-0.904672	-0.867434	-1.21158	-0.198807	Down
5970	RELA	-0.418027	-0.509999	-0.401643	-0.707148	-0.198738	Down
10293	TRAIP	-1.03336	-1.11615	-0.959925	-1.27092	-0.196896	Down
23352	UBR4	-0.961095	-0.96717	-0.854746	-1.24181	-0.196569	Down
11222	MRPL3	-0.591066	-0.640908	-0.350087	-0.690686	-0.195221	Down
6493	SIM2	-0.314389	-0.349102	-0.0212757	-0.376136	-0.194787	Down
1803	DPP4	0.188649	0.119036	0.027382	-0.291559	-0.194277	Other
57106	NAT14	-0.492986	-0.613041	-0.432864	-0.700825	-0.194008	Down
114904	C1QTNF6	-0.00194924	-0.102795	-0.00639222	-0.293074	-0.193764	Other
548644	POLR2J3	-0.752842	-1.03298	-0.842335	-0.94875	-0.193275	Down
6513	SLC2A1	-0.351255	-0.433782	-0.476011	-0.777088	-0.191803	Down
10953	TOMM34	0.0505554	-0.127235	0.0953616	-0.11025	-0.191701	Other
23250	ATP11A	-0.228056	-0.239891	0.0617819	-0.307449	-0.190533	Other
57761	TRIB3	-0.0345144	-0.121431	-0.128676	-0.420341	-0.189291	Other
1459	CSNK2A2	-0.114987	-0.261873	0.0495694	-0.181285	-0.18887	Other
9123	SLC16A3	-0.326292	-0.436223	-0.0585274	-0.325712	-0.188558	Down
727832	GOLGA6L6	-0.203084	-0.206486	-0.423317	-0.795954	-0.188019	Down
1512	CTSH	-0.134963	-0.216256	-0.0847674	-0.377929	-0.187228	Down
29798	C2orf27A	-0.128273	-0.266022	-0.453616	-0.69006	-0.187097	Down
2280	FKBP1A	-0.107614	-0.2092	-0.0765929	-0.349195	-0.187094	Other
1994	ELAVL1	-1.23069	-1.41511	-0.749636	-0.93931	-0.187046	Down
9410	SNRNP40	-0.951587	-0.954648	-1.00735	-1.37699	-0.186353	Down
84309	NUDT16L1	-0.331875	-0.474226	-0.262809	-0.492344	-0.185943	Down
23025	UNC13A	-0.215237	-0.357228	-0.245753	-0.474796	-0.185516	Down
10392	NOD1	-0.274291	-0.262558	-0.302392	-0.684768	-0.185321	Down
7204	TRIO	-0.433223	-0.45591	-0.323255	-0.67094	-0.185186	Down
221908	PPP1R35	-0.454279	-0.607191	-0.5837	-0.800793	-0.185003	Down
64127	NOD2	0.00698758	0.0493072	-0.0421972	-0.454344	-0.184913	Other
9785	DHX38	-1.02791	-1.01972	-1.03148	-1.40944	-0.184888	Down
7227	TRPS1	-0.197094	-0.217243	-0.112286	-0.461452	-0.184657	Down
9618	TRAF4	-0.178294	-0.296805	-0.396818	-0.647537	-0.184615	Down
257169	C9orf43	-0.0122421	-0.00311703	0.0256341	-0.352424	-0.184466	Other
5977	DPF2	-0.42515	-0.640295	-0.736948	-0.890599	-0.184398	Down
91461	PKDCC	-0.035007	-0.0178975	0.00846634	-0.377382	-0.184369	Other
5883	RAD9A	-1.25827	-1.31128	-1.37919	-1.6948	-0.184317	Down
6664	SOX11	-0.107502	-0.2415	-0.336983	-0.571234	-0.184125	Down
9816	URB2	-0.910961	-0.836471	-0.912986	-1.35541	-0.183969	Down
64783	RBM15	-0.508242	-0.706138	-0.528482	-0.697461	-0.183438	Down
27292	DIMT1	-0.700314	-0.652387	-0.707689	-1.12225	-0.183319	Down
5316	PKNOX1	-0.25397	-0.36082	-0.078146	-0.335613	-0.182158	Down
56915	EXOSC5	-0.937497	-0.925218	-0.850655	-1.22515	-0.181107	Down
4215	MAP3K3	-0.0733246	-0.229938	-0.229127	-0.434439	-0.180963	Down
80304	C2orf44	-0.0270557	-0.144518	0.0544013	-0.188497	-0.18018	Other
27198	HCAR1	-0.0714429	-0.119228	-0.20416	-0.516263	-0.179944	Down
5111	PCNA	-1.11668	-1.50706	-1.60535	-1.5743	-0.179659	Down
23481	PES1	-1.25731	-1.39189	-1.60216	-1.82523	-0.178822	Down
64151	NCAPG	-0.944153	-1.03654	-0.470408	-0.735264	-0.178622	Down
4314	MMP3	0.000564383	-0.0629565	-0.13925	-0.432892	-0.178581	Other
4998	ORC1	-0.924186	-1.04504	-0.697705	-0.931932	-0.177541	Down
2209	FCGR1A	-0.384533	-0.378249	-0.403793	-0.764276	-0.1771	Down
1106	CHD2	-0.207847	-0.214382	-0.306427	-0.652289	-0.176199	Down
1371	CPOX	-0.228713	-0.477882	-0.0503751	-0.15213	-0.175462	Down
1300	COL10A1	-0.0674028	-0.179596	-0.10642	-0.344498	-0.175136	Other
29777	ABT1	-0.467651	-0.540288	-0.63484	-0.912257	-0.175027	Down
23081	KDM4C	-0.0227874	-0.0740431	-0.262705	-0.557898	-0.173224	Down
2005	ELK4	-0.290221	-0.309884	-0.190189	-0.516493	-0.172983	Down
8884	SLC5A6	-0.135335	-0.29356	-0.145913	-0.333138	-0.172725	Down
285973	ATG9B	-0.278518	-0.34743	0.0662123	-0.209956	-0.17254	Other
3145	HMBS	-0.116439	-0.199576	-0.133682	-0.395518	-0.172486	Down
4608	MYBPH	-0.163669	-0.240933	-0.193302	-0.460785	-0.172374	Down
84295	PHF6	0.0931187	0.0102036	0.112168	-0.149639	-0.172361	Other
6676	SPAG4	-0.255154	-0.373524	-0.342626	-0.568782	-0.172263	Down
5770	PTPN1	-0.442939	-0.631667	-0.444776	-0.599746	-0.17185	Down
3000	GUCY2D	-0.230804	-0.32044	-0.410844	-0.664665	-0.171728	Down
56975	FAM20C	-0.165717	-0.205343	-0.125778	-0.42925	-0.171549	Down
256126	SYCE2	-0.470719	-0.47822	-0.673667	-1.00873	-0.17128	Down
84063	KIRREL2	-0.0381715	-0.165521	-0.215545	-0.429036	-0.170421	Down
860	RUNX2	0.0261637	-0.0943132	-0.00985995	-0.228179	-0.169398	Other
2935	GSPT1	-0.831396	-0.867885	-0.807114	-1.109	-0.16919	Down
8607	RUVBL1	-0.679111	-0.699759	-1.35409	-1.67172	-0.169139	Down
84865	CCDC142	-0.0828586	-0.176535	-0.372329	-0.615224	-0.168286	Down
8358	HIST1H3B	-0.0985556	-0.0352612	-0.101407	-0.500936	-0.168117	Other
64434	NOM1	-0.727619	-0.767356	-0.552964	-0.848869	-0.167821	Down
816	CAMK2B	-0.289115	-0.30705	-0.269736	-0.587219	-0.167709	Down
84311	MRPL45	-0.526618	-0.635396	-0.319684	-0.546164	-0.167629	Down
23581	CASP14	-0.0723548	-0.166024	-0.069514	-0.310758	-0.167456	Other
3321	IGSF3	-0.291345	-0.37176	-0.471545	-0.724903	-0.166886	Down
5434	POLR2E	-0.961354	-0.952912	-0.729668	-1.07132	-0.166605	Down
83983	TSSK4	-0.471696	-0.59212	-0.292921	-0.505466	-0.166484	Down
79140	CCDC28B	-0.412953	-0.438745	-0.165936	-0.472852	-0.166354	Down
8663	EIF3C	-0.459612	-0.531669	-0.653123	-0.912733	-0.165833	Down
79760	GEMIN7	-0.462689	-0.598938	-0.573494	-0.767267	-0.165011	Down
741	ZNHIT2	-1.10138	-1.20901	-0.810164	-1.0315	-0.164479	Down
84292	WDR83	-0.719122	-0.636109	-0.779588	-1.19064	-0.164019	Down
2051	EPHB6	-0.112014	-0.191579	-0.505186	-0.753558	-0.163968	Down
253639	ZNF620	-0.222299	-0.277913	0.0549067	-0.217057	-0.163789	Other
55023	PHIP	-0.0262216	0.0436954	0.0227158	-0.373669	-0.163234	Other
57122	NUp107	-0.465231	-0.579187	-0.691597	-0.903848	-0.163104	Down
22983	MAST1	-0.385916	-0.452903	-0.463738	-0.720555	-0.161902	Down
6666	SOX12	-0.116042	-0.224902	-0.114948	-0.329115	-0.161514	Other
197021	LCTL	-0.000474739	-0.129428	-0.158538	-0.352217	-0.161316	Other
83540	NUF2	-0.417664	-0.399664	-0.482147	-0.822689	-0.161271	Down
5910	RAP1GDS1	-0.203171	-0.219318	-0.363905	-0.669671	-0.160957	Down
1104	RCC1	-0.927298	-0.939751	-0.658649	-0.968029	-0.160916	Down
5309	PITX3	-0.234055	-0.309646	-0.062505	-0.308386	-0.160736	Down
441273	SPDYE2	-0.381577	-0.477644	-0.433252	-0.657255	-0.160035	Down
84296	GINS4	-1.26216	-1.42809	-1.30437	-1.45807	-0.159815	Down
6223	RPS19	-0.949944	-1.16441	-0.867781	-0.972471	-0.159576	Down
4796	TONSL	-1.37824	-1.51601	-1.10407	-1.28457	-0.159136	Down
3376	IARS	-0.837429	-0.910293	-1.16481	-1.41015	-0.159106	Down
3643	INSR	-0.193083	-0.369109	-0.237683	-0.379342	-0.158842	Down
114034	TOE1	-0.149873	-0.202894	-0.378923	-0.643443	-0.15877	Down
3190	HNRNPK	-1.03681	-1.01598	-0.960896	-1.29885	-0.158558	Down
90353	CTU1	-0.882264	-1.01378	-0.800319	-0.985879	-0.158539	Down
393	ARHGAP4	0.100284	0.0503437	-0.136137	-0.403094	-0.158449	Other
6881	TAF10	-0.654606	-0.677311	-0.386619	-0.679254	-0.157671	Down
55226	NAT10	-1.1159	-1.00647	-0.741385	-1.16517	-0.157177	Down
8819	SAP30	-0.146563	-0.236491	-0.122596	-0.346704	-0.157018	Down
54993	ZSCAN2	-0.322583	-0.392361	-0.35806	-0.602094	-0.156906	Down
55734	ZFP64	-0.103241	-0.235897	-0.221438	-0.402459	-0.156839	Down
140890	SREK1	-0.498898	-0.545644	-0.491715	-0.758397	-0.156714	Down
833	CARS	-1.24037	-1.15061	-0.655072	-1.05823	-0.156696	Down
57713	SFMBT2	-0.0126933	-0.157259	0.0291042	-0.139207	-0.156438	Other
54014	BRWD1	0.0042279	-0.0516305	0.196083	-0.059954	-0.155948	Other
64852	TUT1	-1.14797	-0.98938	-1.64522	-2.11535	-0.15577	Down
25800	SLC39A6	0.00183048	-0.0866331	0.0578278	-0.165204	-0.155748	Other
7469	NELFA	-0.794928	-0.794145	-0.760105	-1.07203	-0.155573	Down
4171	MCM2	-1.2141	-1.14768	-1.05824	-1.4353	-0.155324	Down
56169	GSDMC	-0.0563674	-0.148658	-0.188539	-0.406735	-0.155244	Other
6880	TAF9	0.00178527	-0.215379	0.157804	0.0659976	-0.154485	Other
63946	DMRTC2	-0.22688	-0.368058	-0.116536	-0.284014	-0.154328	Down
7048	TGFBR2	0.0514975	-0.0794611	0.0899258	-0.0872511	-0.154068	Other
5595	MAPK3	-0.113172	-0.188398	0.0533447	-0.178635	-0.153603	Other
7306	TYRP1	-0.254704	-0.343582	-0.222159	-0.439008	-0.152863	Down
9917	FAM20B	-0.216689	-0.314362	-0.206205	-0.414145	-0.152806	Down
8175	SF3A2	-0.77165	-0.628688	-1.052	-1.49972	-0.15238	Down
10884	MRPS30	-0.512823	-0.552727	-0.23025	-0.495073	-0.152364	Down
79007	DBNDD1	-0.338004	-0.337614	-0.421764	-0.726021	-0.151934	Down
415116	PIM3	-0.199635	-0.330713	-0.335152	-0.507029	-0.151477	Down
10519	CIB1	-0.182063	-0.195673	-0.182771	-0.471345	-0.151092	Down
4173	MCM4	-0.956081	-1.04787	-0.899605	-1.1098	-0.150993	Down
6929	TCF3	-0.123415	-0.204365	-0.0449962	-0.266013	-0.150984	Other
8367	HIST1H4E	0.0203361	-0.0081279	0.24524	-0.028046	-0.150875	Other
113730	KLHDC7B	0.0196065	-0.11283	-0.303585	-0.472432	-0.150642	Down
5230	PGK1	-1.38939	-1.57387	-1.24003	-1.35605	-0.150246	Down
7175	TPR	-0.810824	-0.912925	-0.567801	-0.765934	-0.150117	Down
8704	B4GALT2	-0.00495674	-0.0127134	-0.22254	-0.514835	-0.150026	Other
91433	RCCD1	-0.187629	-0.285956	-0.266283	-0.467719	-0.149881	Down
6241	RRM2	-0.812319	-0.562882	-0.730847	-1.27997	-0.149842	Down
1974	EIF4A2	-0.129206	-0.221	-0.530098	-0.737818	-0.149757	Down
7170	TPM3	-0.163012	-0.252148	-0.151321	-0.361372	-0.149594	Down
3099	HK2	-0.552325	-0.609549	-0.851487	-1.09338	-0.149556	Down
11044	PAPD7	-0.262795	-0.23799	0.0470998	-0.276668	-0.149482	Other
55165	CEP55	-0.50819	-0.465799	-0.577993	-0.919318	-0.149467	Down
10940	POP1	-0.716642	-0.772612	-0.648069	-0.89052	-0.14921	Down
9879	DDX46	-0.91632	-1.09083	-0.891839	-1.01555	-0.14911	Down
146909	KIF18B	-0.414198	-0.548249	-0.367191	-0.531234	-0.149047	Down
7520	XRCC5	-0.664563	-0.718258	-0.65485	-0.899008	-0.148926	Down
4174	MCM5	-1.06992	-1.0157	-1.33093	-1.68259	-0.14872	Down
4166	CHST6	0.00495665	-0.130589	-0.169909	-0.33117	-0.148403	Other
1944	EFNA3	-0.229214	-0.355199	-0.275484	-0.444942	-0.147722	Down
10732	TCFL5	-0.318045	-0.320294	0.0371261	-0.255248	-0.147311	Down
684	BST2	-0.147419	-0.337285	-0.18908	-0.293836	-0.147311	Down
4223	MEOX2	0.0454625	-0.0680931	-0.152042	-0.33305	-0.147282	Other
1316	KLF6	-0.326153	-0.47992	-0.177751	-0.31835	-0.147183	Down
563	AZGP1	-0.0842079	-0.0600921	-0.108778	-0.427227	-0.147167	Other
5426	POLE	-1.12965	-1.2994	-1.2557	-1.38009	-0.147069	Down
23762	OSBP2	0.0245335	0.0695271	0.0695417	-0.269242	-0.146895	Other
5745	PTH1R	-0.311787	-0.436844	-0.157235	-0.325395	-0.146608	Down
286826	LIN9	-0.373106	-0.502852	-0.317604	-0.480722	-0.146432	Down
128308	MRPL55	-0.420102	-0.625745	-0.464917	-0.552122	-0.146424	Down
55168	MRPS18A	-0.814151	-0.778553	-0.537149	-0.865292	-0.146272	Down
9136	RRP9	-1.44678	-1.39747	-0.852111	-1.19365	-0.146114	Down
65263	PYCRL	-0.265518	-0.302042	-0.031949	-0.287346	-0.145961	Down
2733	GLE1	-0.683709	-0.618141	-0.90952	-1.26696	-0.145935	Down
6197	RPS6KA3	-0.175519	-0.291403	-0.0157464	-0.1914	-0.145769	Other
51530	ZC3HC1	-0.57409	-0.595492	-0.753033	-1.02293	-0.145648	Down
22938	SNW1	-0.950895	-0.847192	-1.42086	-1.81563	-0.145535	Down
60680	CELF5	-0.456051	-0.45113	-0.290522	-0.586164	-0.14536	Down
80003	PCNXL2	-0.13339	-0.20304	-0.165999	-0.386894	-0.145273	Down
84706	GPT2	0.0129128	-0.0827725	-0.302642	-0.497295	-0.145169	Down
5127	CDK16	0.0029017	0.022482	-0.0370845	-0.346704	-0.145019	Other
23649	POLA2	-0.970257	-1.1262	-0.734868	-0.868941	-0.145009	Down
3381	IBSP	-0.0318867	-0.097832	-0.0429869	-0.266965	-0.144962	Other
10885	WDR3	-0.947092	-0.825394	-1.27525	-1.68639	-0.144721	Down
84251	SGIP1	0.0931101	0.0449539	0.173008	-0.0681015	-0.144633	Other
197335	WDR90	-0.209558	-0.305387	-0.140373	-0.33378	-0.144618	Down
2303	FOXC2	0.121902	-0.0167943	0.27825	0.128029	-0.144459	Other
8565	YARS	-1.49424	-1.67605	-0.853706	-0.960333	-0.144219	Down
8419	BFSP2	-0.0232723	-0.118031	-0.22982	-0.423483	-0.14421	Other
23133	PHF8	-0.577046	-0.69241	-0.35987	-0.532305	-0.1439	Down
51438	MAGEC2	-0.181241	-0.277739	-0.075858	-0.266894	-0.143767	Other
6182	MRPL12	-1.2045	-1.18415	-1.51765	-1.82539	-0.143694	Down
1785	DNM2	-0.770864	-0.857209	-1.08507	-1.286	-0.143635	Down
246243	RNASEH1	-0.603452	-0.631247	-0.27002	-0.529266	-0.14352	Down
6224	RPS20	-1.16725	-1.02822	-0.618783	-1.04427	-0.143231	Down
23234	DNAJC9	-1.52855	-1.52863	-1.33689	-1.62269	-0.142934	Down
6633	SNRPD2	-0.319005	-0.395606	-0.575012	-0.784173	-0.142881	Down
388963	C2orf81	-0.214762	-0.315395	-0.115621	-0.300286	-0.142649	Down
100128569	C19orf71	-0.153383	-0.165165	-0.0981696	-0.371123	-0.142367	Other
3054	HCFC1	-0.669672	-0.781651	-0.665347	-0.837921	-0.142277	Down
7643	ZNF90	-0.189833	-0.230185	-0.590432	-0.83451	-0.142215	Down
148398	SAMD11	-0.350926	-0.420758	-0.46387	-0.677374	-0.141668	Down
6832	SUpV3L1	-0.997485	-1.11606	-0.779172	-0.943197	-0.141299	Down
147138	TMC8	-0.298277	-0.389418	-0.476836	-0.668211	-0.141258	Down
196441	ZFC3H1	-0.469285	-0.384903	-0.352756	-0.719627	-0.141245	Down
2987	GUK1	-0.531606	-0.521689	-0.354926	-0.647235	-0.141196	Down
6189	RPS3A	-1.17451	-1.21641	-0.922901	-1.16263	-0.140818	Down
3192	HNRNPU	-1.26812	-1.35323	-0.707758	-0.902261	-0.139808	Down
11169	WDHD1	-1.04338	-1.11597	-0.738404	-0.945022	-0.1396	Down
5717	PSMD11	-0.292711	-0.252376	-0.455335	-0.77424	-0.139285	Down
1750	DLX6	-0.0219438	-0.0313457	0.0345837	-0.234447	-0.139216	Other
5967	REG1A	0.168613	0.254826	-0.373577	-0.737779	-0.138994	Other
255349	TMEM211	0.088892	0.0878048	0.249449	-0.0262713	-0.138404	Other
8318	CDC45	-1.16604	-1.20837	-0.685329	-0.918604	-0.137803	Down
80271	ITPKC	0.0390082	-0.0841123	-0.272509	-0.42457	-0.13759	Other
5803	PTPRZ1	-0.144886	-0.0888157	-0.0167323	-0.347846	-0.137522	Other
55294	FBXW7	-0.378863	-0.422787	-0.172357	-0.403134	-0.137351	Down
6041	RNASEL	-0.136821	-0.215909	-0.0767801	-0.271876	-0.137092	Other
90381	TICRR	-0.530223	-0.632993	-0.821188	-0.992225	-0.136903	Down
9255	AIMP1	-0.141766	-0.133404	-0.0545975	-0.335891	-0.136466	Other
64105	CENPK	-0.53113	-0.565486	-0.445414	-0.683951	-0.136447	Down
22984	PDCD11	-0.80237	-0.789246	-0.763988	-1.04998	-0.136434	Down
10284	SAP18	-0.507317	-0.645085	-0.581509	-0.716168	-0.136214	Down
5326	PLAGL2	-0.00592224	-0.167239	-0.00977883	-0.120389	-0.135964	Other
55835	CENPJ	-0.399348	-0.281368	-0.322721	-0.712614	-0.135956	Down
80789	INTS5	-0.576786	-0.675721	-1.03113	-1.20389	-0.135846	Down
11006	LILRB4	-0.179495	-0.229362	-0.0158469	-0.237311	-0.135665	Other
26024	PTCD1	-0.993509	-0.902762	-0.719407	-1.08108	-0.135463	Down
22827	PUF60	-0.990051	-0.844085	-1.16564	-1.58199	-0.135193	Down
2324	FLT4	0.0220086	0.0235888	-0.0839354	-0.355224	-0.134854	Other
2187	FANCB	-0.510809	-0.558467	-0.238043	-0.459706	-0.134661	Down
1876	E2F6	-0.2033	-0.184541	0.140872	-0.146743	-0.134428	Other
55621	TRMT1	-0.869039	-0.897543	-0.679533	-0.919873	-0.134422	Down
7407	VARS	-1.28255	-1.19749	-1.1126	-1.46616	-0.134252	Down
4100	MAGEA1	-0.10815	-0.218239	-0.0673404	-0.225601	-0.134175	Other
29803	REPIN1	-0.141506	-0.221466	-0.0862789	-0.274589	-0.134135	Other
55015	PRPF39	-0.452524	-0.472901	-0.0851557	-0.332463	-0.133842	Other
6597	SMARCA4	-0.269744	-0.383596	-0.331131	-0.484609	-0.133665	Other
4092	SMAD7	0.235265	0.125233	0.210525	0.0533098	-0.133623	Other
6755	SSTR5	0.0133277	-0.115051	0.0628295	-0.0747735	-0.132991	Other
25858	TEX40	-0.0617533	-0.123551	0.14255	-0.0614812	-0.132915	Other
10594	PRPF8	-0.844206	-0.943589	-0.907578	-1.07394	-0.132872	Other
55173	MRPS10	-0.480124	-0.528525	-0.620031	-0.835938	-0.132155	Other
92609	TIMM50	-0.92531	-1.03142	-0.754004	-0.912098	-0.132104	Other
4297	KMT2A	-0.639739	-0.661929	-0.696942	-0.938596	-0.131922	Other
23030	KDM4B	-0.272917	-0.308805	-0.236837	-0.464125	-0.131588	Other
23016	EXOSC7	-0.871892	-0.944869	-1.01976	-1.20825	-0.130734	Other
7167	TPI1	-1.02298	-1.14677	-0.704569	-0.841333	-0.130273	Other
191585	PLAC4	-0.356372	-0.427613	-0.431339	-0.620349	-0.130126	Other
92815	HIST3H2A	-0.505709	-0.586672	-0.489371	-0.668489	-0.13004	Other
8795	TNFRSF10B	-0.126458	-0.111304	-0.0240581	-0.298969	-0.129879	Other
2321	FLT1	0.116241	0.103179	-0.0735215	-0.319794	-0.129667	Other
57464	STRIP2	-0.188303	-0.225972	-0.0392255	-0.260492	-0.129467	Other
118663	BTBD16	-0.0985556	-0.0901428	-0.144755	-0.411131	-0.128981	Other
5134	PDCD2	-1.24141	-1.13132	-0.886778	-1.25395	-0.128539	Other
2264	FGFR4	-0.0304898	-0.049129	-0.0801012	-0.317953	-0.128246	Other
5296	PIK3R2	-0.157324	-0.157378	-0.317493	-0.573265	-0.127913	Other
10535	RNASEH2A	-0.694842	-0.815258	-0.981904	-1.11694	-0.127725	Other
79412	KREMEN2	-0.259113	-0.4115	-0.439479	-0.541484	-0.127196	Other
2057	EPOR	-0.310517	-0.418821	-0.64757	-0.792114	-0.126424	Other
2122	MECOM	0.0189505	-0.113936	0.091257	-0.028077	-0.12611	Other
222	ALDH3B2	-0.140581	-0.27646	0.0138709	-0.101253	-0.125501	Other
26525	IL36RN	0.00467634	0.0261114	-0.0899951	-0.362261	-0.125415	Other
10445	MCRS1	-1.12584	-1.10061	-1.07925	-1.3551	-0.125308	Other
339105	PRSS53	-0.494256	-0.457646	-0.24583	-0.532876	-0.125218	Other
10204	NUTF2	-0.746333	-0.836983	-0.634771	-0.793812	-0.124846	Other
344387	CDKL4	0.0219179	0.000539319	0.340394	0.112233	-0.12477	Other
63941	NECAB3	-0.0934386	-0.173756	-0.519455	-0.68856	-0.124711	Other
705	BYSL	-1.12472	-1.12127	-0.976357	-1.22864	-0.124414	Other
10164	CHST4	0.0787633	-0.136959	-0.286237	-0.31877	-0.124128	Other
26574	AATF	-0.513644	-0.531185	-0.392824	-0.623435	-0.124076	Other
161497	STRC	0.224088	0.21196	0.0402766	-0.194994	-0.123699	Other
5794	PTPRH	-0.0561159	-0.11964	-0.308708	-0.492424	-0.123619	Other
3815	KIT	-0.0786604	-0.151108	-0.130216	-0.304451	-0.123341	Other
8218	CLTCL1	0.0583831	0.0178481	0.251404	0.0455113	-0.123214	Other
2798	GNRHR	-0.112576	-0.220533	-0.239278	-0.377747	-0.123214	Other
2107	ETF1	-1.12878	-1.00976	-0.638092	-1.00349	-0.123189	Other
51504	TRMT112	-0.699942	-0.795936	-0.604604	-0.754605	-0.122998	Other
1012	CDH13	0.0654658	0.090895	0.0644741	-0.206735	-0.12289	Other
56	ACRV1	0.0353588	-0.0285947	-0.102343	-0.282959	-0.122285	Other
23217	ZFR2	-0.246441	-0.457573	-0.128482	-0.161428	-0.122039	Other
23139	MAST2	-0.391629	-0.408319	-0.216488	-0.443721	-0.121961	Other
1477	CSTF1	-0.987804	-1.06332	-1.44755	-1.61587	-0.121917	Other
23623	RUSC1	-0.3827	-0.417386	-0.359211	-0.568322	-0.121898	Other
80305	TRABD	-0.111461	-0.123515	-0.335409	-0.566981	-0.121813	Other
81832	NETO1	-0.0749116	-0.185409	-0.0575754	-0.190655	-0.121788	Other
5436	POLR2G	-0.724862	-0.801923	-0.418491	-0.584863	-0.121716	Other
10388	SYCP2	0.161784	0.178545	-0.0201456	-0.280111	-0.121602	Other
8208	CHAF1B	-1.1561	-1.2133	-1.70242	-1.88814	-0.121463	Other
92421	CHMP4C	-0.100094	-0.195033	0.181439	0.0334708	-0.121454	Other
5935	RBM3	-0.228704	-0.235724	-0.30416	-0.539873	-0.121366	Other
864	RUNX3	-0.192435	-0.308796	-0.177751	-0.303864	-0.121237	Other
6320	CLEC11A	-0.111642	-0.256965	-0.0139673	-0.11044	-0.120898	Other
5332	PLCB4	0.369562	0.330805	0.0386743	-0.163967	-0.120699	Other
3276	PRMT1	-1.14529	-1.17391	-1.35631	-1.56866	-0.120488	Other
80097	MZT2B	-0.446733	-0.389637	-0.155938	-0.453582	-0.120274	Other
51021	MRPS16	-1.08107	-1.07758	-1.01158	-1.2553	-0.120113	Other
53615	MBD3	-0.425374	-0.524659	-0.230313	-0.371043	-0.120008	Other
254552	NUDT8	-0.276659	-0.353956	-0.378798	-0.541214	-0.119856	Other
2250	FGF5	-0.0554563	-0.153968	0.0582708	-0.0828163	-0.1198	Other
8549	LGR5	0.173471	0.141904	-0.0741247	-0.282142	-0.119792	Other
6194	RPS6	-0.845278	-0.792774	-1.18762	-1.47933	-0.119607	Other
221150	SKA3	-0.131324	-0.172979	-0.506552	-0.703927	-0.119515	Other
51659	GINS2	-0.896007	-0.861999	-0.839284	-1.1121	-0.119403	Other
80119	PIF1	-0.574824	-0.653338	-0.566935	-0.727045	-0.119312	Other
79174	CRELD2	-0.226664	-0.216018	-0.322291	-0.571551	-0.119307	Other
3055	HCK	-0.0809562	-0.186561	-0.150142	-0.282689	-0.119076	Other
4331	MNAT1	-0.528442	-0.627582	-0.153574	-0.292225	-0.118895	Other
5696	PSMB8	-0.0619815	-0.021759	-0.177515	-0.454724	-0.118493	Other
153571	C5orf38	-0.0186289	-0.0819499	-0.0376531	-0.211067	-0.118367	Other
54620	FBXL19	-0.479441	-0.376723	-0.437302	-0.776731	-0.118356	Other
1111	CHEK1	-0.767268	-0.917632	-1.07384	-1.16017	-0.118349	Other
4781	NFIB	-0.183178	-0.228485	-0.28562	-0.47543	-0.117559	Other
6402	SELL	0.00670847	-0.122564	-0.112452	-0.218286	-0.117553	Other
51151	SLC45A2	-0.0980802	-0.156646	0.064273	-0.111757	-0.117298	Other
838	CASP5	-0.0112118	-0.0474198	0.0441032	-0.154169	-0.11724	Other
145873	MESP2	-0.195227	-0.173975	-0.0306829	-0.285839	-0.116952	Other
6878	TAF6	-0.751666	-0.773261	-0.715593	-0.927886	-0.116944	Other
3207	HOXA11	-0.179106	-0.271095	-0.0698052	-0.211614	-0.116899	Other
6777	STAT5B	-0.108764	-0.116523	0.0441427	-0.181888	-0.116895	Other
400745	SH2D5	-0.165674	-0.195728	-0.52044	-0.723538	-0.116576	Other
9156	EXO1	-0.37168	-0.369923	-0.309929	-0.544054	-0.116184	Other
90417	KNSTRN	-0.156788	-0.136292	0.0803439	-0.172305	-0.116076	Other
347735	SERINC2	-0.117848	-0.182128	-0.286764	-0.454264	-0.11589	Other
91662	NLRP12	-0.136173	-0.161573	0.0637946	-0.141999	-0.115597	Other
6925	TCF4	-0.0699484	-0.156253	-0.0310865	-0.175772	-0.115495	Other
10856	RUVBL2	-1.28039	-1.26668	-1.09402	-1.3386	-0.115433	Other
7337	UBE3A	-0.0929718	-0.0855098	0.211551	-0.0267077	-0.115398	Other
55154	MSTO1	-0.401552	-0.414415	-0.575005	-0.792923	-0.115391	Other
7465	WEE1	-0.627283	-0.658675	-0.568737	-0.768076	-0.115366	Other
91582	RPS19BP1	-0.891858	-0.926681	-0.715385	-0.911226	-0.115331	Other
57126	CD177	-0.0597549	-0.171407	-0.00262761	-0.121499	-0.115262	Other
6657	SOX2	-0.0398026	-0.00794995	-0.151744	-0.414034	-0.115219	Other
7376	NR1H2	-0.290308	-0.300698	-0.250766	-0.469837	-0.114731	Other
57801	HES4	-0.0553509	-0.0634446	-0.0390259	-0.260373	-0.11472	Other
8601	RGS20	-0.156624	-0.166261	-0.0716564	-0.290559	-0.11427	Other
11269	DDX19B	-0.0878374	-0.199942	-0.211953	-0.328378	-0.114264	Other
5433	POLR2D	-0.424692	-0.455828	-0.561132	-0.75839	-0.114197	Other
79718	TBL1XR1	-0.239673	-0.340785	0.195535	0.0690599	-0.113794	Other
55839	CENPN	-0.551936	-0.435409	-0.0964016	-0.440413	-0.113742	Other
8550	MAPKAPK5	-0.193351	-0.276195	0.103217	-0.041401	-0.113731	Other
9013	TAF1C	-1.0522	-1.00647	-0.676683	-0.948592	-0.11309	Other
1382	CRABP2	-0.239993	-0.276853	-0.150863	-0.339937	-0.112967	Other
50805	IRX4	0.0429653	0.080961	-0.149123	-0.412916	-0.112898	Other
4312	MMP1	0.113241	0.110536	0.132934	-0.0900357	-0.112837	Other
55308	DDX19A	-0.358446	-0.45633	-0.281349	-0.409123	-0.112829	Other
431707	LHX8	0.0963861	0.0387389	0.0100104	-0.157453	-0.112555	Other
25803	SPDEF	0.0430803	-0.0291038	0.0611232	-0.0917096	-0.112508	Other
8683	SRSF9	-0.121254	-0.0690454	-0.184962	-0.461499	-0.112165	Other
8480	RAE1	-0.825976	-0.801676	-0.661076	-0.90948	-0.112052	Other
63976	PRDM16	-0.346008	-0.456083	-0.340387	-0.454209	-0.111949	Other
3070	HELLS	-0.0447364	-0.245357	-0.1312	-0.154383	-0.111902	Other
10112	KIF20A	-0.413593	-0.442255	-0.495174	-0.689996	-0.111742	Other
1075	CTSC	-0.0931015	-0.159087	-0.157866	-0.315248	-0.111684	Other
1910	EDNRB	-0.0455437	-0.0815797	0.0929626	-0.0940738	-0.111536	Other
23508	TTC9	0.0354911	-0.00253135	0.0275414	-0.156486	-0.111025	Other
1299	COL9A3	-0.335955	-0.348125	-0.408653	-0.61839	-0.110953	Other
163786	SASS6	-0.431295	-0.590411	-0.214435	-0.276993	-0.110837	Other
84941	HSH2D	-0.220423	-0.254734	-0.093968	-0.281309	-0.110826	Other
6310	ATXN1	-0.045708	-0.100802	-0.426534	-0.592749	-0.110655	Other
3975	LHX1	-0.194622	-0.323036	-0.147001	-0.239841	-0.110627	Other
5718	PSMD12	-0.588689	-0.642196	-0.751369	-0.91908	-0.110609	Other
7873	MANF	-0.0366442	-0.0546905	-0.272648	-0.475692	-0.110545	Other
7862	BRPF1	-0.283272	-0.412861	-0.350537	-0.441967	-0.11051	Other
54894	RNF43	-0.0117408	-0.0314582	0.0592262	-0.14119	-0.110067	Other
54960	GEMIN8	-0.419894	-0.463267	-0.5721	-0.74852	-0.109897	Other
387103	CENPW	-0.677667	-0.67882	-0.474797	-0.693407	-0.109881	Other
1810	DR1	-0.710237	-0.733265	-0.377168	-0.573677	-0.109769	Other
79742	CXorf36	0.0917617	0.0603288	-0.135769	-0.323538	-0.109601	Other
6392	SDHD	-0.844914	-1.05281	-1.17826	-1.18929	-0.109464	Other
3814	KISS1	-0.0300628	-0.105555	0.0924842	-0.0508957	-0.109436	Other
990	CDC6	-0.521121	-0.512311	-0.657609	-0.884411	-0.108996	Other
3480	IGF1R	-0.754631	-0.865563	-0.428732	-0.534946	-0.108573	Other
53834	FGFRL1	-0.171292	-0.275473	-0.14056	-0.253296	-0.108458	Other
5594	MAPK1	-0.684141	-0.866148	-0.517424	-0.551987	-0.108285	Other
1951	CELSR3	-0.242629	-0.184166	-0.149698	-0.424419	-0.108129	Other
9682	KDM4A	-0.418511	-0.387563	-0.650038	-0.896866	-0.10794	Other
54836	BSPRY	-0.0279762	-0.0776021	0.121604	-0.0445561	-0.107893	Other
64754	SMYD3	-0.136562	-0.161893	-0.235887	-0.425775	-0.107609	Other
56980	PRDM10	-0.566829	-0.607337	-0.588706	-0.763165	-0.107484	Other
2253	FGF8	-0.204865	-0.229856	-0.529571	-0.719111	-0.107266	Other
170463	SSBP4	-0.370738	-0.501755	-0.601442	-0.684895	-0.107235	Other
58986	TMEM8A	-0.291734	-0.401958	-0.195077	-0.299119	-0.107133	Other
8295	TRRAP	-1.16154	-1.10354	-1.27394	-1.54597	-0.107015	Other
7464	CORO2A	-0.273159	-0.255466	-0.41465	-0.646347	-0.107002	Other
8612	PPAP2C	-0.232352	-0.298285	-0.577363	-0.725363	-0.106967	Other
3676	ITGA4	0.105047	-0.000515702	0.149033	0.0410813	-0.106757	Other
2296	FOXC1	-0.0633714	-0.196322	0.174936	0.0976359	-0.105125	Other
23613	ZMYND8	-0.93015	-0.897726	-0.779935	-1.02213	-0.104888	Other
8356	HIST1H3J	-0.0206395	-0.0620462	0.00309665	-0.164998	-0.104751	Other
161725	OTUD7A	-0.0546343	-0.194933	-0.323171	-0.392098	-0.104613	Other
338376	IFNE	-0.0148352	-0.20835	0.199411	0.183776	-0.104575	Other
5210	PFKFB4	-0.0981062	-0.155358	-0.0813978	-0.233146	-0.1045	Other
4170	MCL1	-0.13734	-0.294255	-0.318477	-0.370282	-0.104359	Other
147807	ZNF524	-0.00406289	-0.0602667	-0.0973307	-0.249782	-0.104327	Other
23261	CAMTA1	-0.162415	-0.203954	-0.0907578	-0.25743	-0.104105	Other
85285	KRTAP4–1	0.0663509	-0.065332	-0.0786799	-0.155113	-0.104058	Other
3930	LBR	-0.121064	-0.0630488	-0.0949802	-0.360936	-0.10397	Other
116844	LRG1	-0.16162	-0.156272	-0.100825	-0.313677	-0.103752	Other
8028	MLLT10	-0.364929	-0.35795	-0.471559	-0.685974	-0.103718	Other
56992	KIF15	-0.0887104	0.0688882	-0.300603	-0.665537	-0.103668	Other
7593	MZF1	-0.467418	-0.510173	-0.457734	-0.621967	-0.103494	Other
3433	IFIT2	0.0584903	0.0767621	-0.110227	-0.335208	-0.103355	Other
80222	TARS2	-0.934818	-0.988557	-0.693476	-0.846013	-0.103139	Other
164127	CCDC185	-0.203836	-0.226721	-0.282403	-0.465371	-0.102926	Other
153	ADRB1	-0.127244	-0.168117	-0.286355	-0.450956	-0.102737	Other
54716	SLC6A20	0.0055089	0.0633075	-0.0964016	-0.359127	-0.102464	Other
10148	EBI3	-0.220977	-0.249817	-0.00825418	-0.184221	-0.102404	Other
1258	GAR1	-0.137764	-0.219336	-0.343528	-0.466593	-0.102319	Other
26512	INTS6	-1.11322	-1.34647	-0.907717	-0.879016	-0.102273	Other
80179	MYO19	-0.28679	-0.458798	-0.389038	-0.421523	-0.102246	Other
6628	SNRPB	-0.750776	-0.598417	-0.898495	-1.25474	-0.101943	Other
84838	ZNF496	-0.245784	-0.241601	-0.347195	-0.555224	-0.101923	Other
4837	NNMT	-0.130148	-0.165951	0.214394	0.0468116	-0.101692	Other
2046	EPHA8	0.039991	-0.050967	-0.227061	-0.339389	-0.101643	Other
134111	UBE2QL1	-0.077191	-0.126732	0.0800596	-0.073616	-0.101608	Other
161882	ZFPM1	-0.304639	-0.448443	-0.452971	-0.512376	-0.101604	Other
8761	PABPC4	-0.230139	-0.411198	-0.374527	-0.396263	-0.101398	Other
5993	RFX5	-0.366381	-0.361999	-0.530611	-0.737731	-0.101369	Other
64773	PCED1A	-0.202038	-0.280006	-0.0734729	-0.198136	-0.101315	Other
1995	ELAVL3	-0.195642	-0.254634	-0.160105	-0.303665	-0.101276	Other
54534	MRPL50	-0.233467	-0.335676	-0.255723	-0.356033	-0.10126	Other
6428	SRSF3	-0.902663	-1.05528	-1.09381	-1.14336	-0.101081	Other
268	MIF	-0.173462	-0.278882	-0.341046	-0.437136	-0.100755	Other
3586	IL10	-0.100181	-0.0908502	-0.264765	-0.475121	-0.100513	Other
10570	DPYSL4	-0.243225	-0.34977	-0.0261319	-0.120508	-0.10046	Other
83886	PRSS27	-0.335834	-0.449512	-0.337634	-0.424641	-0.100342	Other
8767	RIPK2	-0.0455429	-0.123981	-0.0428351	-0.165054	-0.100328	Other
11173	ADAMTS7	-0.239863	-0.281651	-0.119309	-0.278144	-0.100311	Other
8521	GCM1	-0.0261991	-0.11698	-0.253879	-0.363562	-0.100232	Other
5499	PPP1CA	-0.5166	-0.544109	-0.287402	-0.459976	-0.100041	Other
348938	NIPAL4	-0.110294	-0.174039	-0.111877	-0.247616	-0.0997424	Other
147968	CAPN12	-0.218418	-0.195006	-0.22365	-0.446482	-0.0997099	Other
3868	KRT16	-0.236812	-0.269577	-0.156257	-0.322578	-0.0995433	Other
375061	FAM89A	-0.213673	-0.18636	-0.12799	-0.352908	-0.0988024	Other
7353	UFD1L	-0.769783	-0.81088	-0.602246	-0.758405	-0.0986278	Other
4726	NDUFS6	-0.029539	-0.0611066	0.205512	0.0398715	-0.0986041	Other
80746	TSEN2	-0.639185	-0.675666	-0.316772	-0.477414	-0.0985614	Other
644591	PPIAL4G	-0.774866	-0.791074	-0.220745	-0.401372	-0.0984181	Other
55954	ZMAT5	-0.527664	-0.530152	-0.43084	-0.625006	-0.0983271	Other
441478	NRARP	-0.0979246	-0.107831	-0.0148388	-0.201531	-0.0982993	Other
4085	MAD2L1	-0.740256	-0.619009	-0.365354	-0.683181	-0.0982899	Other
28996	HIPK2	0.196109	0.0868241	0.321757	0.234613	-0.0982141	Other
8743	TNFSF10	0.136726	0.102228	0.128572	-0.0331361	-0.0981032	Other
201191	SAMD14	-0.0218072	-0.111331	-0.0741593	-0.180222	-0.0977935	Other
6862	T	0.0500013	0.0442383	-0.0289752	-0.218731	-0.0977592	Other
5336	PLCG2	-0.0395277	-0.097503	-0.131346	-0.268806	-0.0977178	Other
91801	ALKBH8	-0.0956686	-0.207253	-0.0184123	-0.10192	-0.0975461	Other
7913	DEK	0.0184621	0.111587	0.0180115	-0.27006	-0.0974729	Other
23043	TNIK	-0.0250339	0.00234627	0.113562	-0.108639	-0.0974105	Other
10243	GPHN	-0.0618786	-0.146913	0.0378943	-0.0714748	-0.0972016	Other
51280	GOLM1	-0.29284	-0.191277	-0.105054	-0.400793	-0.0970878	Other
10403	NDC80	-0.741363	-0.775646	-0.619628	-0.779508	-0.0970816	Other
6585	SLIT1	-0.163522	-0.269358	-0.299972	-0.388243	-0.0970534	Other
283652	SLC24A5	0.114659	-0.0138486	-0.175283	-0.240873	-0.0970488	Other
2531	KDSR	-1.01157	-0.953095	-0.854954	-1.10734	-0.0969526	Other
1181	CLCN2	-0.241428	-0.170594	0.0764404	-0.18787	-0.0967382	Other
24147	FJX1	-0.0796423	-0.0863872	-0.0767385	-0.263395	-0.0967009	Other
6135	RPL11	-0.61685	-0.512924	-1.04493	-1.34209	-0.0966159	Other
56342	PPAN	-1.01252	-1.09366	-0.958608	-1.07045	-0.09649	Other
7514	XPO1	-1.05894	-0.904581	-1.26187	-1.60912	-0.0964447	Other
57116	ZNF695	-0.214546	-0.216018	-0.31169	-0.502943	-0.0963632	Other
3684	ITGAM	0.0732814	0.0100428	-0.281211	-0.410488	-0.096258	Other
55120	FANCL	-0.642626	-0.5256	-0.644651	-0.954066	-0.0961949	Other
200933	FBXO45	-0.00546205	-0.00725743	0.055641	-0.13478	-0.0961081	Other
226	ALDOA	-1.15653	-1.19932	-1.51043	-1.6595	-0.0959282	Other
28231	SLCO4A1	-0.137573	-0.22535	-0.207807	-0.311845	-0.0959071	Other
126382	NR2C2AP	-1.50107	-1.57533	-1.14948	-1.26688	-0.0958286	Other
284485	RIIAD1	-0.0885116	-0.138285	0.17764	0.0358596	-0.0957767	Other
3921	RPSA	-0.906466	-0.803248	-1.07114	-1.36589	-0.095766	Other
11113	CIT	-0.329014	-0.328611	-0.238168	-0.429774	-0.0956012	Other
51645	PPIL1	-0.74049	-0.831134	-0.670824	-0.771107	-0.0954631	Other
6164	RPL34	-0.465792	-0.513819	-0.462206	-0.604665	-0.0952427	Other
5597	MAPK6	-0.11943	-0.227699	0.0226472	-0.0595605	-0.0952382	Other
10686	CLDN16	0.0898082	-0.00698689	0.271012	0.177366	-0.0952203	Other
905	CCNT2	-0.103768	-0.142855	-0.20294	-0.353027	-0.0945868	Other
56893	UBQLN4	-0.210016	-0.161034	-0.345115	-0.582674	-0.0942876	Other
25807	RHBDD3	-0.0409963	0.036793	-0.187166	-0.453304	-0.0941743	Other
55720	TSR1	-1.22334	-1.23853	-0.874506	-1.04752	-0.0940997	Other
84699	CREB3L3	-0.0416912	-0.144628	-0.0606753	-0.145442	-0.0938517	Other
80131	LRRC8E	-0.218098	-0.23938	-0.152922	-0.319127	-0.0937431	Other
5424	POLD1	-1.19698	-1.25005	-1.46904	-1.60325	-0.0936371	Other
6997	TDGF1	-0.161188	-0.101214	-0.20269	-0.449623	-0.0934794	Other
219988	PATL1	-0.167602	-0.0623762	-0.0886431	-0.380754	-0.0934425	Other
7124	TNF	-0.0924532	-0.15682	0.0497892	-0.0724395	-0.0932978	Other
8320	EOMES	-0.0591239	-0.0147269	0.00256784	-0.227894	-0.0930323	Other
441054	C4orf47	-0.126423	-0.0753464	0.0402489	-0.196589	-0.0928805	Other
140609	NEK7	0.0824403	0.094231	-0.00519032	-0.20265	-0.0928344	Other
130940	CCDC148	-0.129941	-0.12335	0.0796506	-0.112289	-0.0926743	Other
48	ACO1	-0.210639	-0.409745	-0.259398	-0.245593	-0.0926505	Other
1965	EIF2S1	-0.950981	-0.897689	-1.3891	-1.62697	-0.0922903	Other
96764	TGS1	-0.289184	-0.376887	-0.287326	-0.383895	-0.0921364	Other
79856	SNX22	-0.0509677	0.0264477	-0.189739	-0.451337	-0.0920914	Other
80328	RAET1L	-0.206049	-0.265327	-0.104236	-0.228909	-0.0919757	Other
80152	CENPT	-1.07329	-0.940573	-1.13721	-1.45387	-0.0919697	Other
286256	LCN12	-0.283557	-0.353855	-0.18153	-0.295153	-0.0919607	Other
9260	PDLIM7	-0.383461	-0.351954	-0.265409	-0.480817	-0.0919503	Other
284083	C17orf47	-0.0535193	-0.00796211	-0.0891077	-0.318564	-0.0919496	Other
8416	ANXA9	-0.00290152	-0.0221438	-0.470942	-0.635224	-0.0917621	Other
2491	CENPI	-0.621933	-0.541056	-0.625286	-0.889647	-0.0917421	Other
79731	NARS2	-0.85954	-0.832852	-0.924981	-1.13415	-0.0912423	Other
63925	ZNF335	-0.809977	-0.695107	-0.658615	-0.955653	-0.0910839	Other
389549	FEZF1	0.0633835	-0.0996234	0.0742841	0.0551678	-0.0910616	Other
23135	KDM6B	-0.186531	-0.168144	-0.215538	-0.416041	-0.0910582	Other
57459	GATAD2B	-0.212895	-0.299748	-0.338508	-0.433614	-0.0909794	Other
8818	DPM2	-0.200811	-0.322698	-0.123255	-0.183142	-0.090887	Other
200424	TET3	-0.192772	-0.228028	-0.302961	-0.44925	-0.0907728	Other
29089	UBE2T	-0.346941	-0.308805	-0.716772	-0.936216	-0.0906539	Other
286380	FOXD4L3	-0.553613	-0.52327	-0.551785	-0.763284	-0.0905781	Other
58487	CREBZF	-0.0763983	-0.130909	-0.0285662	-0.155208	-0.0905763	Other
128817	CSTL1	-0.101175	-0.0426151	0.197996	-0.0415732	-0.0905049	Other
7033	TFF3	-0.0352266	-0.0568557	0.0199542	-0.139405	-0.0904942	Other
6996	TDG	0.00700806	-0.0118031	0.0285031	-0.133463	-0.0903886	Other
6917	TCEA1	-0.0407949	-0.0984353	0.044472	-0.0786164	-0.0903644	Other
7113	TMPRSS2	0.0323448	0.0441496	-0.11438	-0.306712	-0.0902635	Other
8996	NOL3	-0.186082	-0.253565	-0.0233072	-0.136216	-0.0901956	Other
138715	ARID3C	-0.370928	-0.39375	-0.206774	-0.3643	-0.0901742	Other
1586	CYP17A1	-0.169114	-0.340831	-0.208528	-0.216589	-0.0898887	Other
9447	AIM2	-0.144938	-0.106835	0.156174	-0.0616716	-0.0898713	Other
1437	CSF2	-0.172235	-0.205709	-0.309977	-0.456184	-0.0898405	Other
2091	FBL	-0.959712	-0.939659	-0.898565	-1.09829	-0.0898386	Other
130872	AHSA2	-0.00537535	0.0544666	0.127387	-0.112067	-0.0898057	Other
84872	ZC3H10	-0.410438	-0.394427	-0.486951	-0.682245	-0.0896411	Other
5260	PHKG1	-0.209636	-0.248483	-0.00854746	-0.148838	-0.0895685	Other
10087	COL4A3BP	-0.0288138	-0.0297591	-0.0786868	-0.256724	-0.089491	Other
113179	ADAT3	-0.574721	-0.64375	-0.343077	-0.452916	-0.0894341	Other
5367	PMCH	0.046734	0.0689778	0.120682	-0.0802618	-0.0893501	Other
22948	CCT5	-0.982272	-1.0263	-0.901407	-1.0357	-0.0891626	Other
5871	MAP4K2	-0.263521	-0.297847	-0.438605	-0.58169	-0.0887053	Other
581	BAX	-0.154757	-0.0966439	0.0423906	-0.192931	-0.0886044	Other
6242	RTKN	-0.25798	-0.377765	0.053787	-0.00360777	-0.0885896	Other
64600	PLA2G2F	-0.164939	-0.208085	0.0375754	-0.0957081	-0.0882146	Other
81620	CDT1	-0.921161	-0.934084	-0.519108	-0.682531	-0.0881729	Other
6678	SPARC	-0.145258	-0.095346	-0.199265	-0.425173	-0.0879979	Other
5822	PWP2	-0.593408	-0.6531	-0.548402	-0.664704	-0.0879973	Other
57169	ZNFX1	-0.18189	-0.317004	-0.182868	-0.223649	-0.0879478	Other
29098	RANGRF	-0.0751744	-0.0355208	-0.195937	-0.411305	-0.0878572	Other
5607	MAP2K5	0.146286	0.156582	-0.149872	-0.335621	-0.0877264	Other
5315	PKM	-1.22879	-1.19502	-1.03668	-1.24562	-0.0875866	Other
140803	TRPM6	-0.302815	-0.314636	0.0212542	-0.142023	-0.0875492	Other
55651	NHP2	-0.855538	-0.861953	-0.530202	-0.698873	-0.0875435	Other
1082	CGB	-0.448868	-0.573657	-0.536844	-0.586791	-0.0873681	Other
79048	SECISBP2	-0.746679	-0.776012	-0.830826	-0.976121	-0.087314	Other
2956	MSH6	-0.462275	-0.333492	-0.378423	-0.681833	-0.0873133	Other
136853	SSC4D	-0.025658	-0.111249	-0.218699	-0.307362	-0.087127	Other
5598	MAPK7	-0.0639704	-0.0820184	-0.270977	-0.427108	-0.0870897	Other
5427	POLE2	-0.57345	-0.627207	-1.08833	-1.20817	-0.0867988	Other
2975	GTF3C1	-0.824429	-0.843673	-0.614123	-0.768457	-0.0867891	Other
50509	COL5A3	-0.159191	-0.21377	-0.210469	-0.329377	-0.0867433	Other
8573	CASK	-0.119603	-0.158721	-0.13292	-0.267196	-0.086697	Other
6509	SLC1A4	-0.289011	-0.315057	-0.04163	-0.188703	-0.0865592	Other
79810	PTCD2	-0.190819	-0.222654	-0.168765	-0.309679	-0.0863744	Other
4825	NKX6–1	-0.0524492	-0.12601	-0.251453	-0.350591	-0.0863496	Other
9314	KLF4	-0.0999646	-0.214126	-0.350738	-0.409044	-0.0862337	Other
10769	PLK2	-0.0951414	-0.04592	0.0890453	-0.132614	-0.086219	Other
909	CD1A	-0.0963428	-0.0491208	0.0181349	-0.201238	-0.0860752	Other
6659	SOX4	-0.171612	-0.352411	-0.134119	-0.125411	-0.0860451	Other
57035	RSRP1	0.0251221	-0.119987	0.00380656	-0.0231718	-0.0860436	Other
25830	SULT4A1	-0.149579	-0.0125443	-0.502558	-0.811662	-0.0860342	Other
124093	CCDC78	-0.330691	-0.288945	-0.393053	-0.606823	-0.0860116	Other
124923	SGK494	-0.0956168	-0.229746	-0.265236	-0.302412	-0.0856526	Other
5662	PSD	-0.178683	-0.310999	-0.247348	-0.285966	-0.0854669	Other
140686	WFDC3	-0.218989	-0.216585	0.0441108	-0.129084	-0.0853955	Other
55009	C19orf24	-0.445843	-0.529659	-0.31429	-0.401087	-0.0853065	Other
8974	P4HA2	-0.0688835	0.00704383	-0.00882895	-0.255351	-0.0852974	Other
11062	DUS4L	0.0346829	-0.103087	-0.190446	-0.223094	-0.0852093	Other
2244	FGB	-0.168829	-0.196222	-0.0687527	-0.211773	-0.0852065	Other
2054	STX2	0.0259346	-0.115746	0.256812	0.22814	-0.0851765	Other
6502	SKP2	-0.719235	-0.94953	-0.738543	-0.678453	-0.0851029	Other
115708	TRMT61A	-0.628865	-0.652205	-1.08542	-1.23181	-0.0848667	Other
2702	GJA5	-0.12568	-0.216731	-0.272516	-0.351083	-0.0848092	Other
170261	ZCCHC12	-0.042241	-0.0531039	0.0146994	-0.143919	-0.0847407	Other
875	CBS	0.0416134	0.0358708	-0.106046	-0.269417	-0.0845568	Other
5653	KLK6	-0.13154	-0.174113	-0.123615	-0.250107	-0.0845323	Other
51116	MRPS2	-0.609088	-0.678664	-0.491195	-0.59044	-0.0844109	Other
55049	C19orf60	-0.298986	-0.404316	-0.10495	-0.168425	-0.0844023	Other
768	CA9	-0.358498	-0.425749	-0.188865	-0.290401	-0.0843931	Other
57120	GOPC	0.0432393	0.0715717	0.183055	-0.013908	-0.0843152	Other
57540	PTCHD2	-0.162052	-0.147342	-0.100874	-0.283959	-0.0841875	Other
7158	TP53BP1	-0.267774	-0.302215	-0.1019	-0.235391	-0.0839664	Other
79711	IPO4	-0.246787	-0.30748	-0.379366	-0.486537	-0.083932	Other
9446	GSTO1	-0.139665	-0.150075	-0.0559079	-0.212987	-0.0837444	Other
5888	RAD51	-0.48289	-0.603919	-0.671788	-0.718239	-0.08374	Other
3927	LASP1	-0.260885	-0.156674	-0.857797	-1.12939	-0.0836929	Other
23476	BRD4	-0.745762	-0.83702	-0.810095	-0.886156	-0.0836593	Other
55771	PRR11	0.0819658	0.031162	0.172807	0.0564451	-0.083583	Other
115209	OMA1	0.0569508	-0.14311	0.316917	0.349901	-0.0835389	Other
10244	RABEPK	-0.329568	-0.393421	-0.445164	-0.548274	-0.0834821	Other
79173	C19orf57	-0.425055	-0.469638	-0.26543	-0.387719	-0.083436	Other
8632	DNAH17	-0.25116	-0.327661	-0.286196	-0.376295	-0.0832998	Other
26086	GPSM1	-0.0785394	-0.211001	-0.233752	-0.267822	-0.0832659	Other
9451	EIF2AK3	-0.16162	-0.240111	-0.345337	-0.433344	-0.0832486	Other
11335	CBX3	-0.401552	-0.302334	-0.326437	-0.592106	-0.0832256	Other
3932	LCK	-0.0937324	-0.157844	-0.292061	-0.39432	-0.0831849	Other
11281	POU6F2	0.102895	0.0431488	0.136241	0.0296359	-0.0831754	Other
1112	FOXN3	-0.0231695	-0.0848883	-0.157755	-0.26215	-0.0830569	Other
7546	ZIC2	-0.0532297	-0.131613	0.0594266	-0.0281222	-0.0829658	Other
79759	ZNF668	-0.25811	-0.435885	-0.0910074	-0.0790432	-0.0829052	Other
51053	GMNN	-0.285346	-0.392059	0.0468536	-0.011977	-0.0827718	Other
90557	CCDC74A	-0.138325	-0.169031	-0.258636	-0.393471	-0.0827704	Other
5573	PRKAR1A	-0.258153	-0.470826	-0.322852	-0.275415	-0.0826174	Other
441282	AKR1B15	-0.0470797	-0.0698022	-0.213076	-0.355494	-0.08257	Other
135112	NCOA7	-0.154792	-0.277218	-0.054126	-0.0966997	-0.0825001	Other
5692	PSMB4	-0.859911	-1.01031	-0.891631	-0.906228	-0.0824973	Other
25896	INTS7	-0.721543	-0.773754	-0.576732	-0.68948	-0.0824801	Other
9355	LHX2	-0.192158	-0.215634	-0.187458	-0.32837	-0.0821941	Other
89958	SAPCD2	-0.509607	-0.589131	-0.205678	-0.29044	-0.0821427	Other
3786	KCNQ3	-0.0868693	-0.175154	0.134806	0.0588655	-0.0821126	Other
57455	REXO1	-0.586243	-0.633815	-0.506282	-0.622912	-0.0821013	Other
54957	TXNL4B	-0.308157	-0.448178	-0.199709	-0.223871	-0.0820916	Other
1968	EIF2S3	-1.05125	-1.01159	-0.94273	-1.14645	-0.08203	Other
57461	ISY1	-0.399711	-0.442008	-0.323345	-0.444911	-0.0819315	Other
4854	NOTCH3	-0.467677	-0.485733	-0.370533	-0.515994	-0.0817582	Other
391356	PTRHD1	-0.0590781	-0.107511	0.0982944	-0.0167259	-0.0817266	Other
2520	GAST	-0.0282658	-0.0361597	-0.242425	-0.397723	-0.0815958	Other
9636	ISG15	-0.138766	-0.0744406	0.00750745	-0.219881	-0.0815315	Other
346389	MACC1	0.2351	0.215863	-0.227824	-0.371607	-0.0815102	Other
790955	UQCC3	-0.433526	-0.433746	-0.694932	-0.857596	-0.0814424	Other
4025	LPO	-0.0687158	-0.144299	-0.448499	-0.535573	-0.0813285	Other
3394	IRF8	-0.183981	-0.229984	-0.357679	-0.473479	-0.0809013	Other
4066	LYL1	-0.211935	-0.427476	-0.0727727	-0.0188282	-0.0807982	Other
2189	FANCG	-0.640491	-0.716512	-0.660674	-0.746204	-0.0807756	Other
1592	CYP26A1	-0.11019	-0.217919	-0.220627	-0.274074	-0.0805882	Other
28960	DCPS	-0.930064	-1.01927	-0.999653	-1.07132	-0.0804352	Other
9118	INA	-0.186194	-0.280819	-0.0961312	-0.162309	-0.0804012	Other
163351	GBP6	0.117485	0.0273882	-0.365555	-0.436168	-0.0803552	Other
84647	PLA2G12B	0.0519461	0.113196	-0.171788	-0.393693	-0.0803275	Other
29980	DONSON	-0.656378	-0.611258	-0.93649	-1.14193	-0.080159	Other
81890	QTRT1	-0.495008	-0.497962	-0.705886	-0.86315	-0.0801083	Other
8667	EIF3H	-0.571505	-0.63217	-0.467427	-0.566656	-0.079947	Other
339488	TFAP2E	-0.178164	-0.242341	-0.0653338	-0.160952	-0.0798974	Other
317781	DDX51	-1.03897	-0.975122	-0.85225	-1.07568	-0.0797907	Other
7454	WAS	-0.109671	-0.178893	-0.138709	-0.22902	-0.0797662	Other
219699	UNC5B	-0.200707	-0.204548	0.122111	-0.0334082	-0.0796798	Other
29935	RPA4	0.10866	0.0705498	0.0186279	-0.102618	-0.0796781	Other
1022	CDK7	-0.655029	-0.565313	-0.884837	-1.13352	-0.0794826	Other
340393	TMEM249	-0.0231366	-0.11602	-0.242952	-0.308854	-0.0793925	Other
222865	TMEM130	-0.259346	-0.332651	-0.266103	-0.351218	-0.0792099	Other
6531	SLC6A3	-0.0419307	0.00732799	0.0152874	-0.192344	-0.0791865	Other
9095	TBX19	0.0178	-0.00849733	-0.00592151	-0.137961	-0.0791685	Other
388753	COA6	-0.365076	-0.439129	-0.685301	-0.76929	-0.079021	Other
9427	ECEL1	-0.0973628	-0.145743	-0.364834	-0.474463	-0.0790042	Other
26995	TRUB2	-0.537881	-0.586188	-0.578943	-0.688489	-0.0789261	Other
86	ACTL6A	-1.07839	-0.971466	-0.799348	-1.06307	-0.0783989	Other
3604	TNFRSF9	0.0179271	0.0867556	-0.13952	-0.365085	-0.0783683	Other
119559	SFXN4	-0.201986	-0.162286	-0.078562	-0.274788	-0.0782626	Other
94234	FOXQ1	-0.210284	-0.238283	-0.369868	-0.498271	-0.0782007	Other
27180	SIGLEC9	-0.271205	-0.247477	-0.441642	-0.621729	-0.0781799	Other
8019	BRD3	-0.103958	-0.203524	-0.126229	-0.182578	-0.0779579	Other
5688	PSMA7	-1.07441	-1.11002	-1.54212	-1.66228	-0.0778837	Other
79050	NOC4L	-1.08358	-1.01863	-1.07315	-1.29377	-0.077838	Other
863	CBFA2T3	-0.232922	-0.353709	-0.146752	-0.181515	-0.0777751	Other
284186	TMEM105	-0.113198	-0.102667	-0.160868	-0.326799	-0.0776999	Other
1513	CTSK	-0.246977	-0.247944	-0.0752825	-0.229679	-0.0776814	Other
5771	PTPN2	-0.130555	-0.103819	0.101193	-0.0807299	-0.0775932	Other
53827	FXYD5	-0.0629133	-0.113808	-0.0456056	-0.149663	-0.0774761	Other
29126	CD274	0.0093646	-0.0541723	-0.238279	-0.329536	-0.0773968	Other
142680	SLC34A3	-0.115964	-0.0656838	-0.276995	-0.481952	-0.0773381	Other
57634	EP400	-0.483676	-0.491235	-0.417528	-0.56457	-0.0773003	Other
79980	DSN1	-0.366139	-0.224144	-0.51587	-0.812455	-0.0772947	Other
79590	MRPL24	-0.454573	-0.592028	-0.596214	-0.613296	-0.0772686	Other
10669	CGREF1	-0.186116	-0.266954	-0.0969285	-0.17048	-0.0771946	Other
7411	VBP1	-0.557182	-0.595108	-0.455446	-0.571868	-0.077174	Other
24140	FTSJ1	-0.171889	-0.217481	-0.341247	-0.449988	-0.0771666	Other
4438	MSH4	-0.0858606	0.0505566	0.152007	-0.138461	-0.0770255	Other
65243	ZFP69B	-0.156218	-0.136246	-0.425882	-0.599786	-0.0769661	Other
118460	EXOSC6	-1.33978	-1.40149	-1.18103	-1.27322	-0.0769552	Other
84069	PLEKHN1	-0.171863	-0.285892	-0.0473723	-0.0869655	-0.0768111	Other
23067	SETD1B	-0.332455	-0.3113	-0.707204	-0.881952	-0.0767968	Other
9719	ADAMTSL2	-0.122456	-0.11496	-0.323178	-0.484094	-0.0767099	Other
2214	FCGR3A	-0.13422	-0.136786	-0.319559	-0.470115	-0.0765611	Other
79833	GEMIN6	-0.974665	-0.964976	-0.525404	-0.687735	-0.0763212	Other
2002	ELK1	-0.0568212	-0.0341105	-0.0743465	-0.249679	-0.0763107	Other
139285	AMER1	-0.0179253	0.0210662	-0.0665839	-0.258159	-0.076292	Other
1439	CSF2RB	-0.0361757	-0.122528	-0.140019	-0.20618	-0.0762563	Other
57794	SUGP1	-0.586243	-0.593098	-0.20095	-0.346355	-0.0761299	Other
23404	EXOSC2	-1.07718	-1.30242	-0.935866	-0.862594	-0.0759824	Other
22809	ATF5	-0.21114	-0.199567	-0.144651	-0.308013	-0.0758943	Other
84152	PPP1R1B	-0.140115	-0.157158	-0.372793	-0.507354	-0.0758022	Other
810	CALML3	-0.127184	-0.12983	-0.016387	-0.165339	-0.0757994	Other
51458	RHCG	-0.164974	-0.110737	-0.111204	-0.317017	-0.0757881	Other
2657	GDF1	-0.120658	-0.172047	-0.557277	-0.657453	-0.0757831	Other
2298	FOXD4	-0.382026	-0.479536	-0.66448	-0.718358	-0.0756936	Other
100	ADA	-0.261922	-0.133486	-0.151175	-0.430964	-0.0756766	Other
3219	HOXB9	-0.0498034	-0.135662	-0.213444	-0.27854	-0.0754773	Other
29923	HILPDA	-0.0138974	-0.0530216	-0.0895583	-0.201341	-0.0754533	Other
3995	FADS3	-0.188156	-0.256206	-0.21212	-0.294843	-0.0753867	Other
63979	FIGNL1	-0.222619	-0.204073	-0.140595	-0.309647	-0.0752529	Other
145741	C2CD4A	0.021649	-0.0112638	-0.172731	-0.290274	-0.0752278	Other
84231	TRAF7	-0.316325	-0.359988	-0.440643	-0.547346	-0.0751827	Other
9149	DYRK1B	-0.391007	-0.25956	-0.134279	-0.416049	-0.0751619	Other
653604	HIST2H3D	-0.572983	-0.635689	-0.618783	-0.70637	-0.0751469	Other
56001	NXF2	-0.165795	-0.183856	-0.193989	-0.326132	-0.0751021	Other
23305	ACSL6	-0.165812	-0.226712	-0.142876	-0.23213	-0.0750768	Other
2099	ESR1	-0.181518	-0.169451	-0.0262151	-0.187965	-0.0748416	Other
6768	ST14	0.0129267	-0.164799	-0.325681	-0.297263	-0.0746538	Other
25888	ZNF473	-0.243234	-0.319691	-0.535478	-0.607759	-0.0743687	Other
8497	PPFIA4	-0.196662	-0.288945	-0.207862	-0.264316	-0.074368	Other
10563	CXCL13	0.113414	0.174707	-0.067434	-0.277398	-0.0743357	Other
2001	ELF5	0.000512858	0.0531496	0.123768	-0.0771178	-0.0741243	Other
11262	SP140	-0.0132041	-0.0242423	0.0170152	-0.120079	-0.0740663	Other
29993	PACSIN1	0.0881054	0.0600912	0.00113908	-0.118802	-0.0739777	Other
2078	ERG	-0.111279	-0.163684	0.0298724	-0.065455	-0.0738661	Other
81501	DCSTAMP	0.0481602	0.0852731	0.328101	0.143324	-0.073832	Other
79693	YRDC	-1.1204	-1.06771	-1.16481	-1.36501	-0.0737584	Other
5887	RAD23B	-0.358092	-0.453689	-0.346981	-0.398778	-0.0736974	Other
8701	DNAH11	-0.000704783	-0.025893	0.0965541	-0.0255367	-0.0736395	Other
23464	GCAT	-0.0165406	-0.0649115	0.0250946	-0.0738072	-0.0736364	Other
64857	PLEKHG2	-0.253261	-0.263865	-0.181016	-0.317549	-0.0735682	Other
5355	PLP2	-0.0131393	-0.0896995	0.0844901	0.0139532	-0.0735485	Other
7534	YWHAZ	-0.240719	-0.242524	-0.251279	-0.396311	-0.0734183	Other
28985	MCTS1	-0.0562326	0.0556886	0.00742495	-0.251242	-0.0733727	Other
143	PARP4	-0.0630205	-0.0563019	0.0272842	-0.126101	-0.0733332	Other
79042	TSEN34	-0.720281	-0.758619	-0.780073	-0.888378	-0.0733211	Other
5440	POLR2K	-0.18871	-0.332203	-0.583325	-0.585942	-0.0730552	Other
4915	NTRK2	-0.088866	-0.0917358	-0.0946058	-0.237723	-0.0729935	Other
6827	SUpT4H1	-0.452784	-0.277593	-0.308923	-0.62994	-0.0729132	Other
25790	CFAP45	-0.236068	-0.199009	-0.420245	-0.60311	-0.0729026	Other
3662	IRF4	-0.158629	-0.247011	-0.0478597	-0.10476	-0.0726411	Other
6820	SULT2B1	-0.187837	-0.29601	0.0690543	0.0319992	-0.072614	Other
149175	MANEAL	-0.0503678	-0.0847384	-0.281217	-0.391971	-0.0725623	Other
84128	WDR75	-1.15636	-1.22354	-0.959509	-1.03737	-0.0725206	Other
25879	DCAF13	-0.716754	-0.639939	-0.541614	-0.763276	-0.0724236	Other
5568	PRKACG	-0.0199886	-0.0632609	-0.176655	-0.278215	-0.072416	Other
5983	RFC3	-1.28523	-1.28057	-0.618186	-0.767608	-0.0723802	Other
11178	LZTS1	-0.0434571	-0.0282099	-0.218706	-0.377929	-0.071988	Other
29881	NPC1L1	-0.416878	-0.466082	-0.417687	-0.512376	-0.0719468	Other
343263	MYBPHL	-0.0532297	-0.0946788	-0.316418	-0.418826	-0.0719284	Other
113130	CDCA5	-0.615986	-0.636585	-0.45537	-0.578382	-0.0718053	Other
25874	MPC2	0.128809	0.134638	0.179089	0.0296525	-0.0718036	Other
341208	HEPHL1	-0.129595	-0.135314	-0.334889	-0.472709	-0.0717698	Other
9718	ECE2	-0.187837	-0.191186	-0.053787	-0.193931	-0.0717465	Other
409	ARRB2	0.147254	0.178033	-0.096984	-0.270948	-0.0715924	Other
10265	IRX5	-0.0962564	-0.0784366	-0.248963	-0.409829	-0.0715231	Other
348174	CLEC18A	-0.528131	-0.501316	-0.0769465	-0.246688	-0.0714632	Other
5046	PCSK6	-0.186497	-0.319892	-0.421743	-0.430504	-0.0710779	Other
672	BRCA1	-0.459785	-0.610902	-0.503931	-0.494788	-0.0709867	Other
5062	PAK2	-0.0495544	-0.0111304	-0.232192	-0.412447	-0.0709159	Other
120224	TMEM45B	-0.149562	-0.01293	0.0116966	-0.26668	-0.0708722	Other
121793	TEX29	-0.0459984	-0.088631	-0.100957	-0.199794	-0.0707348	Other
654	BMP6	-0.0822207	-0.23268	-0.0309395	-0.0218992	-0.0707096	Other
947	CD34	0.139293	0.171535	-0.119767	-0.29313	-0.0705605	Other
55248	TMEM206	-0.352811	-0.347722	-0.231852	-0.377969	-0.0705145	Other
54512	EXOSC4	-1.05159	-0.940939	-1.0183	-1.26997	-0.0705063	Other
10381	TUBB3	-0.568903	-0.605089	-0.525286	-0.62998	-0.0704399	Other
10056	FARSB	-1.21219	-1.15061	-0.865839	-1.06759	-0.0700817	Other
54904	WHSC1L1	-0.0374325	-0.0126101	-0.261797	-0.42664	-0.0700104	Other
4919	ROR1	-0.0366494	-0.0499269	0.0295091	-0.0970964	-0.0699415	Other
284417	TMEM150B	-0.125057	-0.168702	-0.174097	-0.270298	-0.0699225	Other
659	BMPR2	-0.0984865	-0.11847	-0.0324745	-0.151757	-0.0696329	Other
4683	NBN	-0.544537	-0.534036	-0.597837	-0.746521	-0.0690921	Other
7188	TRAF5	-0.255854	-0.132417	-0.128149	-0.389663	-0.0690382	Other
7473	WNT3	-0.0802059	-0.000165101	0.0333093	-0.184371	-0.0688199	Other
147015	DHRS13	-0.0582223	-0.0935912	-0.0776745	-0.179675	-0.0686845	Other
51686	OAZ3	-0.298139	-0.394993	-0.412341	-0.452844	-0.0686785	Other
5971	RELB	-0.280791	-0.325961	-0.222104	-0.314272	-0.068669	Other
5013	OTX1	-0.113795	-0.11549	-0.195778	-0.331345	-0.0686313	Other
7130	TNFAIP6	0.173255	0.0789063	0.277307	0.234463	-0.0685964	Other
81928	CABLES2	-0.393375	-0.407451	-0.353068	-0.475883	-0.0684449	Other
2060	EPS15	-0.210483	-0.361103	-0.13658	-0.122269	-0.0681542	Other
2529	FUT7	-0.328314	-0.429898	-0.281446	-0.315653	-0.067895	Other
89891	WDR34	-0.115878	-0.204868	-0.296915	-0.34353	-0.0678029	Other
196792	FAM24B	0.104891	0.113488	0.225737	0.0819199	-0.0676099	Other
3596	IL13	0.0196887	-0.133322	0.226264	0.244117	-0.0675783	Other
1201	CLN3	-0.206274	-0.151802	-0.192138	-0.381674	-0.0675326	Other
7547	ZIC3	-0.0907936	-0.185089	0.0377896	-0.00293868	-0.0675121	Other
5128	CDK17	-0.0341876	0.00291065	0.131325	-0.0406267	-0.0674267	Other
6230	RPS25	-0.539048	-0.615006	-0.757263	-0.816105	-0.0673999	Other
6829	SUpT5H	-0.820652	-0.899289	-0.632122	-0.688267	-0.0673908	Other
11007	CCDC85B	-0.421113	-0.423619	-0.294654	-0.426696	-0.0672736	Other
54733	SLC35F2	-0.0927038	-0.109339	-0.165181	-0.282983	-0.0672188	Other
7752	ZNF200	-0.156209	-0.0712883	0.0802468	-0.138977	-0.0671513	Other
26039	SS18L1	-0.316455	-0.381869	-0.423261	-0.492106	-0.0671292	Other
6217	RPS16	-0.844214	-0.733466	-0.847397	-1.09226	-0.0670601	Other
4193	MDM2	-0.348627	-0.323173	-0.723497	-0.883062	-0.0670555	Other
60561	RINT1	-0.915197	-1.05318	-0.827636	-0.823324	-0.0668332	Other
374918	IGFL1	-0.116543	-0.150075	-0.174769	-0.27447	-0.0666164	Other
3925	STMN1	-0.220683	-0.316492	0.214886	0.177477	-0.0666089	Other
5308	PITX2	-0.0518294	-0.0104175	-0.0493802	-0.223871	-0.0665397	Other
204962	SLC44A5	0.183696	0.167504	0.198551	0.0816739	-0.0665344	Other
1434	CSE1L	-0.975184	-1.12273	-0.865423	-0.850694	-0.0664079	Other
5933	RBL1	-0.034663	-0.154087	-0.100839	-0.114201	-0.066393	Other
340156	MYLK4	0.0240684	-0.0172559	-0.103716	-0.194907	-0.0662574	Other
55904	KMT2E	-0.210561	-0.278991	-0.0218748	-0.0858231	-0.0661894	Other
11074	TRIM31	0.0952451	-0.00822003	0.151245	0.122364	-0.0661728	Other
3106	HLA–B	0.0244176	-0.012272	-0.143438	-0.238858	-0.0660548	Other
9601	PDIA4	-0.266166	-0.277173	-0.0770159	-0.19808	-0.0660354	Other
26278	SACS	-0.197094	-0.209429	-0.0324634	-0.152098	-0.0659848	Other
84524	ZC3H8	-0.319065	-0.279558	-0.329592	-0.500992	-0.0659463	Other
7284	TUFM	-1.26509	-1.24877	-1.03827	-1.18643	-0.0659169	Other
1108	CHD4	-0.741017	-0.635113	-0.904874	-1.1424	-0.0658129	Other
8620	NPFF	-0.160505	-0.211494	-0.276794	-0.357414	-0.0658044	Other
5558	PRIM2	-0.310327	-0.37197	-0.477376	-0.547227	-0.0657472	Other
55601	DDX60	0.0668133	0.0433435	0.0975803	-0.0103181	-0.0656841	Other
326	AIRE	0.0704765	0.0967353	-0.0237565	-0.181317	-0.0656508	Other
1406	CRX	-0.0825328	0.0618598	-0.459502	-0.735002	-0.0655536	Other
64782	AEN	-0.100146	-0.250037	-0.127893	-0.10902	-0.0655089	Other
51008	ASCC1	0.0144108	0.0823146	0.112085	-0.0867037	-0.0654424	Other
6733	SRPK2	0.100552	-0.0551557	-0.0335346	-0.00860532	-0.0653894	Other
1053	CEBPE	0.0634509	-0.0375498	0.218769	0.189679	-0.0650453	Other
731220	RFX8	0.0198244	0.00320065	-0.150378	-0.263467	-0.0648564	Other
440689	HIST2H2BF	-0.721577	-0.809025	-0.9272	-0.969219	-0.0647331	Other
200172	SLFNL1	-0.258153	-0.368049	-0.337184	-0.356716	-0.064714	Other
440730	TRIM67	-0.206706	-0.278607	-0.235034	-0.292416	-0.0646415	Other
3235	HOXD9	-0.0241592	0.0110134	0.0206614	-0.14357	-0.0645294	Other
2912	GRM2	-0.173998	-0.0666389	-0.0748527	-0.31125	-0.0645189	Other
10775	POP4	-0.707065	-0.863178	-0.663031	-0.635827	-0.0644545	Other
6282	S100A11	-0.369769	-0.243556	-0.700132	-0.955177	-0.0644159	Other
23541	SEC14L2	-0.0489485	-0.196276	-0.386577	-0.368068	-0.0644096	Other
3725	JUN	-0.0535547	-0.065055	0.145954	0.0291599	-0.0641474	Other
84933	C8orf76	0.107173	0.0205526	0.0500589	0.00841809	-0.0641308	Other
6608	SMO	-0.173246	-0.236172	-0.167281	-0.232471	-0.0640577	Other
673	BRAF	-0.929891	-1.03544	-0.724468	-0.746973	-0.0640294	Other
163033	ZNF579	-0.113907	-0.18009	0.120169	0.0586727	-0.0638397	Other
440145	MZT1	-0.530352	-0.716201	-0.722735	-0.664538	-0.0638261	Other
6872	TAF1	-0.614888	-0.610728	-0.526693	-0.658477	-0.0638118	Other
4773	NFATC2	-0.0483789	-0.0255804	-0.343618	-0.493852	-0.0637177	Other
4089	SMAD4	-0.325306	-0.385579	0.0889621	0.0218556	-0.0636898	Other
5021	OXTR	0.0609546	-0.0618835	0.0382195	0.0337287	-0.0636645	Other
54456	MOV10L1	-0.0339102	-0.154627	0.0187867	0.0122586	-0.0636222	Other
390928	PAPL	-0.359337	-0.468925	0.0472835	0.0296652	-0.0636033	Other
81610	FAM83D	-0.377566	-0.310606	-0.170693	-0.364403	-0.063375	Other
51010	EXOSC3	-0.499244	-0.502623	-0.50884	-0.632154	-0.0633466	Other
2738	GLI4	-0.278198	-0.230158	-0.283408	-0.457993	-0.063272	Other
54531	MIER2	-0.0543595	-0.0697337	-0.149255	-0.260238	-0.0631788	Other
3482	IGF2R	-0.236457	-0.321144	-0.0439506	-0.0853947	-0.0630653	Other
3670	ISL1	-0.0381672	0.0873049	-0.013007	-0.264482	-0.0630016	Other
619189	SERINC4	-0.250936	-0.427586	-0.25962	-0.208901	-0.0629656	Other
6439	SFTPB	0.043866	-0.00933261	-0.211412	-0.283895	-0.0628408	Other
5163	PDK1	0.114045	-0.000192045	-0.0269639	-0.0382396	-0.0627565	Other
6759	SSX4	-0.164654	-0.130653	-0.333273	-0.492765	-0.0627452	Other
10951	CBX1	-0.356951	-0.302928	-0.302524	-0.481801	-0.0626273	Other
5681	PSKH1	-0.227382	-0.265126	-0.385384	-0.472797	-0.0625784	Other
1326	MAP3K8	-0.00976999	-0.0403283	0.13138	0.0372884	-0.0623252	Other
3195	TLX1	-0.120718	-0.159791	-0.0486029	-0.134177	-0.0623232	Other
55353	LAPTM4B	-0.0845131	-0.181945	-0.222423	-0.249536	-0.0622728	Other
3627	CXCL10	0.194535	0.361304	0.0502739	-0.240881	-0.0621929	Other
4224	MEP1A	-0.0607714	-0.0960681	-0.00556562	-0.0945815	-0.0621563	Other
5001	ORC5	-1.01685	-1.11048	-0.932954	-0.963269	-0.0619746	Other
112858	TP53RK	-0.643101	-0.770665	-0.845455	-0.841729	-0.0619191	Other
7571	ZNF23	-0.181025	-0.199722	-0.0426409	-0.147624	-0.0618399	Other
56521	DNAJC12	0.0901021	0.0828227	0.0533343	-0.0630139	-0.0618137	Other
6119	RPA3	-0.633602	-0.703214	-0.728073	-0.78165	-0.0615944	Other
5083	PAX9	0.168872	0.25892	0.106226	-0.106751	-0.0614646	Other
1456	CSNK1G3	0.127037	0.104879	0.0784372	-0.0222919	-0.0614435	Other
89845	ABCC10	-0.260504	-0.205215	-0.318977	-0.497057	-0.0613955	Other
90780	PYGO2	0.016041	0.228394	-0.379248	-0.714367	-0.0613832	Other
284358	MAMSTR	-0.236068	-0.287053	-0.0419511	-0.113614	-0.0613234	Other
10861	SLC26A1	-0.0476165	-0.100802	-0.195902	-0.265022	-0.0611527	Other
642475	MROH6	-0.230381	-0.289685	-0.289115	-0.35209	-0.0611399	Other
170487	ACTL10	-0.106871	-0.175264	0.0738681	0.020211	-0.0610252	Other
80142	PTGES2	-0.366295	-0.404791	-0.0823962	-0.165736	-0.060918	Other
60598	KCNK15	-0.0822086	-0.0698607	0.00967482	-0.124419	-0.0608729	Other
5753	PTK6	-0.0181458	-0.0417806	-0.108882	-0.206767	-0.0607602	Other
8517	IKBKG	-0.303247	-0.290133	-0.29367	-0.4281	-0.0606577	Other
7841	MOGS	-0.21477	-0.123277	-0.401297	-0.613503	-0.0603564	Other
4240	MFGE8	-0.171699	-0.166508	-0.18951	-0.315367	-0.0603333	Other
10544	PROCR	-0.182962	-0.166033	-0.25451	-0.392098	-0.0603298	Other
56979	PRDM9	-0.209169	-0.225816	0.0131242	-0.09071	-0.0602406	Other
5582	PRKCG	-0.0226889	-0.140003	-0.236171	-0.239183	-0.0601628	Other
375686	SPATC1	-0.131566	-0.0726913	-0.303591	-0.482364	-0.059949	Other
3196	TLX2	-0.0519919	-0.0294392	-0.245954	-0.388251	-0.0598718	Other
9507	ADAMTS4	-0.443561	-0.425858	-0.376156	-0.513439	-0.0597902	Other
2706	GJB2	-0.0283073	-0.183088	-0.0392456	-0.00316549	-0.0593502	Other
2619	GAS1	-0.135335	-0.233539	0.081058	0.0606069	-0.0593279	Other
7498	XDH	-0.175053	-0.230194	-0.131942	-0.195208	-0.0592039	Other
3601	IL15RA	0.0135058	-0.117793	-0.282819	-0.269893	-0.0591864	Other
140809	SRXN1	0.0971899	0.0904553	-0.174568	-0.286164	-0.0591652	Other
7277	TUBA4A	-0.278302	-0.347357	-0.320509	-0.36975	-0.0591481	Other
6729	SRP54	-1.04537	-0.972105	-0.805034	-0.996192	-0.0589465	Other
3642	INSM1	-0.0581636	-0.260611	0.0513291	0.136002	-0.0588876	Other
134266	GRPEL2	-0.00369389	-0.0396885	0.00919434	-0.0718659	-0.0585274	Other
23551	RASD2	0.00377722	-0.0385991	-0.0840394	-0.15858	-0.0584584	Other
8030	CCDC6	-0.294517	-0.345236	-0.134639	-0.200833	-0.0584565	Other
57647	DHX37	-1.32154	-1.36886	-0.912085	-0.981595	-0.0584174	Other
655	BMP7	0.0190784	0.0302846	-0.147105	-0.275065	-0.058377	Other
3780	KCNN1	-0.279754	-0.319608	-0.270776	-0.34764	-0.0583593	Other
3636	INPPL1	-0.221245	-0.208231	-0.29973	-0.42929	-0.0582736	Other
5050	PAFAH1B3	-0.116932	-0.146227	-0.0972821	-0.184443	-0.0582277	Other
51252	FAM178B	-0.106032	-0.145715	-0.0942938	-0.171035	-0.0582121	Other
91	ACVR1B	0.118981	0.296814	0.419296	0.125054	-0.0582044	Other
5160	PDHA1	0.199143	0.195902	0.0427373	-0.0703919	-0.058185	Other
27258	LSM3	-0.549273	-0.569563	-0.66421	-0.760262	-0.0581706	Other
5687	PSMA6	-0.876991	-0.930611	-0.763641	-0.826339	-0.0581585	Other
7185	TRAF1	-0.139812	-0.111505	0.00910559	-0.135502	-0.0581502	Other
152110	NEK10	-0.0385942	-0.0742579	0.0340768	-0.046453	-0.0580967	Other
6432	SRSF7	-0.872583	-0.763728	-1.01518	-1.24022	-0.0580915	Other
6839	SUV39H1	-0.00303083	-0.00760054	-0.271282	-0.382848	-0.0580679	Other
122704	MRPL52	-0.773725	-0.866459	-0.738681	-0.761991	-0.058022	Other
147409	DSG4	-0.01541	-0.0652077	-0.0490688	-0.115216	-0.0579725	Other
57834	CYP4F11	-0.174793	-0.220442	-0.4175	-0.4876	-0.0578746	Other
171177	RHOV	0.0571721	0.0174752	-0.221854	-0.297604	-0.0577235	Other
4090	SMAD5	-0.275354	-0.355217	-0.246211	-0.281737	-0.0576946	Other
57143	ADCK1	-0.221677	-0.283845	-0.23258	-0.285585	-0.0575865	Other
55867	SLC22A11	-0.211399	-0.272584	-0.279859	-0.333812	-0.0575692	Other
4855	NOTCH4	-0.0171621	-0.00724765	0.0551834	-0.0696089	-0.0574389	Other
375607	NAT16	-0.295805	-0.317561	-0.0591229	-0.152209	-0.0574212	Other
220	ALDH1A3	-0.154904	-0.207464	-0.172773	-0.235002	-0.0573944	Other
56853	CELF4	-0.123441	-0.129776	-0.106836	-0.215153	-0.0573255	Other
10498	CARM1	-0.839054	-0.778059	-0.864314	-1.0399	-0.057298	Other
3625	INHBB	-0.0310128	-0.116294	-0.353234	-0.382539	-0.0572929	Other
5864	RAB3A	-0.24715	-0.251316	-0.316411	-0.426632	-0.0571937	Other
2547	XRCC6	-1.18064	-1.38257	-0.999515	-0.91194	-0.0571762	Other
545	ATR	-0.64298	-0.709465	-0.320245	-0.368013	-0.0571262	Other
6198	RPS6KB1	-0.277653	-0.304738	-0.122007	-0.209107	-0.0570928	Other
79670	ZCCHC6	-0.294578	-0.149344	-0.231568	-0.490853	-0.0570256	Other
8463	TEAD2	-0.231444	-0.23927	-0.308979	-0.414827	-0.0568373	Other
1938	EEF2	-1.84154	-1.8126	-1.41434	-1.55676	-0.0567399	Other
51364	ZMYND10	-0.195045	-0.281157	-0.308854	-0.336129	-0.0566933	Other
28987	NOB1	-0.678367	-0.611469	-0.70034	-0.880444	-0.0566029	Other
83959	SLC4A11	0.115687	0.126503	0.059731	-0.0642713	-0.0565931	Other
5890	RAD51B	-1.0146	-1.06634	-0.603203	-0.664601	-0.0565677	Other
57510	XPO5	-1.31281	-1.42452	-1.37371	-1.37509	-0.0565485	Other
1013	CDH15	-0.212679	-0.239197	-0.101428	-0.187941	-0.0565156	Other
84376	HOOK3	-0.0344988	-0.159562	-0.0511232	-0.0389647	-0.0564524	Other
890	CCNA2	-0.707436	-0.73767	-0.478271	-0.560714	-0.0563387	Other
5624	PROC	-0.155665	-0.286257	-0.13475	-0.116795	-0.0563188	Other
53944	CSNK1G1	-0.0890562	-0.119786	0.0153117	-0.0664427	-0.056242	Other
84464	SLX4	-0.400316	-0.423007	-0.437974	-0.527672	-0.0561939	Other
83891	SNX25	-0.102255	-0.0602795	-0.232469	-0.386807	-0.0561811	Other
6229	RPS24	-0.62692	-0.720113	-0.604943	-0.623895	-0.0560724	Other
6228	RPS23	-0.53043	-0.44156	-0.683644	-0.884649	-0.0560675	Other
57418	WDR18	-1.06551	-1.15728	-0.722943	-0.743118	-0.0559708	Other
221481	ARMC12	0.0298908	0.120051	-0.0938778	-0.29597	-0.055966	Other
162333	2019-03-10	0.0596702	0.0153822	-0.0128156	-0.0801111	-0.0557917	Other
9603	NFE2L3	-0.18514	-0.184084	-0.0268162	-0.139294	-0.055711	Other
8609	KLF7	-0.169581	-0.195682	-0.156535	-0.241571	-0.0555687	Other
11097	NUpL2	-0.0503773	0.0334296	0.204999	0.0101476	-0.0555222	Other
55813	UTP6	-0.904392	-0.958304	-0.635797	-0.692884	-0.0554997	Other
54443	ANLN	-0.562931	-0.704648	-0.455807	-0.424546	-0.0552285	Other
84985	FAM83A	-0.153884	-0.184605	-0.205963	-0.285593	-0.0551756	Other
157769	FAM91A1	-0.18877	-0.21271	-0.0831519	-0.169361	-0.0550746	Other
7423	VEGFB	0.0383781	0.0792171	-0.111398	-0.26238	-0.0550713	Other
85441	HELZ2	-0.255586	-0.267439	-0.436158	-0.534367	-0.0550312	Other
5150	PDE7A	-0.0175588	-0.0272621	0.197885	0.0975724	-0.0550081	Other
3693	ITGB5	-0.302608	-0.154096	-0.303994	-0.562499	-0.054997	Other
8536	CAMK1	-0.150617	-0.111277	-0.133107	-0.282237	-0.0548951	Other
594855	CPLX3	-0.150219	-0.126869	0.2227	0.0895756	-0.0548871	Other
64285	RHBDF1	-0.251437	-0.314472	-0.3799	-0.426537	-0.0548359	Other
9315	NREP	0.0944844	0.0061411	0.101782	0.0804601	-0.0548325	Other
9887	SMG7	-0.372138	-0.376211	-0.246135	-0.351583	-0.0547606	Other
10121	ACTR1A	-0.939745	-0.92988	-0.897594	-1.01682	-0.0546798	Other
9028	RHBDL1	-0.370763	-0.458012	-0.121951	-0.143911	-0.0546043	Other
4221	SCG2	-0.122879	-0.147315	-0.792692	-0.877271	-0.0545072	Other
285643	KIF4B	-0.100725	-0.0875809	-0.449255	-0.571376	-0.0544887	Other
164656	TMPRSS6	0.0983828	-0.018445	-0.0285572	-0.0205656	-0.0544181	Other
10551	AGR2	-0.0680658	-0.133285	0.133447	0.0902578	-0.0542041	Other
80380	PDCD1LG2	-0.17207	-0.167477	-0.213943	-0.326902	-0.0541828	Other
4102	MAGEA3	-0.163159	-0.250923	-0.0754836	-0.0960016	-0.0541412	Other
1874	E2F4	-0.635987	-0.690381	-0.639049	-0.692789	-0.054067	Other
60681	FKBP10	-0.154316	-0.260035	-0.210469	-0.21286	-0.0540549	Other
26012	NSMF	-0.0566915	-0.0635927	-0.277141	-0.378294	-0.0540274	Other
390245	KDM4E	-0.324874	-0.234307	0.0334868	-0.165125	-0.0540224	Other
4151	MB	0.0693269	0.120892	0.0415066	-0.118056	-0.0539991	Other
56666	PANX2	-0.0285398	-0.0551457	-0.178271	-0.259246	-0.0537907	Other
8362	HIST1H4K	-0.400187	-0.514349	-0.381946	-0.375351	-0.0537841	Other
91807	MYLK3	-0.165147	-0.129903	-0.141739	-0.284482	-0.0537501	Other
899	CCNF	-0.623428	-0.86581	-0.781391	-0.646394	-0.0536927	Other
467	ATF3	-0.25919	-0.205955	-0.311877	-0.472471	-0.0536797	Other
954	ENTPD2	-0.176522	-0.259085	-0.233641	-0.258413	-0.0536678	Other
116540	MRPL53	-0.873274	-0.776606	-0.627255	-0.831019	-0.0535479	Other
5730	PTGDS	-0.37856	-0.407935	-0.0698121	-0.147434	-0.0534982	Other
56931	DUS3L	-0.322151	-0.428527	-0.246287	-0.246886	-0.0534874	Other
5901	RAN	-1.0592	-0.96982	-0.84705	-1.0434	-0.0534827	Other
5982	RFC2	-0.818326	-0.930063	-0.836996	-0.83213	-0.0534349	Other
91133	L3MBTL4	-0.0761658	-0.131494	-0.220065	-0.271337	-0.0532998	Other
202915	TMEM184A	-0.0681747	-0.152268	-0.216647	-0.239024	-0.0532355	Other
79897	RPP21	-0.868348	-0.985906	-0.868751	-0.857517	-0.0531622	Other
29941	PKN3	-0.34096	-0.307105	-0.119469	-0.259627	-0.0531518	Other
5891	MOK	-0.0859885	0.13812	0.153144	-0.17716	-0.0530977	Other
3660	IRF2	-0.182339	-0.125315	0.130569	-0.0325014	-0.0530234	Other
7057	THBS1	-0.257306	-0.228412	-0.277993	-0.412749	-0.0529306	Other
6376	CX3CL1	-0.104658	-0.178564	-0.29281	-0.324593	-0.0528444	Other
1755	DMBT1	-0.411078	-0.450133	-0.481023	-0.547465	-0.0527488	Other
10736	SIX2	-0.120001	-0.0995777	-0.12401	-0.249901	-0.0527338	Other
90850	ZNF598	-0.502528	-0.526514	-0.324322	-0.40576	-0.0527118	Other
10549	PRDX4	-0.107459	-0.101369	-0.082098	-0.193582	-0.0526972	Other
55157	DARS2	-0.997571	-1.0433	-1.06829	-1.12781	-0.0526229	Other
60672	MIIP	-0.228661	-0.160421	-0.465832	-0.639135	-0.0525316	Other
3418	IDH2	-0.207527	-0.131302	-0.261783	-0.443023	-0.0525071	Other
79709	COLGALT1	-0.387541	-0.417486	-0.534043	-0.608616	-0.052259	Other
8815	BANF1	-0.738554	-0.878496	-0.868543	-0.833003	-0.0522009	Other
5196	PF4	-0.0647717	-0.172751	0.00297754	0.00686331	-0.0520466	Other
4172	MCM3	-1.26371	-1.38714	-1.15808	-1.13868	-0.0520127	Other
8856	NR1I2	-0.0810901	-0.0476374	-0.315309	-0.452741	-0.0519897	Other
153770	PLAC8L1	-0.0905688	-0.202144	-0.0334681	-0.025831	-0.0519691	Other
83483	PLVAP	-0.158811	-0.161198	0.020658	-0.0807537	-0.0518994	Other
285590	SH3PXD2B	-0.0827299	-0.112894	0.0733412	-0.000265418	-0.0518856	Other
5450	POU2AF1	-0.029131	-0.0517274	-0.0292359	-0.110377	-0.0518686	Other
26047	CNTNAP2	-0.0287015	-0.163273	-0.148305	-0.117469	-0.0518679	Other
3234	HOXD8	0.140823	0.105519	0.0602441	-0.00792106	-0.051735	Other
6469	SHH	-0.159191	-0.163218	-0.212945	-0.312209	-0.0516457	Other
2968	GTF2H4	-0.744734	-0.716475	-0.915344	-1.04689	-0.0516421	Other
5310	PKD1	-0.389503	-0.398412	-0.375518	-0.469821	-0.0516058	Other
55149	MTPAP	-1.25576	-1.16093	-1.02018	-1.21817	-0.0515827	Other
54919	DNAAF5	-0.256762	-0.403356	-0.595674	-0.552186	-0.0515533	Other
8547	FCN3	0.0493703	0.105555	0.121618	-0.0376644	-0.0515489	Other
7311	UBA52	-0.65821	-0.705087	-0.658046	-0.714074	-0.0514523	Other
871	SERPINH1	-0.0402356	-0.017212	-0.381308	-0.506997	-0.051333	Other
23387	SIK3	-0.0581255	0.0824389	-0.141233	-0.384403	-0.0513029	Other
3615	IMPDH2	-0.85571	-1.01104	-1.05047	-0.99762	-0.0512377	Other
26011	TENM4	-0.20993	-0.291485	-0.348832	-0.369655	-0.0511893	Other
1943	EFNA2	-0.218349	-0.317287	-0.340789	-0.343562	-0.0508556	Other
5331	PLCB3	-0.356389	-0.289392	-0.386591	-0.55501	-0.0507112	Other
1573	CYP2J2	0.080811	0.00464492	-0.0138085	-0.0390424	-0.0507	Other
2535	FZD2	-0.232317	-0.202821	-0.00333585	-0.134106	-0.0506365	Other
199675	MCEMP1	-0.0137167	-0.085975	-0.201921	-0.23075	-0.0505437	Other
51605	TRMT6	-0.804713	-0.810322	-0.474534	-0.569647	-0.0503616	Other
83541	FAM110A	-0.0246968	-0.0563	-0.172904	-0.24192	-0.0503094	Other
64423	INF2	-0.18036	-0.237479	-0.101796	-0.145292	-0.0503073	Other
9547	CXCL14	0.10484	0.127372	0.0151986	-0.107854	-0.0502603	Other
8013	NR4A3	0.0365102	-0.0332441	-0.406698	-0.437438	-0.0502471	Other
90019	SYT8	-0.105168	-0.10912	-0.228552	-0.325006	-0.050203	Other
54663	WDR74	-1.32223	-1.21358	-1.24565	-1.4545	-0.0501009	Other
53345	TM6SF2	-0.195279	-0.224994	-0.395764	-0.46591	-0.0499307	Other
10331	B3GNT3	-0.300516	-0.413693	-0.336449	-0.323118	-0.0499231	Other
9688	NUp93	-1.08228	-1.00309	-0.928864	-1.10789	-0.0499199	Other
57819	LSM2	-0.863827	-0.929149	-1.05491	-1.08941	-0.0499091	Other
58155	PTBP2	-0.143192	0.0574608	-0.157845	-0.458231	-0.0498666	Other
2242	FES	-0.387653	-0.395798	-0.403855	-0.495177	-0.0497329	Other
201625	DNAH12	0.0180507	-0.0750073	-0.223192	-0.229591	-0.0497286	Other
54898	ELOVL2	0.0123363	0.110344	-0.125633	-0.323007	-0.049683	Other
55205	ZNF532	-0.0616219	-0.189623	-0.0567268	-0.0278453	-0.0495597	Other
84823	LMNB2	-0.00114823	-0.00896236	-0.0379595	-0.129147	-0.0495009	Other
113220	KIF12	-0.21273	-0.230249	-0.416904	-0.498342	-0.0494784	Other
8444	DYRK3	-0.093646	-0.0923482	-0.103335	-0.203586	-0.0494766	Other
7538	ZFP36	-0.445739	-0.610856	-0.447348	-0.381039	-0.0494042	Other
64785	GINS3	-0.790105	-0.781989	-0.736393	-0.843316	-0.0494037	Other
388407	C17orf82	-0.00855399	-0.118991	-0.0858767	-0.0742428	-0.0494013	Other
7161	TP73	-0.188053	-0.210937	-0.291021	-0.366862	-0.0493625	Other
126306	JSRP1	-0.0714317	-0.00585046	-0.114844	-0.279104	-0.049339	Other
6231	RPS26	-0.691004	-0.692401	-0.957776	-1.0549	-0.0492599	Other
81629	TSSK3	-0.261939	-0.290663	-0.300846	-0.370599	-0.0492384	Other
6418	SET	-0.593806	-0.59265	-0.44445	-0.544062	-0.049228	Other
130612	TMEM198	-0.0772904	-0.132591	-0.00384275	-0.0469845	-0.049221	Other
23168	RTF1	-0.929372	-0.962052	-1.04659	-1.11226	-0.0491721	Other
8363	HIST1H4J	-0.52285	-0.492798	-0.360944	-0.488846	-0.0489248	Other
10221	TRIB1	-0.00325254	0.184888	0.0279325	-0.257985	-0.0488883	Other
29072	SETD2	-0.538089	-0.485961	-0.663565	-0.813328	-0.0488178	Other
4600	MX2	-0.124055	-0.148229	-0.197164	-0.270543	-0.0487767	Other
54457	TAF7L	-0.153737	-0.0658319	-0.157609	-0.342999	-0.0487421	Other
78990	OTUB2	0.0486702	-0.0903484	0.236213	0.277882	-0.0486749	Other
5714	PSMD8	-0.437165	-0.402323	-0.710462	-0.842602	-0.0486492	Other
284217	LAMA1	0.0489926	0.0410056	-0.0935312	-0.182626	-0.0485409	Other
1788	DNMT3A	-0.250763	-0.246746	-0.234722	-0.335779	-0.0485203	Other
6524	SLC5A2	-0.13065	-0.196733	0.0370263	0.0061697	-0.0484701	Other
2153	F5	0.0447321	0.0451559	0.10043	0.00352408	-0.048241	Other
4921	DDR2	-1.16327	-1.19841	-0.215344	-0.276541	-0.0481662	Other
56300	IL36G	0.0863645	0.0508911	0.201525	0.140706	-0.0481463	Other
25942	SIN3A	-0.652782	-0.772018	-0.55347	-0.530091	-0.0479284	Other
2155	F7	-0.239146	-0.279686	-0.140248	-0.195375	-0.0478335	Other
64772	ENGASE	-0.0974579	-0.154965	-0.0794703	-0.117628	-0.0478322	Other
30812	SOX8	-0.123804	-0.18009	-0.111496	-0.150853	-0.0478217	Other
55321	TMEM74B	0.053515	0.0314719	-0.123116	-0.1967	-0.0478135	Other
3091	HIF1A	-0.0987544	-0.0990294	-0.074506	-0.16975	-0.0477595	Other
23493	HEY2	-0.0392952	-0.0239005	0.0626368	-0.0482428	-0.0477424	Other
862	RUNX1T1	-0.0113414	0.0529558	-0.135984	-0.295589	-0.0476538	Other
2213	FCGR2B	0.0901799	0.0140195	0.149733	0.130639	-0.0476274	Other
4615	MYD88	0.00199661	-0.0333903	-0.0865215	-0.146053	-0.0474593	Other
8572	PDLIM4	-0.16462	-0.24692	-0.106337	-0.11858	-0.0472716	Other
47	ACLY	-0.598301	-0.722425	-0.519171	-0.489568	-0.0472608	Other
54815	GATAD2A	-0.570589	-0.563311	-0.450725	-0.552519	-0.0472583	Other
1485	CTAG1B	-0.186765	-0.177046	-0.186924	-0.290893	-0.0471252	Other
80312	TET1	-0.195158	-0.146163	0.121632	-0.0215811	-0.0471093	Other
8365	HIST1H4H	-0.0851959	-0.132883	0.174943	0.128425	-0.0471024	Other
7349	UCN	-0.116707	-0.179532	-0.369861	-0.400968	-0.0469661	Other
56999	ADAMTS9	-0.126371	-0.232781	0.103508	0.115986	-0.0469661	Other
26508	HEYL	-0.352949	-0.351872	-0.327165	-0.421809	-0.0467834	Other
124404	2019-09-12	-0.261533	-0.342942	-0.259676	-0.271733	-0.0467337	Other
162968	ZNF497	-0.336413	-0.373688	-0.341995	-0.39781	-0.046545	Other
9988	DMTF1	0.0984	0.0603151	0.0375248	-0.0173399	-0.0464748	Other
6949	TCOF1	-0.791851	-0.932073	-0.536074	-0.488735	-0.0464414	Other
5602	MAPK10	0.0133865	-0.121001	-0.126173	-0.0844585	-0.0463365	Other
222662	LHFPL5	-0.0680718	-0.16989	0.0459932	0.0551567	-0.0463273	Other
93627	TBCK	-0.0254523	-0.0789109	-0.0250752	-0.0642221	-0.0463028	Other
92211	CDHR1	-0.172338	-0.104065	-0.116633	-0.27735	-0.046222	Other
497190	CLEC18B	-0.425349	-0.438882	-0.369244	-0.448108	-0.0461991	Other
3233	HOXD4	0.188545	0.216457	0.0529703	-0.0671575	-0.046108	Other
6873	TAF2	-0.738156	-0.837952	-0.977675	-0.969933	-0.046027	Other
6205	RPS11	-0.657458	-0.654142	-0.659932	-0.755296	-0.0460237	Other
9048	ARTN	-0.140789	-0.327103	-0.281211	-0.186934	-0.0460187	Other
5465	PPARA	-0.080562	-0.167669	-0.0797476	-0.0846648	-0.0460121	Other
2962	GTF2F1	-0.547977	-0.703808	-0.360674	-0.296724	-0.0459401	Other
170850	KCNG3	-0.0520179	-0.157899	-0.331082	-0.316993	-0.0458958	Other
3713	IVL	-0.278717	-0.236839	0.0159724	-0.117628	-0.0458612	Other
51440	HPCAL4	-0.225584	-0.252751	-0.280177	-0.344395	-0.0456925	Other
2768	GNA12	-0.221832	-0.244799	-0.127539	-0.195891	-0.0456592	Other
201780	SLC10A4	-0.179686	-0.216603	-0.012514	-0.0664347	-0.0454192	Other
26173	INTS1	-0.755599	-0.624529	-0.568252	-0.789861	-0.0452697	Other
260429	PRSS33	-0.132474	-0.237086	-0.0975525	-0.0834193	-0.0452393	Other
9244	CRLF1	-0.329084	-0.343061	-0.593885	-0.669195	-0.0446438	Other
1833	EPYC	0.148369	0.160156	0.119975	0.0191583	-0.044515	Other
221662	RBM24	-0.111763	-0.109604	-0.144464	-0.235454	-0.0444157	Other
25861	DFNB31	-0.319921	-0.345154	-0.258365	-0.321944	-0.0444057	Other
3685	ITGAV	-0.568748	-0.660385	-0.670908	-0.667775	-0.044252	Other
5496	PPM1G	-1.14408	-1.27737	-1.76038	-1.71527	-0.0440903	Other
9536	PTGES	-0.162631	-0.0995046	-0.0837551	-0.23497	-0.0440441	Other
50863	NTM	0.0347002	-0.00947428	-0.0654808	-0.109274	-0.0439839	Other
64770	CCDC14	-0.011376	-0.0398832	0.109416	0.0500381	-0.0439423	Other
8664	EIF3D	-0.830756	-0.817186	-0.955141	-1.05649	-0.0438874	Other
3735	KARS	-1.14789	-1.36923	-1.26901	-1.13526	-0.043796	Other
8940	TOP3B	-0.251541	-0.274714	-0.343777	-0.408163	-0.0437797	Other
6503	SLA	0.00147324	-0.00617035	-0.0020242	-0.0819357	-0.0437776	Other
55367	PIDD1	-0.115817	-0.124575	-0.0482639	-0.127037	-0.0437654	Other
4188	MDFI	-0.0767285	-0.0802051	0.0765375	-0.00745855	-0.0437363	Other
43849	KLK12	-0.0968269	-0.156911	0.048587	0.0213146	-0.0436785	Other
51523	CXXC5	-0.168552	-0.145441	-0.156958	-0.267045	-0.0434879	Other
1850	DUSP8	-0.0217692	0.0105555	-0.160591	-0.27931	-0.0431972	Other
9610	RIN1	-0.305123	-0.477672	-0.609873	-0.523673	-0.0431742	Other
84627	ZNF469	-0.107614	-0.138778	-0.137336	-0.1924	-0.0431138	Other
100129128	KHDC1L	-0.102247	-0.102018	0.0552874	-0.0311464	-0.0431027	Other
54905	CYP2W1	-0.248282	-0.316729	-0.359516	-0.377247	-0.0430892	Other
3817	KLK2	0.0568471	-0.0121257	0.215475	0.198318	-0.043065	Other
114784	CSMD2	-0.267592	-0.358736	-0.122416	-0.117215	-0.0429717	Other
3336	HSPE1	-1.25904	-0.993035	-0.622332	-0.974217	-0.0429381	Other
63901	FAM111A	0.0435021	0.0561876	0.121362	0.0229972	-0.0428395	Other
150590	C2orf15	0.144186	0.0665037	0.0339486	0.0259706	-0.04283	Other
5690	PSMB2	-0.822458	-0.815221	-0.713652	-0.806347	-0.0427291	Other
7849	PAX8	0.0853161	0.00599825	-0.046561	-0.0526378	-0.0426973	Other
9212	AURKB	-0.710591	-0.86114	-1.01089	-0.945418	-0.0425407	Other
30848	CTAG2	-0.0621535	-0.0758281	-0.00862581	-0.0800317	-0.0425402	Other
9861	PSMD6	-0.490652	-0.593811	-0.695001	-0.676866	-0.042512	Other
7058	THBS2	0.147298	0.081683	0.185703	0.166331	-0.0424936	Other
79902	NUp85	-0.933262	-1.00629	-0.957637	-0.969536	-0.0424625	Other
3832	KIF11	-0.628355	-0.585813	-0.733343	-0.86069	-0.042403	Other
23020	SNRNP200	-0.958934	-1.16477	-0.921445	-0.800397	-0.0423949	Other
10009	ZBTB33	-0.00961613	-0.0262403	0.167843	0.0997144	-0.0423764	Other
51253	MRPL37	-0.768582	-0.755603	-0.754281	-0.851805	-0.0422722	Other
100132399	GAGE12D	-0.212091	-0.300845	-0.201664	-0.19739	-0.0422398	Other
653319	KIAA0895L	-0.139432	-0.113159	-0.0637842	-0.174534	-0.0422387	Other
1180	CLCN1	-0.193853	-0.122226	0.0103058	-0.14568	-0.0421798	Other
57062	DDX24	-0.0924359	-0.0958396	-0.314886	-0.395779	-0.0421486	Other
55636	CHD7	-0.157653	-0.223157	-0.0588629	-0.0775605	-0.0421007	Other
842	CASP9	-0.320621	-0.337404	-0.0272121	-0.0946132	-0.0420917	Other
58496	LY6G5B	-0.0827074	-0.0761982	0.0839146	-0.00676771	-0.0420866	Other
10898	CPSF4	-1.14797	-1.06643	-1.48499	-1.65038	-0.0419218	Other
9625	AATK	-0.263201	-0.339533	-0.0523137	-0.0598175	-0.0419179	Other
92737	DNER	-0.102437	-0.206339	-0.183533	-0.163443	-0.0419063	Other
23225	NUp210	-0.0980284	-0.209657	0.0400853	0.0681706	-0.0417717	Other
151835	CPNE9	-0.0259035	-0.050308	-0.381509	-0.440571	-0.0417335	Other
6373	CXCL11	0.121401	0.17201	0.125861	-0.00814439	-0.0416982	Other
1649	DDIT3	-0.639963	-0.709319	-0.303169	-0.317096	-0.0416417	Other
6614	SIGLEC1	-0.146061	-0.210224	-0.164113	-0.18311	-0.0415796	Other
5054	SERPINE1	-0.300974	-0.306721	-0.0820356	-0.159397	-0.0415543	Other
3663	IRF5	-0.0257332	-0.00958944	-0.0292762	-0.12852	-0.0415503	Other
50507	NOX4	-0.0664287	-0.0227205	0.0940234	-0.0323705	-0.0413429	Other
6707	SPRR3	-0.0852685	-0.195033	-0.146738	-0.119468	-0.0412478	Other
57060	PCBP4	-0.19629	-0.272776	-0.153262	-0.159238	-0.0412312	Other
51256	TBC1D7	0.0542384	0.00475423	0.122894	0.0899564	-0.0412109	Other
113278	SLC52A3	-0.222628	-0.305954	-0.00930389	-0.00799762	-0.0410099	Other
8775	NAPA	-0.728406	-0.673783	-0.534043	-0.670678	-0.0410066	Other
54910	SEMA4C	-0.168639	-0.099989	-0.0747487	-0.225347	-0.0409743	Other
53637	S1PR5	-0.0749799	-0.17956	0.124925	0.147584	-0.0409605	Other
23120	ATP10B	-0.156304	-0.207308	-0.0705817	-0.101174	-0.0407981	Other
11184	MAP4K1	-0.146027	-0.274906	-0.46803	-0.420738	-0.0407933	Other
79943	ZNF696	-0.159381	-0.129227	-0.280233	-0.391956	-0.0407841	Other
5451	POU2F1	-0.146909	-0.246253	-0.200361	-0.18257	-0.040777	Other
6804	STX1A	-0.0852996	-0.119466	-0.113	-0.160381	-0.0407735	Other
22882	ZHX2	-0.15353	-0.290836	-0.329931	-0.273899	-0.0406373	Other
1060	CENPC	-0.327147	-0.48587	-0.542543	-0.464665	-0.0404221	Other
6210	RPS15A	-0.896785	-0.851214	-1.02655	-1.1528	-0.040335	Other
84844	PHF5A	-0.837697	-0.873542	-0.792415	-0.837207	-0.0403189	Other
5601	MAPK9	-0.00410689	0.0930976	-0.156493	-0.334272	-0.0402872	Other
4237	MFAP2	-0.0763205	-0.0706897	-0.174097	-0.260262	-0.040267	Other
84684	INSM2	-0.0972504	-0.0639062	0.124052	0.0101896	-0.040259	Other
60678	EEFSEC	-0.856886	-0.972654	-1.07953	-1.04419	-0.0402154	Other
440295	GOLGA6L9	-0.606702	-0.63005	-0.538889	-0.595962	-0.04021	Other
9935	MAFB	-0.00659446	-0.0634748	-0.0413291	-0.0647069	-0.040129	Other
2637	GBX2	-0.0737577	-0.153036	-0.0829023	-0.0838397	-0.040108	Other
3575	IL7R	0.346933	0.308458	-0.0391999	-0.0809282	-0.0401016	Other
2172	FABP6	-0.0558929	-0.0528745	-0.118997	-0.202039	-0.0400115	Other
4853	NOTCH2	-0.0399512	-0.024086	-0.271857	-0.367584	-0.0399308	Other
4861	NPAS1	-0.12918	-0.270162	-0.220398	-0.159223	-0.0399033	Other
57572	DOCK6	-0.218029	-0.19433	-0.462289	-0.565672	-0.0398418	Other
5984	RFC4	-1.16146	-1.06268	-1.07758	-1.25601	-0.0398248	Other
713	C1QB	0.0629504	0.123268	-0.139409	-0.279373	-0.0398232	Other
51199	NIN	0.0153824	0.101214	0.0264037	-0.138921	-0.0397467	Other
51095	TRNT1	-0.583356	-0.664488	-0.682736	-0.680976	-0.0396863	Other
7320	UBE2B	0.00548401	0.0328556	-0.0284941	-0.135216	-0.0396752	Other
55721	IQCC	-0.0285649	-0.156911	-0.275477	-0.226426	-0.039648	Other
5033	P4HA1	-0.0198097	-0.0424935	-0.0881647	-0.144657	-0.039588	Other
84441	MAML2	-0.163245	-0.299711	0.0218027	0.0792479	-0.0395104	Other
5886	RAD23A	-0.721257	-0.683371	-0.508618	-0.625371	-0.0394332	Other
22853	LMTK2	-0.157834	-0.149773	-0.00282944	-0.0897422	-0.0394259	Other
6391	SDHC	-0.371412	-0.341206	-0.445462	-0.554359	-0.0393456	Other
90987	ZNF251	-0.149433	-0.108864	-0.132934	-0.252154	-0.0393258	Other
2016	EMX1	-0.0483529	-0.108891	-0.309942	-0.328029	-0.0393122	Other
1263	PLK3	-0.0726375	-0.220661	-0.326964	-0.257549	-0.0393043	Other
112714	TUBA3E	-0.10987	-0.299437	-0.228732	-0.117763	-0.0392988	Other
57118	CAMK1D	0.12453	0.0157835	0.144304	0.174463	-0.0392941	Other
6339	SCNN1D	-0.20203	-0.254542	-0.320225	-0.34618	-0.0392342	Other
8798	DYRK4	-0.0364644	-0.112474	0.0904389	0.0880444	-0.039202	Other
9582	APOBEC3B	-0.119733	-0.121047	-0.118464	-0.195224	-0.0390374	Other
57332	CBX8	-0.163643	-0.112227	-0.354794	-0.484038	-0.038914	Other
90957	DHX57	-0.0437865	-0.229426	-0.232407	-0.124276	-0.0387547	Other
8635	RNASET2	0.0338713	0.0683956	-0.0210213	-0.132646	-0.0385501	Other
57214	CEMIP	-0.0767406	-0.205398	-0.07409	-0.022449	-0.0385082	Other
23394	ADNP	-0.334512	-0.406299	-0.345982	-0.351123	-0.0384639	Other
3909	LAMA3	0.0693606	0.116898	0.00144866	-0.122935	-0.0384235	Other
1719	DHFR	-1.10709	-0.98289	-0.988213	-1.18905	-0.038321	Other
9696	CROCC	-0.375881	-0.448178	-0.264564	-0.268774	-0.0382539	Other
2915	GRM5	-0.0012823	0.00853307	-0.250752	-0.336874	-0.0381533	Other
9727	RAB11FIP3	-0.0276219	-0.0936735	-0.0676184	-0.0778009	-0.038117	Other
112703	FAM71E1	-0.0716512	-0.0241747	0.00389031	-0.119802	-0.0381077	Other
3547	IGSF1	0.0351989	-0.0551411	0.0336962	0.0478604	-0.0380879	Other
729238	SFTPA2	-0.20757	-0.298998	-0.197837	-0.182356	-0.0379738	Other
6819	SULT1C2	0.321797	0.313412	-0.172086	-0.2395	-0.0378996	Other
5079	PAX5	0.0877423	0.00224509	0.0462296	0.0560048	-0.0378611	Other
3012	HIST1H2AE	-0.40858	-0.308019	-0.367323	-0.542888	-0.0375021	Other
92196	DAPL1	0.0116526	-0.0403968	-0.121306	-0.144197	-0.03747	Other
2646	GCKR	-0.16678	-0.118415	-0.258448	-0.381499	-0.0373427	Other
55055	ZWILCH	-0.656093	-0.530125	-0.731956	-0.932487	-0.0372817	Other
4601	MXI1	-0.00782913	-0.0629794	0.0654677	0.0461031	-0.0372574	Other
126520	PLK5	-0.119862	-0.167468	-0.238577	-0.265323	-0.0371758	Other
5317	PKP1	-0.124158	-0.287957	-0.224274	-0.134677	-0.0371011	Other
1472	CST4	0.132958	0.153073	-0.110185	-0.204466	-0.0370831	Other
463	ZFHX3	-0.206481	-0.14651	0.0911045	-0.0427672	-0.0369505	Other
11009	IL24	-0.244418	-0.28612	0.0211606	-0.0110242	-0.0369434	Other
6319	SCD	-1.06525	-1.06423	-0.787839	-0.862674	-0.0369088	Other
2516	SF1	0.0167334	-0.051732	0.100575	0.0954225	-0.0368092	Other
6919	TCEA2	-0.274507	-0.290571	0.148908	0.0914637	-0.0367543	Other
1633	DCK	-0.0333915	0.0581216	0.0590578	-0.10576	-0.0366521	Other
5093	PCBP1	-1.19664	-1.191	-0.947168	-1.02602	-0.0366103	Other
5900	RALGDS	-0.107312	-0.155477	-0.307433	-0.332368	-0.0365502	Other
4071	TM4SF1	0.0379087	0.0139784	0.418068	0.368981	-0.0365091	Other
344167	FOXI3	-0.490246	-0.462344	-0.294502	-0.395208	-0.0364025	Other
10892	MALT1	-0.0517439	-0.0441707	-0.0178992	-0.0981515	-0.0363396	Other
9112	MTA1	-0.148508	-0.227681	-0.452174	-0.445609	-0.0363042	Other
552900	BOLA2	-0.156105	-0.276871	-0.548963	-0.500785	-0.0362937	Other
55672	NBPF1	-0.444788	-0.374109	-0.250711	-0.393891	-0.0362506	Other
54869	EPS8L1	-0.237071	-0.265218	-0.26629	-0.310623	-0.0362397	Other
54517	PUS7	-0.419575	-0.362227	-0.692949	-0.82261	-0.036157	Other
51305	KCNK9	0.0205098	-0.0010859	-0.136574	-0.187251	-0.0361366	Other
65003	MRPL11	-0.624119	-0.538634	-0.607336	-0.764617	-0.035898	Other
50485	SMARCAL1	-0.0391284	0.0433691	-0.213014	-0.367283	-0.0358857	Other
9856	KIAA0319	0.0101399	-0.03401	-0.107245	-0.134621	-0.0357629	Other
1241	LTB4R	-0.189634	-0.189166	-0.121001	-0.192987	-0.0357585	Other
9368	SLC9A3R1	-0.242992	-0.245969	-0.0584185	-0.126767	-0.035663	Other
4640	MYO1A	-0.072513	0.0248528	-0.331089	-0.49977	-0.0356574	Other
64748	LPPR2	-0.28985	-0.314417	-0.387672	-0.434407	-0.0356509	Other
127579	DCST2	-0.330899	-0.406857	-0.518949	-0.514121	-0.0355652	Other
85301	COL27A1	-0.395822	-0.314015	-0.316508	-0.469393	-0.035539	Other
10215	OLIG2	-0.183912	-0.270144	-0.184102	-0.168822	-0.0354759	Other
688	KLF5	-0.170497	-0.118735	0.280746	0.158405	-0.035289	Other
5604	MAP2K1	-1.07848	-0.972837	-0.700478	-0.876398	-0.0351401	Other
3753	KCNE1	0.0201831	-0.00621906	0.00559627	-0.0381944	-0.0350964	Other
256646	NUTM1	-0.0650154	-0.106561	0.0478631	0.0192313	-0.0350885	Other
1761	DMRT1	-0.0112126	0.00803824	-0.272232	-0.361539	-0.0350282	Other
51313	FAM198B	0.0398302	0.0193041	0.198322	0.148885	-0.0349815	Other
2275	FHL3	0.00820842	-0.108516	0.0181176	0.06514	-0.0348512	Other
5166	PDK4	0.0850161	0.100949	-0.0511489	-0.136739	-0.034829	Other
2335	FN1	-0.047441	-0.113653	-0.10945	-0.112804	-0.0347831	Other
83723	FAM57B	0.0538633	0.179816	0.0368564	-0.158659	-0.0347816	Other
1537	CYC1	-0.873102	-0.881905	-0.82937	-0.890123	-0.0347783	Other
116238	TLCD1	-0.378456	-0.485139	-0.588366	-0.550924	-0.0346204	Other
3766	KCNJ10	-0.149683	-0.194832	-0.178957	-0.202959	-0.0345755	Other
2555	GABRA2	0.162312	0.082331	0.274097	0.284942	-0.0345676	Other
7064	THOP1	-0.0377566	-0.0178171	0.0205353	-0.068499	-0.0345474	Other
7379	UpK2	-0.0993336	-0.10816	0.142217	0.0820071	-0.0345183	Other
5798	PTPRN	-0.142457	-0.142215	0.0706926	0.0014307	-0.0345098	Other
60529	ALX4	0.0151844	0.118543	-0.314851	-0.48714	-0.0344652	Other
140893	RBBP8NL	-0.295589	-0.165092	-0.422367	-0.621698	-0.0344166	Other
57407	NMRAL1	-0.229102	-0.245384	-0.39765	-0.449996	-0.0343146	Other
2617	GARS	-0.557701	-0.563924	-0.915552	-0.977945	-0.0343081	Other
6756	SSX1	-0.112308	-0.12038	-0.0502829	-0.110647	-0.0342179	Other
10930	APOBEC2	0.0225419	0.0575942	-0.0314102	-0.134891	-0.0342142	Other
7903	ST8SIA4	0.0519911	0.0323831	0.18415	0.135407	-0.0341759	Other
113174	SAAL1	-0.0716201	-0.0743218	-0.193725	-0.259302	-0.0341392	Other
6725	SRMS	-0.21331	-0.233695	-0.249851	-0.297707	-0.0341207	Other
64963	MRPS11	-0.81614	-0.806045	-0.549899	-0.628116	-0.0340609	Other
80339	PNPLA3	0.136597	0.107063	0.0493087	0.0107386	-0.0340518	Other
84875	PARP10	-0.247513	-0.25882	-0.105748	-0.162539	-0.034049	Other
598	BCL2L1	-0.142786	-0.100876	0.214692	0.104808	-0.0339871	Other
260436	FDCSP	0.120433	0.109513	0.0676607	0.010737	-0.0339219	Other
64901	RANBP17	0.0435626	0.105921	0.177224	0.0470805	-0.0338926	Other
26585	GREM1	-0.145093	-0.131457	-0.0137981	-0.0950893	-0.0338275	Other
401565	FAM166A	-0.121142	-0.171096	-0.0595043	-0.0772003	-0.0338254	Other
4301	MLLT4	-0.117174	-0.137919	-0.129751	-0.176605	-0.0337991	Other
7884	SLBP	-0.293048	-0.257952	-0.280108	-0.382586	-0.0336909	Other
6209	RPS15	-0.885981	-0.879913	-0.731471	-0.804839	-0.0336503	Other
554	AVPR2	-0.00322281	0.0487341	0.032772	-0.0863864	-0.0336007	Other
9435	CHST2	0.202073	0.2211	-0.0697566	-0.155906	-0.0335612	Other
119016	AGAP4	-0.22	-0.213359	-0.140484	-0.213923	-0.033399	Other
79883	PODNL1	-0.325738	-0.317369	-0.715177	-0.790155	-0.0333042	Other
121536	AEBP2	-0.0843523	-0.110235	-0.288782	-0.329464	-0.0332826	Other
6128	RPL6	-1.02471	-1.03261	-0.844485	-0.902896	-0.0331547	Other
221895	JAZF1	-0.231505	-0.239124	0.00197712	-0.0564609	-0.0330286	Other
284422	SMIM24	-0.196714	-0.191076	-0.588948	-0.660405	-0.0329093	Other
971	CD72	-0.151861	-0.269641	0.163634	0.215637	-0.0328889	Other
284353	NKPD1	0.00506427	-0.164744	-0.0904735	0.013593	-0.032871	Other
10137	RBM12	-0.286288	-0.244013	-0.383693	-0.49167	-0.0328511	Other
81930	KIF18A	-0.842892	-0.76084	-0.664321	-0.812059	-0.0328429	Other
103	ADAR	-0.607558	-0.516781	-0.59489	-0.751329	-0.0328306	Other
255928	SYT14	0.0203594	-0.0798697	-0.134355	-0.0997541	-0.0328141	Other
7224	TRPC5	-0.123182	-0.142215	-0.109832	-0.156319	-0.0327603	Other
6795	AURKC	-0.0784694	-0.128779	-0.0149594	-0.0300873	-0.0327189	Other
1303	COL12A1	0.0143166	0.0760191	-0.00314865	-0.130266	-0.0327073	Other
10272	FSTL3	-0.0641804	-0.106076	-0.0807183	-0.104213	-0.032695	Other
203522	DDX26B	0.0326949	-0.0322213	0.134819	0.134447	-0.0326445	Other
6191	RPS4X	-1.10856	-1.0508	-1.17937	-1.30234	-0.0326082	Other
5396	PRRX1	-0.279598	-0.309939	0.0402704	0.00559024	-0.0325103	Other
347365	ITIH6	-0.0828215	-0.154389	0.0605276	0.0671392	-0.0324779	Other
338	APOB	-0.0526229	-0.0676224	0.0350676	-0.0148743	-0.0324707	Other
6939	TCF15	-0.0580918	-0.115673	-0.138709	-0.145974	-0.0324229	Other
2571	GAD1	0.0103128	-0.0333565	0.205561	0.184514	-0.0323579	Other
2113	ETS1	-0.408476	-0.45718	-0.611232	-0.627235	-0.0323537	Other
3980	LIG3	-0.668894	-0.828684	-0.78354	-0.688163	-0.0322068	Other
6944	VPS72	-0.508864	-0.524705	-0.704777	-0.753257	-0.0321601	Other
125972	CALR3	-0.0604403	0.0190098	-0.0404403	-0.18399	-0.0320501	Other
25804	LSM4	-0.467236	-0.454365	-0.787215	-0.863467	-0.0316906	Other
3904	LAIR2	-0.168665	-0.238859	-0.405193	-0.398318	-0.0316594	Other
1855	DVL1	-0.0611793	-0.10572	-0.179692	-0.198437	-0.0316426	Other
100125288	ZGLP1	-0.218297	-0.263307	-0.285267	-0.303467	-0.0316054	Other
6370	CCL25	-0.0971208	-0.138659	-0.0114061	-0.0328132	-0.0314728	Other
2066	ERBB4	-0.113457	-0.0935455	0.0645559	-0.0182301	-0.031437	Other
728833	FAM72D	-0.412884	-0.556136	-0.664231	-0.583776	-0.0313988	Other
83592	AKR1E2	-0.131142	-0.277949	-0.209845	-0.125831	-0.0313963	Other
284403	WDR62	-0.594437	-0.661637	-0.617763	-0.613241	-0.0313387	Other
84365	NIFK	-0.444598	-0.27252	-0.519732	-0.754383	-0.0312865	Other
5462	POU5F1B	-0.39341	-0.390524	-0.240318	-0.30576	-0.031278	Other
5413	2019-09-05	-0.0118116	-0.0587276	-0.138335	-0.153899	-0.0312403	Other
10921	RNPS1	-0.524691	-0.618963	-0.457783	-0.425966	-0.0312278	Other
8505	PARG	-0.529064	-0.584342	-0.49853	-0.505482	-0.0311145	Other
81792	ADAMTS12	0.00491153	-0.0290864	0.034377	0.00661135	-0.0308818	Other
5580	PRKCD	0.0421917	-0.0367802	-0.054845	-0.0375018	-0.0308143	Other
8352	HIST1H3C	-0.407871	-0.399225	-0.138688	-0.208949	-0.0308073	Other
10859	LILRB1	-0.166236	-0.187429	-0.168647	-0.209068	-0.0308069	Other
10664	CTCF	-1.0477	-1.11085	-0.514172	-0.512225	-0.030598	Other
8242	KDM5C	-0.462179	-0.482845	-0.413069	-0.453534	-0.0305651	Other
54742	LY6K	-0.0810028	-0.0258363	0.0833114	-0.0328108	-0.0304778	Other
57050	UTP3	-0.576752	-0.584378	-0.613083	-0.666378	-0.0304608	Other
11023	VAX1	0.019948	-0.00482004	-0.0349525	-0.0707172	-0.0302663	Other
9635	CLCA2	0.00267411	0.0320175	0.0342675	-0.0555129	-0.0302185	Other
4602	MYB	-0.185883	-0.241043	-0.16794	-0.173011	-0.0301153	Other
79413	ZBED2	-0.145759	-0.0697501	-0.112875	-0.248917	-0.0300165	Other
6447	SCG5	-0.114106	-0.0947611	-0.0178992	-0.0969853	-0.0298708	Other
1081	CGA	-0.0664097	-0.0332651	-0.0915344	-0.184157	-0.0297391	Other
56254	RNF20	-0.5354	-0.51604	-0.60814	-0.686878	-0.0296892	Other
7251	TSG101	-0.613773	-0.497176	-0.422506	-0.598382	-0.0296394	Other
3399	ID3	-0.168138	-0.217554	-0.1981	-0.207941	-0.0296287	Other
3371	TNC	-0.0377678	-0.128743	0.0928656	0.124895	-0.0294728	Other
128876	FAM83C	-0.148024	-0.186095	-0.48008	-0.500928	-0.0294595	Other
5530	PPP3CA	0.0888833	-0.025181	-0.067617	-0.012426	-0.0294367	Other
89887	ZNF628	-0.116474	-0.25191	-0.218914	-0.142205	-0.0293637	Other
97	ACYP1	0.0307362	-0.0288771	-0.0319552	-0.0309631	-0.0293106	Other
55964	2019-09-03	-0.0408113	-0.0789922	-0.0382798	-0.0585641	-0.0292326	Other
26747	NUFIP1	0.0245075	0.0868333	0.0303259	-0.0903451	-0.0291726	Other
65993	MRPS34	-0.740118	-0.749068	-0.805588	-0.85474	-0.0290508	Other
2232	FDXR	-0.69747	-0.717892	-0.990016	-1.02753	-0.0289674	Other
51575	ESF1	-0.481222	-0.367656	-0.322117	-0.49359	-0.0289535	Other
10113	PREB	-0.967664	-0.917815	-0.782847	-0.890599	-0.0289517	Other
493829	TRIM72	-0.0283583	-0.115984	-0.114193	-0.0842681	-0.0288504	Other
164284	APCDD1L	-0.346492	-0.328355	-0.0682251	-0.143983	-0.0288104	Other
51068	NMD3	-0.376192	-0.328236	-0.522117	-0.627545	-0.0287359	Other
11214	AKAP13	-0.177689	-0.196935	-0.0480996	-0.086307	-0.0287266	Other
92170	MTG1	-0.853212	-0.887809	-0.760036	-0.782634	-0.0285974	Other
5270	SERPINE2	0.0338151	-0.0600784	-0.157353	-0.120587	-0.0285639	Other
3205	HOXA9	-0.1606	-0.14715	-0.0791167	-0.14952	-0.0284767	Other
1468	SLC25A10	-0.192184	-0.26753	-0.0981419	-0.0796509	-0.0284274	Other
168374	ZNF92	-0.285433	-0.145222	-0.107044	-0.304014	-0.0283795	Other
7031	TFF1	0.0747284	-0.0302215	0.0112688	0.0594669	-0.0283759	Other
55511	SAGE1	0.0806528	0.0407021	0.128628	0.112075	-0.028252	Other
10298	PAK4	-0.352396	-0.433517	-0.426992	-0.402324	-0.0282273	Other
9055	PRC1	-0.490099	-0.609257	-0.462192	-0.399357	-0.0281616	Other
55505	NOP10	-0.403229	-0.39843	-0.326652	-0.387767	-0.0281577	Other
5320	PLA2G2A	0.109092	0.0904526	0.126208	0.088568	-0.0281399	Other
54822	TRPM7	-0.00979506	-0.00260401	0.0604382	-0.00283538	-0.0280413	Other
84033	OBSCN	-0.168112	-0.184751	-0.286646	-0.325894	-0.0279439	Other
2847	MCHR1	-0.0913208	-0.12155	0.0766415	0.0511273	-0.0278715	Other
23616	SH3BP1	-0.0616098	-0.0424304	-0.201338	-0.27624	-0.027861	Other
65125	WNK1	-0.346725	-0.299803	-0.223844	-0.325974	-0.0276036	Other
64132	XYLT2	-0.534242	-0.489288	-0.398093	-0.498112	-0.0275323	Other
5159	PDGFRB	-0.0972159	-0.111661	-0.186307	-0.226426	-0.027282	Other
138065	RNF183	-0.058715	-0.0763563	-0.214962	-0.251369	-0.0270238	Other
94032	CAMK2N2	0.123424	0.120261	-0.222866	-0.273598	-0.026947	Other
10288	LILRB2	0.0260902	0.0753692	0.0997989	-0.00317739	-0.0268486	Other
10998	SLC27A5	-0.249751	-0.386576	-0.396582	-0.313241	-0.0267415	Other
83743	GRWD1	-0.745218	-0.722243	-0.621008	-0.69739	-0.0267032	Other
79783	SUGCT	-0.0242128	-0.0471255	0.0863898	0.0559587	-0.0266719	Other
11254	SLC6A14	0.0719641	0.0726301	0.0321667	-0.0216652	-0.026583	Other
3083	HGFAC	-0.239535	-0.310194	-0.105179	-0.0875922	-0.0265364	Other
1830	DSG3	0.0661573	0.0168172	0.240116	0.236501	-0.0264776	Other
2049	EPHB3	0.0493133	0.0353773	-0.368287	-0.407235	-0.0264422	Other
3105	HLA–A	0.0471904	-0.00203936	-0.172398	-0.175898	-0.026365	Other
2707	GJB3	-0.180766	-0.228805	0.169542	0.164895	-0.0263428	Other
23046	KIF21B	-0.176902	-0.202619	-0.372814	-0.39973	-0.0263166	Other
100131390	SP9	-0.10388	-0.145843	-0.282084	-0.292678	-0.0262782	Other
8233	ZRSR2	-0.417051	-0.31024	-0.455938	-0.61524	-0.0262456	Other
2309	FOXO3	-0.100855	-0.0455014	0.131013	0.0232733	-0.0261931	Other
2697	GJA1	-0.0805041	-0.0848061	-0.0188733	-0.0669036	-0.0261661	Other
54575	UGT1A10	0.157333	0.12983	0.107606	0.082856	-0.0261262	Other
9242	MSC	-0.0155319	-0.141456	-0.110816	-0.0370908	-0.0260995	Other
51804	SIX4	-0.0569068	-0.0739763	-0.145365	-0.180444	-0.0260744	Other
284184	C17orf89	-0.283514	-0.271698	-0.562373	-0.626307	-0.0260592	Other
7162	TPBG	-0.0149502	-0.136064	0.0503439	0.119405	-0.0260262	Other
79723	SUV39H2	-0.0624344	-0.122674	-0.0473105	-0.0391146	-0.0260218	Other
5972	REN	-0.0170177	-0.0129218	-0.262338	-0.318461	-0.0260135	Other
79290	OR13A1	0.0679327	0.028209	0.0136171	0.00198858	-0.0256761	Other
368	ABCC6	0.155803	0.0688051	-0.0893157	-0.0536335	-0.0256578	Other
57167	SALL4	0.0662783	0.0247304	-0.126458	-0.136033	-0.0255617	Other
11040	PIM2	-0.262691	-0.308494	-0.15607	-0.161277	-0.0255052	Other
7036	TFR2	-0.0494464	-0.110271	-0.038813	-0.0289552	-0.0254835	Other
1734	DIO2	-0.0404249	-0.0485267	-0.0974624	-0.140127	-0.0253831	Other
54617	INO80	-0.363105	-0.420676	-0.140678	-0.133868	-0.0253801	Other
6004	RGS16	0.00815362	0.0704027	0.0222228	-0.0906783	-0.025326	Other
347736	NME9	0.083978	0.0231574	-0.0811412	-0.070595	-0.0251372	Other
22926	ATF6	-0.355075	-0.325558	-0.3572	-0.436708	-0.0249953	Other
10848	PPP1R13L	-0.268785	-0.292217	-0.372357	-0.398889	-0.0249821	Other
7041	TGFB1I1	-0.0492052	-0.00832258	0.0609055	-0.0297461	-0.0248845	Other
1365	CLDN3	-0.109628	-0.189924	-0.0659863	-0.0353661	-0.024838	Other
1786	DNMT1	-0.889611	-0.982982	-0.590099	-0.54622	-0.0247456	Other
597	BCL2A1	0.106534	0.139354	0.124392	0.042142	-0.0247147	Other
89858	SIGLEC12	0.0896094	-0.0143778	-0.10389	-0.0492606	-0.0246791	Other
8450	CUL4B	0.106214	0.0607264	0.228642	0.224808	-0.0246608	Other
3985	LIMK2	-0.176755	-0.197346	-0.111662	-0.140389	-0.0246586	Other
25907	TMEM158	-0.11166	-0.0183728	-0.0439236	-0.186482	-0.0246356	Other
8353	HIST1H3E	-0.28921	-0.207299	-0.0113825	-0.142547	-0.0246265	Other
113828	FAM83F	-0.300092	-0.271999	-0.301102	-0.378397	-0.024601	Other
144404	TMEM120B	-0.256226	-0.240549	-0.248957	-0.313796	-0.0245817	Other
3362	HTR6	-0.032579	-0.0238804	-0.104437	-0.162102	-0.0244832	Other
51264	MRPL27	-0.7178	-0.757211	-0.586494	-0.595732	-0.0243247	Other
23314	SATB2	-0.400956	-0.431936	-0.131193	-0.148544	-0.0241656	Other
284618	RUSC1–AS1	-0.570987	-0.752989	-0.27443	-0.14069	-0.0241313	Other
3484	IGFBP1	-0.276365	-0.306529	-0.147403	-0.165228	-0.0239943	Other
54625	PARP14	-0.00185097	0.0183664	-0.283256	-0.351178	-0.0238524	Other
10578	GNLY	0.0176297	0.126695	-0.105581	-0.262134	-0.0237435	Other
8985	PLOD3	-0.295788	-0.410887	-0.176676	-0.108957	-0.02369	Other
5646	PRSS3	-0.134946	-0.11379	-0.15512	-0.223562	-0.0236431	Other
23601	CLEC5A	0.0647648	0.101899	-0.0141975	-0.0981595	-0.0234138	Other
57648	KIAA1522	-0.141705	-0.23162	-0.125536	-0.0824435	-0.0234114	Other
5708	PSMD2	-1.00846	-1.12054	-1.00749	-0.941928	-0.0232564	Other
7083	TK2	-0.0793225	-0.0494818	-0.0809956	-0.157239	-0.0232014	Other
2831	NPBWR1	-0.0571332	-0.0866578	-0.124405	-0.141127	-0.0231228	Other
2566	GABRG2	-0.0726228	-0.0564783	-0.138508	-0.200865	-0.0231062	Other
3588	IL10RB	0.148992	0.0609531	-0.046862	-0.00491908	-0.0230479	Other
5990	RFX2	-0.0107294	-0.000981702	-0.329314	-0.385054	-0.0229958	Other
1933	EEF1B2	-0.087751	0.130982	-0.21456	-0.479191	-0.0229489	Other
51478	HSD17B7	-0.140823	-0.144363	-0.0186688	-0.0609052	-0.0228878	Other
401466	C8orf59	-0.137357	-0.179624	0.0220738	0.0186283	-0.022856	Other
23421	ITGB3BP	-0.218876	-0.133971	-0.240664	-0.371273	-0.0228518	Other
84667	HES7	0.0966713	0.137928	-0.224579	-0.311503	-0.0228338	Other
579	NKX3–2	0.0142656	-0.0100857	-0.124995	-0.146275	-0.0228159	Other
6183	MRPS12	-0.731932	-0.681881	-0.796783	-0.892106	-0.0226361	Other
124454	EARS2	-0.98936	-1.09019	-1.15974	-1.10417	-0.0226259	Other
23367	LARP1	-0.550449	-0.555177	-0.478881	-0.519318	-0.0225822	Other
2268	FGR	0.0121098	-0.076657	-0.00174097	0.0419342	-0.0225459	Other
3417	IDH1	0.0112031	-0.0471137	-0.232448	-0.219207	-0.0225376	Other
10635	RAD51AP1	-0.0226111	0.0496052	-0.152257	-0.269472	-0.0224997	Other
3728	JUp	-0.217528	-0.135945	-0.293268	-0.4195	-0.0223248	Other
79577	CDC73	-0.458843	-0.354906	-0.154462	-0.302864	-0.0222328	Other
7046	TGFBR1	0.0254557	0.0193151	0.0830756	0.04491	-0.0221532	Other
10474	TADA3	-0.637742	-0.555058	-0.671365	-0.798334	-0.0221424	Other
27286	SRPX2	-0.0295883	-0.0786248	0.0118457	0.0166085	-0.0221369	Other
1295	COL8A1	-0.17717	-0.157113	-0.111301	-0.17547	-0.0220555	Other
55068	ENOX1	0.193533	0.154252	0.111301	0.106521	-0.0220306	Other
402682	UFSP1	-0.0265881	-0.0766625	-0.222	-0.21597	-0.0220224	Other
7517	XRCC3	-0.998176	-0.909772	-1.05505	-1.18707	-0.0218069	Other
9113	LATS1	0.102117	0.170338	0.165014	0.0533193	-0.021737	Other
54738	FEV	0.120381	0.117272	0.00439285	-0.0358659	-0.0216837	Other
63977	PRDM15	0.133649	0.0297536	-0.112764	-0.0521174	-0.0216243	Other
220992	ZNF485	0.0331806	-0.0262284	0.0539853	0.070238	-0.0215782	Other
6237	RRAS	-0.192331	-0.182622	-0.170609	-0.223443	-0.021562	Other
55589	BMP2K	-0.0499321	-0.11868	-0.19394	-0.168021	-0.021414	Other
4750	NEK1	-0.465948	-0.382993	-0.270221	-0.395898	-0.021361	Other
2077	ERF	0.0303749	0.0977132	-0.175997	-0.285871	-0.0212678	Other
9656	MDC1	-0.65885	-0.68243	-0.632206	-0.651059	-0.0212167	Other
51599	LSR	-0.177153	-0.179843	-0.230729	-0.270401	-0.0211811	Other
7533	YWHAH	-0.0201442	-0.0307827	-0.162504	-0.194137	-0.0211357	Other
676	BRDT	0.017609	0.0679697	-0.112445	-0.205061	-0.0211277	Other
7020	TFAP2A	0.0580062	0.0316867	-0.0746308	-0.0905514	-0.0211201	Other
132299	OCIAD2	0.124444	0.153841	0.00361624	-0.0679096	-0.0210644	Other
11066	SNRNP35	-0.651693	-0.777602	-0.68302	-0.599183	-0.021036	Other
389903	CSAG3	-0.00913208	-0.0321071	0.0735145	0.0547616	-0.020864	Other
26097	CHTOP	-0.607454	-0.606807	-0.442328	-0.484689	-0.0208567	Other
6455	SH3GL1	-0.450165	-0.496481	-0.613666	-0.609044	-0.0208474	Other
3759	KCNJ2	0.117278	0.0528937	-0.0350426	-0.0121642	-0.0207529	Other
388	RHOB	-0.280532	-0.258061	0.000144152	-0.0633804	-0.020527	Other
6634	SNRPD3	-0.762315	-0.783351	-0.876725	-0.896708	-0.0205094	Other
51148	CERCAM	-0.108401	-0.0424222	0.214921	0.108029	-0.0204567	Other
4524	MTHFR	-0.192798	-0.105921	-0.0583568	-0.185918	-0.0203421	Other
3110	MNX1	-0.129915	-0.285225	-0.155467	-0.0407005	-0.0202716	Other
149420	PDIK1L	0.113328	0.171252	0.120239	0.0217747	-0.0202699	Other
7486	WRN	-0.118082	-0.0941853	-0.378181	-0.442515	-0.0202188	Other
6620	SNCB	0.0643965	0.087197	-0.0782778	-0.141491	-0.0202066	Other
57501	KIAA1257	0.0504888	-0.0131137	-0.0243042	-0.00108624	-0.0201923	Other
2810	SFN	-0.113397	-0.148229	-0.031915	-0.0371718	-0.0200443	Other
23293	SMG6	-0.990656	-0.969089	-0.608181	-0.66979	-0.0200208	Other
27132	CPNE7	-0.314285	-0.362108	-0.217146	-0.209187	-0.0199317	Other
10344	CCL26	-0.0561729	-0.0510118	-0.0952368	-0.140214	-0.0199081	Other
5245	PHB	-0.949253	-0.879867	-0.831311	-0.94042	-0.0198618	Other
2115	ETV1	-0.322895	-0.327368	-0.141441	-0.176612	-0.0198226	Other
57535	KIAA1324	-0.149545	-0.173656	-0.238466	-0.253788	-0.0197162	Other
51776	ZAK	0.043203	0.104367	0.298572	0.198001	-0.0197035	Other
79191	IRX3	-0.0295978	0.0530582	-0.340075	-0.461936	-0.0196024	Other
5917	RARS	-0.708819	-0.860673	-0.932746	-0.820071	-0.0195897	Other
54757	FAM20A	-0.313663	-0.282867	-0.239402	-0.309211	-0.0195059	Other
7415	VCP	-0.868002	-0.959584	-0.875962	-0.823324	-0.0194721	Other
115352	FCRL3	-0.0128748	0.00394098	-0.264168	-0.319881	-0.0194484	Other
4363	ABCC1	-0.0552878	-0.0753437	-0.457436	-0.476216	-0.0194178	Other
340152	ZC3H12D	-0.00902404	-0.1038	-0.127754	-0.0717699	-0.019396	Other
51314	NME8	0.056013	0.0457345	-0.0082937	-0.0367584	-0.0193716	Other
4929	NR4A2	0.103405	0.137096	0.0202087	-0.0522142	-0.0193656	Other
28989	NTMT1	-0.0884338	-0.161353	-0.332095	-0.297779	-0.0193018	Other
51334	PRR16	-0.201364	-0.112373	0.0125681	-0.11501	-0.0192937	Other
4703	NEB	-0.0712156	-0.0206348	-0.0717118	-0.160793	-0.0192504	Other
84978	FRMD5	0.0476416	0.0512649	-0.160029	-0.202134	-0.0192408	Other
5599	MAPK8	0.0131955	-0.0466631	-0.18422	-0.162729	-0.019184	Other
9918	NCAPD2	-0.590781	-0.642635	-0.647133	-0.633574	-0.0191477	Other
2537	IFI6	-0.175874	-0.180154	-0.0391056	-0.0729552	-0.0190649	Other
137902	PXDNL	-0.12829	-0.117738	-0.105561	-0.154058	-0.0189729	Other
24148	PRPF6	-0.800131	-0.718907	-0.980379	-1.09948	-0.0189405	Other
54756	IL17RD	-0.0307146	-0.0397525	-0.211662	-0.240428	-0.0189022	Other
7223	TRPC4	-0.0197682	-0.102539	-0.0161825	0.0288282	-0.0188801	Other
4062	LY6H	-0.0229603	-0.0998062	-0.0801636	-0.0410591	-0.0188707	Other
10804	GJB6	-0.245559	-0.347147	0.0944117	0.158532	-0.0187333	Other
133396	IL31RA	0.0297093	-0.0296192	0.0608091	0.0826973	-0.0187202	Other
5618	PRLR	0.0525737	0.0938837	0.0137017	-0.0649552	-0.0186734	Other
7025	NR2F1	-0.319835	-0.296832	-0.178631	-0.238778	-0.0185722	Other
3955	LFNG	-0.164429	-0.175584	-0.0832074	-0.109187	-0.018567	Other
55345	ZGRF1	-0.138654	-0.0836937	-0.289024	-0.381103	-0.0185591	Other
92235	DUSP27	-0.0858554	-0.096982	-0.0485502	-0.0744228	-0.0184996	Other
192111	PGAM5	-0.245153	-0.287665	-0.351917	-0.346402	-0.0184985	Other
81849	ST6GALNAC5	-0.0299271	-0.0950444	-0.0513673	-0.0231559	-0.018453	Other
84433	CARD11	-0.0943375	-0.141337	-0.148818	-0.138667	-0.0184246	Other
1375	CPT1B	-0.00315202	0.0666453	0.0674478	-0.0390163	-0.0183334	Other
92	ACVR2A	0.19731	0.225816	-0.0412806	-0.106196	-0.0182046	Other
80727	TTYH3	-0.0575205	-0.143074	-0.2104	-0.16115	-0.0181519	Other
259307	IL4I1	-0.0508596	-0.122107	-0.321459	-0.286378	-0.0180836	Other
9262	STK17B	0.166435	0.14428	0.0952229	0.0812455	-0.0180659	Other
8534	CHST1	0.0274939	0.0130342	-0.223026	-0.244609	-0.0180216	Other
11107	PRDM5	0.195089	0.208615	0.311856	0.262364	-0.0179827	Other
6494	SIPA1	-0.150824	-0.229326	-0.514844	-0.472146	-0.0179017	Other
57570	TRMT5	-0.19674	-0.128066	-0.290224	-0.394431	-0.0177668	Other
26040	SETBP1	-0.22185	-0.205316	-0.0679963	-0.119952	-0.0177111	Other
220134	SKA1	-0.372933	-0.370937	-0.333509	-0.370797	-0.0176463	Other
10409	BASP1	-0.0746212	-0.13334	-0.267087	-0.243641	-0.0176365	Other
64175	P3H1	-0.243545	-0.288195	-0.371608	-0.361967	-0.0175047	Other
374877	C19orf45	-0.175303	-0.253802	-0.304396	-0.260476	-0.0172896	Other
10267	RAMP1	-0.000349932	0.0538835	0.00543951	-0.0831971	-0.0172016	Other
221400	TDRD6	-0.132621	-0.136822	-0.120114	-0.149829	-0.0169587	Other
653	BMP5	0.0479035	-0.00633468	0.0461319	0.0665069	-0.0169315	Other
79852	EPHX3	-0.0525495	-0.011007	-0.261298	-0.336501	-0.0168305	Other
169436	STKLD1	-0.195789	-0.259551	-0.202489	-0.172352	-0.0168127	Other
5740	PTGIS	-0.152976	-0.193708	-0.0321674	-0.0249996	-0.016782	Other
84273	NOA1	-0.743757	-0.708405	-0.777231	-0.846093	-0.0167549	Other
64784	CRTC3	-0.238082	-0.315386	-0.202316	-0.158501	-0.0167441	Other
896	CCND3	-0.0881486	-0.149389	-0.378007	-0.350194	-0.0167139	Other
84870	RSPO3	0.0744293	0.145441	0.334161	0.229821	-0.0166637	Other
4680	CEACAM6	-0.221314	-0.169835	-0.338473	-0.423062	-0.0165552	Other
822	CAPG	-0.021369	-0.0790754	-0.392082	-0.367426	-0.016525	Other
55131	RBM28	-0.550622	-0.496116	-0.479013	-0.566545	-0.016513	Other
28982	FLVCR1	-0.178882	-0.175017	-0.195951	-0.232741	-0.0164629	Other
6207	RPS13	-0.383807	-0.403384	-0.736393	-0.749726	-0.0164549	Other
25764	HYPK	-0.575352	-0.672084	-1.14234	-1.07838	-0.0163857	Other
10186	LHFP	0.0431123	0.176206	-0.000199015	-0.16591	-0.016309	Other
79171	RBM42	-0.427423	-0.498739	-0.585475	-0.54672	-0.0162803	Other
29074	MRPL18	-0.805733	-0.788433	-0.968522	-1.01825	-0.0162122	Other
5365	PLXNB3	-0.126976	-0.075967	-0.0786522	-0.162063	-0.0162007	Other
389677	RBM12B	-0.200258	-0.194604	-0.231505	-0.26956	-0.0162004	Other
10807	SDCCAG3	-0.311096	-0.369969	-0.259426	-0.232939	-0.016193	Other
727800	RNF208	-0.342179	-0.350702	-0.384102	-0.407894	-0.0161576	Other
3939	LDHA	-0.14728	-0.136685	0.129148	0.0865847	-0.0159841	Other
29118	DDX25	0.0143028	0.0533589	-0.439971	-0.510988	-0.0159804	Other
196051	PPAPDC1A	-0.0500393	-0.0749845	0.122804	0.115859	-0.0159451	Other
5324	PLAG1	-0.0855762	-0.156939	-0.170408	-0.1309	-0.0159274	Other
2006	ELN	-0.227347	-0.196743	-0.120946	-0.183332	-0.015891	Other
7073	TIAL1	-0.235342	-0.161271	-0.528149	-0.633994	-0.0158869	Other
23381	SMG5	-0.672429	-0.515821	-0.863205	-1.05157	-0.015877	Other
26502	NARF	-0.0119802	-0.0461458	0.0769188	0.0793415	-0.0158714	Other
5155	PDGFB	0.0520455	-0.0378331	-0.0296242	0.0286109	-0.0158218	Other
653404	FOXD4L6	-0.488413	-0.569298	-0.768495	-0.719088	-0.0157387	Other
2120	ETV6	0.467227	0.490239	0.212196	0.157731	-0.0157267	Other
29968	PSAT1	-0.156866	-0.113525	-0.167268	-0.241967	-0.0156794	Other
23627	PRND	-0.0699034	-0.0338363	0.184774	0.117406	-0.0156507	Other
29947	DNMT3L	0.0216309	0.0242323	0.0237406	-0.0100706	-0.0156049	Other
63931	MRPS14	-0.734465	-0.58308	-0.494862	-0.677422	-0.0155873	Other
285220	EPHA6	0.09891	0.0473303	-0.00425543	0.0162602	-0.0155321	Other
79169	C1orf35	0.00739513	-0.0360756	-0.3383	-0.32568	-0.0154255	Other
2596	GAP43	0.0559499	0.0612035	-0.0116855	-0.0477295	-0.0153952	Other
9578	CDC42BPB	-0.0461998	0.00620873	-0.241642	-0.324816	-0.0153826	Other
144347	FAM101A	-0.126043	-0.250384	-0.0179678	0.0757295	-0.015322	Other
4858	NOVA2	-0.199912	-0.209218	-0.0180684	-0.0393273	-0.0152827	Other
55756	INTS9	-1.25697	-1.28478	-1.24239	-1.24506	-0.0152393	Other
348487	FAM131C	-0.174525	-0.228924	-0.154143	-0.130171	-0.0152132	Other
84283	TMEM79	-0.236172	-0.227114	-0.336879	-0.376303	-0.0151831	Other
10196	PRMT3	-0.163479	-0.261754	-0.315309	-0.247203	-0.0150849	Other
166012	CHST13	-0.0142639	-0.0777566	-0.133225	-0.0998572	-0.0150626	Other
2290	FOXG1	-0.0731699	-0.0876686	-0.216522	-0.232114	-0.0150454	Other
10814	CPLX2	0.116016	0.111606	-0.00156972	-0.0269766	-0.0149086	Other
23085	ERC1	-0.208841	-0.0867501	0.0418283	-0.110036	-0.0148867	Other
4222	MEOX1	-0.0734405	-0.0634638	-0.00103404	-0.0401737	-0.0145815	Other
116225	ZMYND19	-0.279218	-0.107164	-0.349352	-0.550528	-0.0145608	Other
4761	NEUROD2	-0.251134	-0.291156	-0.133752	-0.122793	-0.0145314	Other
219595	FOLH1B	0.0306307	0.0622126	-0.146149	-0.206656	-0.0144629	Other
10059	DNM1L	-0.905948	-1.15051	-1.12896	-0.913209	-0.0144071	Other
79885	HDAC11	-0.0612087	0.00847028	0.0128351	-0.0855851	-0.0143706	Other
90990	KIFC2	-0.245205	-0.24012	-0.154281	-0.188092	-0.0143628	Other
389383	CLPSL2	-0.175761	-0.193114	-0.0626624	-0.0739865	-0.0143385	Other
8820	HESX1	-0.0766231	-0.132846	0.343569	0.371202	-0.0142954	Other
6382	SDC1	-0.0813322	-0.0202738	-0.0458656	-0.1352	-0.0141382	Other
64979	BRIP1	-0.457918	-0.481638	-0.810511	-0.814915	-0.0140619	Other
83666	PARP9	-0.0741648	-0.0721054	0.139562	0.109409	-0.0140467	Other
5796	PTPRK	-0.103249	-0.109595	0.100638	0.079117	-0.0139333	Other
3141	HLCS	-0.324926	-0.339798	-0.251182	-0.264157	-0.0139236	Other
4803	NGF	-0.115471	-0.157972	-0.0417867	-0.026998	-0.0138558	Other
51236	HGH1	-0.050156	0.0195518	-0.287042	-0.384284	-0.0137673	Other
999	CDH1	-0.0673778	-0.15321	-0.131027	-0.0726204	-0.0137128	Other
1613	DAPK3	-0.141178	-0.22259	-0.322818	-0.268663	-0.0136288	Other
1589	CYP21A2	0.0630352	0.0211805	-0.205262	-0.190583	-0.0135877	Other
6362	CCL18	0.124331	0.0120791	0.128468	0.213637	-0.0135415	Other
197407	ZNF48	-0.0908887	-0.132773	-0.277633	-0.262737	-0.0134944	Other
1870	E2F2	-0.00468481	0.0181306	-0.0341018	-0.0837366	-0.0134097	Other
27341	RRP7A	-0.856912	-0.824626	-1.00797	-1.06704	-0.0133889	Other
10626	TRIM16	-0.0480945	0.0612638	0.0137017	-0.12238	-0.0133617	Other
10734	STAG3	-0.0304812	-0.118771	-0.261215	-0.19958	-0.0133274	Other
338692	ANKRD13D	-0.165553	-0.141209	-0.142807	-0.193725	-0.0132872	Other
25797	QPCT	-0.115973	-0.049798	-0.0863898	-0.179088	-0.0132616	Other
54069	MIS18A	-0.711991	-0.748839	-0.589385	-0.578675	-0.013069	Other
1294	COL7A1	-0.262579	-0.220872	-0.322353	-0.39006	-0.0129996	Other
7329	UBE2I	-0.714386	-0.701075	-0.570977	-0.610282	-0.0129969	Other
6305	SBF1	-0.258032	-0.271012	0.0605782	0.0476668	-0.0129458	Other
653067	XAGE1E	-0.0315833	-0.0533707	-0.209104	-0.213177	-0.0129306	Other
4821	NKX2–2	0.152605	0.157295	0.0895375	0.059048	-0.0128995	Other
27076	LYPD3	-0.0357573	-0.167093	-0.0605165	0.0451194	-0.01285	Other
50943	FOXP3	-0.123743	-0.177403	-0.175338	-0.147148	-0.0127347	Other
127343	DMBX1	0.0750283	0.0508911	-0.183214	-0.184427	-0.0126748	Other
29128	UHRF1	-1.05643	-1.02877	-0.93441	-0.987386	-0.0126564	Other
54929	TMEM161A	-0.268145	-0.326637	-0.361028	-0.327751	-0.0126075	Other
54861	SNRK	-0.0775722	-0.0299592	-0.170214	-0.243015	-0.0125938	Other
5531	PPP4C	-0.911653	-0.984901	-1.13784	-1.08973	-0.0125697	Other
3936	LPL	-0.099688	-0.155394	0.114276	0.144847	-0.0125674	Other
84206	MEX3B	-0.100604	-0.108498	0.0703945	0.0532186	-0.012535	Other
9493	KIF23	-0.428011	-0.426032	-0.380309	-0.407211	-0.0124616	Other
1773	DNASE1	-0.248922	-0.172029	-0.380275	-0.481801	-0.0123166	Other
23090	ZNF423	0.0590979	-0.0520711	-0.360514	-0.273875	-0.012265	Other
140707	BRI3BP	-0.225532	-0.217746	-0.284171	-0.316454	-0.0122483	Other
140453	MUC17	0.0725225	-0.0115353	-0.148131	-0.0885284	-0.0122273	Other
25989	ULK3	-0.163453	-0.150651	-0.285488	-0.322681	-0.0121956	Other
6134	RPL10	-0.540932	-0.502267	-0.741801	-0.804839	-0.0121862	Other
26150	RIBC2	0.103993	0.224884	0.0228226	-0.121801	-0.011866	Other
65010	SLC26A6	-0.108418	-0.0830229	-0.143493	-0.192479	-0.0117955	Other
26152	ZNF337	-0.116483	-0.0893037	0.00907578	-0.0416438	-0.0117703	Other
6886	TAL1	-0.18737	-0.0480121	-0.227421	-0.390107	-0.011664	Other
142684	RAB40A	-0.101175	-0.0937557	-0.141004	-0.17167	-0.0116235	Other
2101	ESRRA	-0.430137	-0.450828	-0.251113	-0.253423	-0.0115007	Other
4610	MYCL	-0.0426334	-0.055281	-0.336213	-0.346545	-0.0114898	Other
714	C1QC	-0.160012	-0.224052	-0.362421	-0.321357	-0.0114876	Other
5585	PKN1	-0.37187	-0.451952	-0.377827	-0.320579	-0.0114172	Other
2700	GJA3	-0.176237	-0.168345	-0.091888	-0.122539	-0.0113797	Other
10913	EDAR	-0.000814151	-0.0171051	-0.0809818	-0.0874098	-0.0113595	Other
6738	TROVE2	-0.152562	0.0313165	-0.0537863	-0.260365	-0.0113503	Other
414236	C10orf55	-0.0273228	-0.0924944	0.127345	0.169845	-0.0113358	Other
91975	ZNF300	0.00912085	0.126101	0.052668	-0.0868386	-0.011263	Other
79009	DDX50	-0.1961	-0.217097	0.138647	0.137207	-0.011218	Other
1654	DDX3X	-0.835527	-0.760492	-0.974555	-1.07196	-0.011183	Other
286077	FAM83H	-0.162096	-0.206741	-0.142217	-0.119564	-0.0109961	Other
170393	C10orf91	-0.0511898	-0.0106067	0.0567455	-0.00528655	-0.0107245	Other
392255	GDF6	-0.147695	-0.191606	-0.172703	-0.150107	-0.0106573	Other
83707	TRPT1	-0.162856	-0.22779	-0.295327	-0.251638	-0.0106227	Other
8449	DHX16	-0.971726	-0.904133	-1.13402	-1.22285	-0.0106163	Other
5307	PITX1	-0.0973282	-0.106954	-0.00452167	-0.0161261	-0.0106149	Other
10361	NPM2	-0.341842	-0.335475	-0.231942	-0.259468	-0.0105799	Other
3559	IL2RA	-0.0383418	-0.00485815	0.0576586	0.00309377	-0.0105406	Other
7477	WNT7B	0.0238558	0.0118214	-0.0054931	-0.0142079	-0.0103746	Other
2986	GUCY2F	0.152726	0.154882	-0.156791	-0.178873	-0.00996278	Other
54101	RIPK4	0.0382605	-0.0400038	-0.0783887	-0.0199405	-0.0099081	Other
4311	MME	0.355732	0.414571	-0.0426187	-0.12115	-0.00984653	Other
158401	C9orf84	-0.0139596	-0.0377673	0.0247299	0.0288512	-0.00984322	Other
9002	F2RL3	-0.100008	-0.07449	0.0466546	0.00145577	-0.00984055	Other
5202	PFDN2	-0.311061	-0.331454	-0.31395	-0.313201	-0.0098217	Other
27092	CACNG4	-0.240192	-0.235386	-0.218574	-0.243023	-0.00982104	Other
28957	MRPS35	-0.318573	-0.335237	-0.597033	-0.599992	-0.00981213	Other
6374	CXCL5	-0.0246484	-0.0485184	-0.0109672	-0.00627132	-0.00958707	Other
8317	CDC7	-0.984	-1.10865	-0.765929	-0.660428	-0.00957601	Other
85407	NKD1	0.00558989	-0.0242633	-0.124059	-0.113336	-0.0095652	Other
55974	SLC50A1	-0.127858	-0.149399	-0.17149	-0.169012	-0.00953155	Other
6529	SLC6A1	-0.0930323	-0.17456	-0.22313	-0.160524	-0.00946098	Other
147657	ZNF480	-0.257081	-0.217983	-0.119954	-0.177914	-0.00943066	Other
1235	CCR6	-0.236691	-0.0927503	0.0114421	-0.151242	-0.0093716	Other
5471	PPAT	-0.951759	-0.854687	-0.81377	-0.929314	-0.00923577	Other
55336	FBXL8	-0.156607	-0.177915	0.0243618	0.0273368	-0.00916643	Other
340146	SLC35D3	-0.163496	-0.113927	-0.262206	-0.329837	-0.00903124	Other
6890	TAP1	-0.0101823	-0.0142964	-0.0106996	-0.0245768	-0.00899565	Other
10058	ABCB6	-0.0133312	0.00421325	-0.122131	-0.157604	-0.00896418	Other
3816	KLK1	-0.213552	-0.262037	-0.52053	-0.489623	-0.00878946	Other
658	BMPR1B	-0.0980889	-0.024947	-0.0808708	-0.17125	-0.00861839	Other
11232	POLG2	-0.616919	-0.473239	-0.616314	-0.777223	-0.00861433	Other
7253	TSHR	0.0605293	0.0525765	-0.215413	-0.224554	-0.00854685	Other
2527	FUT5	-0.141161	-0.0278781	-0.113146	-0.243483	-0.00852734	Other
4233	MET	-0.091001	-0.0925401	0.0197587	0.00427537	-0.00851122	Other
140766	ADAMTS14	-0.0112558	-0.0777337	0.0809263	0.130559	-0.00842243	Other
23178	PASK	0.129137	0.112812	-0.0979477	-0.0983023	-0.00833976	Other
2556	GABRA3	-0.0239811	-0.0605665	0.0867018	0.106958	-0.0081648	Other
7075	TIE1	-0.0928508	-0.0871641	0.0237551	0.0017927	-0.00813787	Other
145258	GSC	-0.0447295	-0.155358	0.0736879	0.168052	-0.00813187	Other
284339	TMEM145	-0.114624	-0.0569983	0.0794634	0.00561896	-0.00810921	Other
285368	PRRT3	-0.0330527	-0.0844587	-0.22444	-0.189155	-0.0080605	Other
23310	NCAPD3	-0.755824	-0.86284	-0.819247	-0.72829	-0.00802958	Other
10362	HMG20B	-0.128022	-0.104733	-0.10658	-0.145918	-0.00802451	Other
93	ACVR2B	-0.0480236	-0.0458167	-0.095216	-0.113352	-0.00796449	Other
90668	LRRC16B	-0.069129	-0.041947	-0.027626	-0.0706727	-0.00793236	Other
3843	IPO5	-0.61258	-0.746883	-0.32921	-0.210694	-0.00789358	Other
10716	TBR1	0.106845	0.0858516	-0.136012	-0.130805	-0.00789331	Other
55159	RFWD3	-0.793121	-0.689476	-0.685766	-0.805157	-0.00787302	Other
22917	ZP1	-0.251333	-0.301256	-0.205041	-0.170845	-0.00786343	Other
7363	UGT2B4	-0.0300516	-0.0399874	0.186924	0.181214	-0.00782282	Other
3714	JAG2	-0.0928854	-0.200005	-0.240962	-0.149457	-0.00780717	Other
8941	CDK5R2	-0.0351609	-0.138541	-0.0883935	-0.000579183	-0.00778265	Other
81569	ACTL8	0.044274	-0.0436652	-0.115974	-0.0433939	-0.0076793	Other
4832	NME3	-0.0387869	-0.13037	-0.463759	-0.387505	-0.00766418	Other
54963	UCKL1	-0.184811	-0.149088	-0.172911	-0.22384	-0.00760251	Other
9907	AP5Z1	-0.143607	-0.136713	-0.243063	-0.265069	-0.00755609	Other
11260	XPOT	-0.789672	-0.699101	-0.624329	-0.729829	-0.0074642	Other
10589	DRAP1	-0.313214	-0.230094	-0.303772	-0.401706	-0.00740693	Other
79924	ADM2	-0.0432376	-0.0371641	0.228413	0.207775	-0.00728239	Other
93273	LEMD1	0.0149061	-0.0601022	0.165832	0.226283	-0.0072787	Other
256714	MAP7D2	-0.110043	-0.116532	-0.0669868	-0.0749837	-0.00724293	Other
10419	PRMT5	-0.979246	-0.873862	-1.0771	-1.19675	-0.00713195	Other
6046	BRD2	-0.759445	-0.843308	-0.815087	-0.745276	-0.00702556	Other
4110	MAGEA11	-0.215937	-0.321601	0.0217098	0.113479	-0.00694732	Other
8929	PHOX2B	0.201632	0.198388	-0.0886847	-0.0991829	-0.00687116	Other
695	BTK	0.0312038	-0.0158008	-0.198953	-0.165601	-0.00682626	Other
53919	SLCO1C1	0.128653	0.222526	0.221389	0.113955	-0.00678093	Other
28956	LAMTOR2	-0.771573	-0.756699	-1.0798	-1.10813	-0.00672775	Other
221833	SP8	0.0192279	0.0239855	0.0243361	0.00616961	-0.00670449	Other
164395	TTLL9	-0.112204	-0.260913	-0.0558753	0.0794288	-0.00670234	Other
83931	STK40	-0.122922	-0.169927	-0.0857173	-0.0520936	-0.0066903	Other
1777	DNASE2	-0.331072	-0.382161	-0.538459	-0.500714	-0.00667202	Other
55220	KLHDC8A	-0.192591	-0.305798	-0.343396	-0.243507	-0.00665912	Other
2114	ETS2	0.0554797	-0.0363872	-0.12842	-0.0498659	-0.00665648	Other
6278	S100A7	-0.167109	-0.198561	-0.0744436	-0.0560151	-0.00651197	Other
699	BUB1	-0.62125	-0.686204	-0.543729	-0.491543	-0.0063845	Other
55858	TMEM165	-0.129085	-0.207683	-0.152992	-0.0871559	-0.0063809	Other
9767	JADE3	-0.0612571	-0.110884	-0.137932	-0.101063	-0.00637855	Other
8840	WISP1	0.0762281	0.0872052	0.0821258	0.0584466	-0.00635097	Other
51200	CPA4	-0.0327242	-0.0489709	-0.00661679	-0.00297184	-0.00630083	Other
2128	EVX1	-0.216949	-0.147077	-0.122686	-0.205149	-0.00629564	Other
84285	EIF1AD	-0.605363	-0.708304	-0.452389	-0.361285	-0.00591924	Other
5791	PTPRE	-0.134635	-0.168885	-0.314408	-0.291948	-0.00589509	Other
79816	TLE6	-0.0915715	-0.150139	-0.0966997	-0.0499127	-0.00589021	Other
29992	PILRA	-0.145517	-0.202757	-0.158573	-0.113106	-0.00588621	Other
54840	APTX	-0.0915024	-0.0961046	-0.307079	-0.314129	-0.00582631	Other
54555	DDX49	-0.857387	-0.991025	-0.731679	-0.609655	-0.00580686	Other
80816	ASXL3	-0.000481507	0.0117172	0.0323206	0.00876795	-0.00567698	Other
8928	FOXH1	-0.187543	-0.21271	-0.482764	-0.468933	-0.0056682	Other
1050	CEBPA	-0.0137876	-0.209145	-0.0496325	0.134589	-0.00556784	Other
80020	FOXRED2	0.00554788	0.0383176	-0.143673	-0.187513	-0.00553496	Other
4277	MICB	-0.202151	-0.157716	-0.123518	-0.178921	-0.00548415	Other
10465	PPIH	-0.449369	-0.380443	-0.695556	-0.775359	-0.00543828	Other
2145	EZH1	-0.167982	-0.162368	-0.21743	-0.233868	-0.0054115	Other
92745	SLC38A5	-0.0358204	-0.162834	-0.111683	0.00454939	-0.00539076	Other
8351	HIST1H3D	-0.162796	-0.0968175	0.0742356	-0.00250091	-0.00537916	Other
4000	LMNA	-0.360962	-0.142352	-0.162962	-0.392257	-0.00534271	Other
4192	MDK	-0.0379597	0.0399856	-0.125411	-0.213749	-0.00519621	Other
55544	RBM38	-0.15582	-0.210279	-0.351501	-0.307418	-0.00518748	Other
10389	SCML2	-0.0360054	0.0106871	0.208445	0.15144	-0.00515621	Other
8838	WISP3	0.128575	0.0580768	0.0709977	0.13125	-0.00512333	Other
1016	CDH24	-0.0870941	-0.0436917	0.159731	0.106228	-0.00505048	Other
2886	GRB7	-0.0150306	-0.0369109	-0.0340491	-0.0221928	-0.00501204	Other
348013	TMEM255B	-0.193904	-0.258884	-0.279574	-0.224379	-0.00489216	Other
158399	ZNF483	0.109931	-0.0190436	0.104195	0.223395	-0.00488679	Other
127294	MYOM3	-0.187525	-0.136301	-0.214525	-0.275518	-0.00488408	Other
23232	TBC1D12	-0.244859	-0.249698	-0.142758	-0.147513	-0.00479702	Other
652	BMP4	0.108461	0.207838	-0.00653879	-0.115454	-0.00476923	Other
284418	FAM71E2	-0.187076	-0.178947	-0.158136	-0.175772	-0.00475338	Other
140469	MYO3B	0.0318365	-0.019188	-0.176177	-0.134391	-0.00461936	Other
118932	ANKRD22	0.219386	0.12505	0.0546897	0.139873	-0.00457626	Other
1871	E2F3	-0.256329	-0.277191	-0.286002	-0.273915	-0.00438751	Other
51286	CEND1	-0.0970257	0.0944046	-0.188296	-0.388282	-0.00427781	Other
984	CDK11B	-0.575326	-0.639052	-0.635388	-0.580182	-0.00426064	Other
5157	PDGFRL	0.023134	0.0325138	0.0820356	0.0641753	-0.00424027	Other
6427	SRSF2	-0.865063	-1.0391	-1.1309	-0.965331	-0.00423307	Other
79679	VTCN1	-0.0620411	-0.118963	0.197941	0.246624	-0.00411925	Other
55509	BATF3	-0.0824463	-0.18179	0.0295459	0.120674	-0.00410756	Other
8772	FADD	-0.175269	-0.136292	-0.103162	-0.15029	-0.00407576	Other
332	BIRC5	-0.58594	-0.604239	-0.567226	-0.556977	-0.00402516	Other
8844	KSR1	-0.151542	-0.229984	-0.140331	-0.0699357	-0.00402332	Other
146227	BEAN1	-0.102852	-0.171773	-0.0896138	-0.0287045	-0.00400593	Other
11199	ANXA10	0.0247366	-0.0179505	0.210733	0.245482	-0.00396899	Other
80012	PHC3	0.0250503	0.0183609	0.289413	0.288378	-0.0038623	Other
30010	NXPH1	0.114166	0.115225	0.140255	0.131702	-0.0037473	Other
5565	PRKAB2	-0.153184	-0.178582	-0.338196	-0.320254	-0.00372795	Other
146722	CD300LF	-0.123389	-0.246911	-0.213992	-0.0978104	-0.00367029	Other
4661	MYT1	-0.205513	-0.202364	-0.28519	-0.295581	-0.00362069	Other
1950	EGF	0.0589882	0.0267073	-0.0201955	0.00485641	-0.00361447	Other
1643	DDB2	0.229957	0.472197	-0.150281	-0.399714	-0.00359708	Other
9898	UBAP2L	-0.234374	-0.30504	-0.317479	-0.253939	-0.00356261	Other
494551	WEE2	-0.0541961	-0.117318	0.0732372	0.129282	-0.00353855	Other
1381	CRABP1	0.0890994	0.0793834	-0.0587603	-0.055954	-0.00345483	Other
81615	TMEM163	-0.171811	-0.211284	-0.241316	-0.208639	-0.00339816	Other
9180	OSMR	-0.048646	-0.0660787	-0.106136	-0.0954621	-0.0033794	Other
10460	TACC3	-0.742798	-0.950536	-0.970048	-0.768901	-0.00329568	Other
2212	FCGR2A	-0.0990051	-0.0442109	0.0870069	0.0256549	-0.00327886	Other
90993	CREB3L1	-0.140633	-0.143622	-0.261589	-0.265046	-0.00322276	Other
5034	P4HB	-0.38506	-0.405979	-0.340026	-0.32545	-0.00317145	Other
27112	FAM155B	-0.0929026	-0.147525	-0.107121	-0.0587354	-0.00311858	Other
183	AGT	-0.0900502	-0.129529	0.180538	0.213796	-0.00311023	Other
5049	PAFAH1B2	-0.0168993	-0.105025	-0.490376	-0.408346	-0.00304756	Other
3161	HMMR	-0.0983395	-0.0884391	-0.327699	-0.343602	-0.00300125	Other
5973	RENBP	-0.136934	-0.106963	-0.0962144	-0.132122	-0.00296837	Other
11218	DDX20	-0.962218	-0.943498	-0.830132	-0.854582	-0.00286437	Other
5706	PSMC6	-0.767648	-0.727681	-0.569791	-0.615446	-0.00284367	Other
7087	ICAM5	-0.257885	-0.222992	-0.0895653	-0.13006	-0.00280049	Other
3217	HOXB7	0.109274	0.0304117	0.0267184	0.10023	-0.00267528	Other
388125	C2CD4B	0.00112144	-0.0772721	-0.0165493	0.0567029	-0.00257071	Other
444882	IGFL4	-0.0888574	-0.104075	-0.0728975	-0.062783	-0.00255134	Other
22974	TPX2	-0.749592	-0.542482	-0.520856	-0.733019	-0.00252656	Other
253152	EPHX4	0.00494429	0.133824	0.0513763	-0.0825307	-0.00251343	Other
3009	HIST1H1B	-0.233527	-0.262576	0.0850725	0.109155	-0.00248322	Other
2648	KAT2A	-0.660812	-0.691259	-0.72218	-0.696573	-0.00241984	Other
6991	TCTE3	0.0963342	0.0724189	0.210227	0.229441	-0.00235065	Other
4839	NOP2	-1.30892	-1.23213	-1.57325	-1.65466	-0.00231191	Other
79058	ASPSCR1	-0.231124	-0.223175	-0.371643	-0.384213	-0.0023103	Other
9170	LPAR2	-0.250884	-0.299163	-0.276336	-0.232487	-0.00221484	Other
5287	PIK3C2B	-0.318806	-0.247605	-0.449019	-0.524459	-0.00211944	Other
2065	ERBB3	-0.0474186	-0.0488319	-0.467718	-0.470409	-0.00205186	Other
634	CEACAM1	-0.207976	-0.219391	-0.0786522	-0.0712685	-0.00201545	Other
170712	COX7B2	0.011191	0.061889	0.0338522	-0.0207783	-0.00196623	Other
135398	C6orf141	-0.0666327	-0.153466	-0.0430625	0.0399706	-0.00190001	Other
7681	MKRN3	-0.12886	-0.194247	-0.164092	-0.102443	-0.00186917	Other
79955	PDZD7	-0.236907	-0.216823	-0.257186	-0.280976	-0.00185254	Other
5439	POLR2J	-0.98426	-1.03618	-1.47313	-1.42491	-0.00184648	Other
79622	SNRNP25	-1.19638	-1.26028	-0.665701	-0.605418	-0.00181177	Other
10452	TOMM40	-0.312617	-0.363031	-0.476212	-0.429377	-0.00178994	Other
2719	GPC3	-0.00468861	-0.0435821	-0.153851	-0.118318	-0.00168004	Other
1591	CYP24A1	-0.118635	-0.139848	0.0526264	0.0705196	-0.00165964	Other
3770	KCNJ14	-0.180533	-0.207921	-0.273688	-0.249607	-0.00165367	Other
7280	TUBB2A	-0.00313767	0.00217389	-0.256299	-0.264808	-0.00159854	Other
51293	CD320	-0.101901	-0.253309	-0.304417	-0.156097	-0.00154404	Other
3175	ONECUT1	-0.00248394	0.0595072	0.0171407	-0.0478469	-0.00149822	Other
1233	CCR4	-0.00452498	-0.131284	0.0184774	0.142451	-0.00139231	Other
4774	NFIA	-0.17016	-0.133459	-0.0891839	-0.128505	-0.00130965	Other
6583	SLC22A4	-0.00400342	-0.0281587	-0.128711	-0.107077	-0.00126038	Other
440	ASNS	-0.786924	-0.840273	-0.602905	-0.551781	-0.00111282	Other
2584	GALK1	-0.4219	-0.491811	-0.303806	-0.235986	-0.00104518	Other
285367	RPUSD3	-0.672265	-0.663666	-0.754697	-0.764982	-0.000842828	Other
5707	PSMD1	-0.660345	-0.615106	-0.937877	-0.984768	-0.000825961	Other
7634	ZNF80	0.0544286	0.0792244	0.05922	0.0328584	-0.000782907	Other
27347	STK39	-0.0348584	-0.124063	0.0560778	0.143721	-0.000780924	Other
78995	C17orf53	-0.542652	-0.506983	-0.417937	-0.455145	-0.000769263	Other
5395	PMS2	0.12944	0.120416	0.0443708	0.0519389	-0.000727552	Other
5669	SP1	-0.385138	-0.338683	-0.384338	-0.432186	-0.000696635	Other
11174	ADAMTS6	-0.0479	-0.0267804	0.212695	0.190551	-0.000512025	Other
80740	LY6G6C	0.0435937	0.137188	0.0221057	-0.0724855	-0.00049851	Other
146206	RLTPR	-0.361074	-0.387965	-0.419906	-0.393614	-0.000299401	Other
[truncated: 4,014 more rows]
