# Supplementary material for: CRISPR Screens Identify Essential Cell Growth Mediators in BRAF Inhibitor-resistant Melanoma
Source: Genomics Proteomics Bioinformatics. 2020 May 13;18(1):26–40. doi: 10.1016/j.gpb.2020.02.002 (PMC7393575; doi:10.1016/j.gpb.2020.02.002)
Supplement: Supplementary data 17 [file mmc17.xlsx]

## Sheet: Sheet1
Table S4 Differentially expressed genes between M238R1 and M238 under the treatment of PLX
Note: The expression profiles of BRAFi-resistant cell line (M238R1) and their parental cell line (M238) were downloaded from Gene Expression Omnibus database (GSE9340). Limma, a R package, was used to perform differential expression analysis. AveExpr, the average expression in log2 counts per million reads, across all samples; t, the moderated t statistic from the test that the logFC differs from…
Gene symbol	LogFC	AveExpr	t	P value	BH-adjusted P value	B	Group
COL1A1	6.53182	9.69233	66.1869	1.47103655823733E–15	4.75453725987888E–11	24.2293	Up
CPA4	6.18556	8.15754	54.3115	1.26384107969849E–14	2.04243037684674E–10	22.8859	Up
ITIH5	–5.72086710845853	8.03985	–45.2147719537245	9.2567068005296E–14	7.62162184291018E–10	21.4486	Down
PMP22	–3.69363500055865	10.3573	–44.2564104866076	1.16796503906773E–13	7.62162184291018E–10	21.2695	Down
OTOR	–6.73309112581269	5.5487	–44.0165358970413	1.23891580788713E–13	7.62162184291018E–10	21.2237	Down
NFATC2	–4.31917679774225	8.67536	–43.481095419128	1.41486126844655E–13	7.62162184291018E–10	21.1201	Down
HEY2	–4.96313827876529	6.74872	–40.9164724980554	2.73567904477643E–13	1.2631411772317E–09	20.5952	Down
TRHDE	6.87555	5.4127	39.575	3.92640844452133E–13	1.56221059160712E–09	20.3005	Up
MMP2	4.17775	8.99344	39.2025	4.35008054344362E–13	1.56221059160712E–09	20.216	Up
SERPINE1	5.08541	10.8976	37.7224	6.60040159082905E–13	2.13331579817186E–09	19.8684	Up
P2RX7	–3.88433857304769	7.37418	–36.9993020085908	8.13959725911522E–13	2.23836163334417E–09	19.6913	Down
SORCS1	–4.37594924610354	6.42281	–36.6616540359369	8.98896084791754E–13	2.23836163334417E–09	19.6069	Down
LOC728715	–6.63674674354471	8.0526	–36.4853246635805	9.4705823454947E–13	2.23836163334417E–09	19.5624	Down
SRGN	4.76982	6.73027	36.1761	1.03845251368331E–12	2.23836163334417E–09	19.4836	Up
PTPRZ1	–5.98035281619095	6.18968	–36.1191106095242	1.05633189964549E–12	2.23836163334417E–09	19.469	Down
MICAL2	5.11198	7.94912	35.8887	1.13207824452765E–12	2.23836163334417E–09	19.4095	Up
CDH19	–6.0437913186812	6.40419	–35.7390658861291	1.18445461790929E–12	2.23836163334417E–09	19.3706	Down
VEGFC	4.7082	7.58672	35.4888	1.27805639148415E–12	2.23836163334417E–09	19.305	Up
ANPEP	3.51411	8.66783	35.3934	1.31582782195908E–12	2.23836163334417E–09	19.2798	Up
ATP8B1	3.67935	6.45923	34.8648	1.54843513157031E–12	2.34559651732971E–09	19.1386	Up
STC1	4.34469	8.37239	34.8508	1.55518532109206E–12	2.34559651732971E–09	19.1349	Up
SPOCK1	4.32602	7.46854	34.7561	1.60162052157103E–12	2.34559651732971E–09	19.1092	Up
EDIL3	5.05402	8.10721	34.6142	1.67410492151628E–12	2.34559651732971E–09	19.0707	Up
COL1A2	4.34176	8.44421	34.4877	1.74172570204861E–12	2.34559651732971E–09	19.0361	Up
PLA1A	–5.88111112631577	8.11758	–33.883212193251	2.108771034996E–12	2.72630354488423E–09	18.8684	Down
POSTN	6.40435	4.7703	33.6785	2.25159220737547E–12	2.73975159397161E–09	18.8107	Up
TSPAN5	3.24263	8.28511	33.6276	2.28870681715397E–12	2.73975159397161E–09	18.7963	Up
PSG4	4.7483	7.25254	33.1952	2.63233906632667E–12	3.03856539152658E–09	18.6726	Up
COL6A3	4.6611	8.87503	33.0521	2.7581673845745E–12	3.07349447236418E–09	18.6311	Up
AOX1	3.87628	5.4844	32.9491	2.85278407756337E–12	3.07349447236418E–09	18.6012	Up
SLC7A8	–3.85728250597534	7.2732	–32.8244220973086	2.97209443983437E–12	3.09874401257698E–09	18.5647	Down
STC2	3.87389	6.94618	32.7023	3.09428657118394E–12	3.12532613335113E–09	18.5288	Up
SEMA3B	–3.68046046192227	7.95175	–32.5152284492806	3.2921165474496E–12	3.22437875545814E–09	18.4735	Down
NONCODE	–4.62565877946763	7.05833	–32.0178909877319	3.88856619810622E–12	3.69653964967621E–09	18.3244	Down
LOXL4	–3.72781484897826	8.44064	–31.8066566723927	4.17674010625319E–12	3.85704048497741E–09	18.2601	Down
ADGRG6	–4.84523366073814	8.29247	–31.572528139786	4.52363498760999E–12	4.06134462318174E–09	18.1882	Down
CCDC80	5.35323	7.03903	31.4712	4.68340066597724E–12	4.09114034932569E–09	18.1569	Up
FBN1	3.40501	9.0189	31.1813	5.17550945870799E–12	4.40204318986582E–09	18.0665	Up
SRPX2	3.18271	8.2927	31.0951	5.3324660830636E–12	4.41924708386406E–09	18.0394	Up
IL16	–4.06661685665094	7.52035	–30.8207612664952	5.86777131083108E–12	4.74130591343428E–09	17.9525	Down
SERPINA3	–7.2817389987706	9.19976	–30.128761371075	7.49699386238807E–12	5.9100082591767E–09	17.7288	Down
CPXM2	–3.50708418350815	5.25515	–30.0283229376304	7.77196282931058E–12	5.98089549062255E–09	17.6957	Down
LOXL2	2.96206	10.381	29.8559	8.2699343381733E–12	6.20227961284837E–09	17.6387	Up
RXRG	–5.82569960071366	7.03901	–29.7985025239108	8.44343624780571E–12	6.20227961284837E–09	17.6196	Down
SYNM	–3.01507361995512	8.99059	–29.6515516915489	8.90580874975856E–12	6.39654765779881E–09	17.5706	Down
RGS4	3.95816	7.26313	29.5829	9.13113528488848E–12	6.41581355528001E–09	17.5476	Up
PLN	–3.82646846442454	5.31728	–29.483570415502	9.46845060288187E–12	6.51127216884564E–09	17.5141	Down
CLU	3.48356	8.08621	29.2954	1.01451087703835E–11	6.83125126182428E–09	17.4504	Up
SCG5	4.25222	7.71305	29.176	1.06019231494573E–11	6.99315832884917E–09	17.4096	Up
AKAP6	–3.97141287573928	7.26916	–28.7917366796331	1.22303295728525E–11	7.90592964248329E–09	17.2772	Down
EPAS1	3.47324	7.9794	28.6595	1.28524118042535E–11	8.14515297892699E–09	17.231	Up
BEX1	5.15555	7.22165	28.5895	1.31952526587792E–11	8.20161079200773E–09	17.2066	Up
GAS7	–3.8831999309477	7.94751	–28.2276325349622	1.51363650777819E–11	9.2306123713017E–09	17.0786	Down
GPRC5B	–3.10767224972911	8.128	–27.8817842315801	1.72854342285585E–11	1.03456417061363E–08	16.9543	Down
FRMD5	–2.67569979032639	8.82029	–27.8343937306933	1.76049718089631E–11	1.03456417061363E–08	16.9371	Down
PRKCD	–2.47008046388435	8.89289	–27.6101663552361	1.92067686296433E–11	1.10853923014054E–08	16.8554	Down
MIA	–3.87034699574629	8.40308	–27.0929437344898	2.35420447644541E–11	1.33491654181039E–08	16.6636	Down
ERBB3	–3.47589826840847	7.13181	–26.8299859207301	2.61464999743241E–11	1.4570362511554E–08	16.5643	Down
PCSK6	–3.1041005968408	6.30648	–26.6083708559113	2.85862368451337E–11	1.4943316902225E–08	16.4798	Down
RRAGD	–4.18023124786873	6.64655	–26.5740571777591	2.89857031621847E–11	1.4943316902225E–08	16.4666	Down
FOLH1	–4.2343499134637	5.07126	–26.5305453619784	2.95010273255323E–11	1.4943316902225E–08	16.4499	Down
SERPINB2	4.43716	6.73631	26.5132	2.97093783706422E–11	1.4943316902225E–08	16.4432	Up
CSPG4	–2.55708246422371	8.96863	–26.4713435069854	3.0218282416182E–11	1.4943316902225E–08	16.427	Down
MMP15	–3.43517871496329	7.44183	–26.4559759150568	3.0407560642777E–11	1.4943316902225E–08	16.4211	Down
RAB38	–3.13187741869536	7.35336	–26.4550807876587	3.04186254427942E–11	1.4943316902225E–08	16.4207	Down
LOX	4.10534	6.94419	26.4473	3.05144926068762E–11	1.4943316902225E–08	16.4178	Up
PAPPA	3.43354	6.84802	25.9511	3.7405538647483E–11	1.80445435018701E–08	16.2238	Up
CHL1	–5.6462348923062	6.75276	–25.8536767069197	3.89482710119914E–11	1.85124568732143E–08	16.1851	Down
P3H2	–3.21117672432688	8.94872	–25.7709345539191	4.03131496762605E–11	1.88834972563249E–08	16.1522	Down
LTBP1	2.63711	9.2474	25.5405	4.43961808840429E–11	2.04387806841693E–08	16.0598	Up
SCD	–2.68528258826212	7.62854	–25.510272254194	4.49652521131056E–11	2.04387806841693E–08	16.0476	Down
MYH10	–2.30198797815651	9.50815	–25.4806179929775	4.55305284261066E–11	2.04387806841693E–08	16.0356	Down
FBN2	2.61529	6.51371	25.2632	4.99187644374939E–11	2.21017039093731E–08	15.9473	Up
FHDC1	–3.54132636387923	6.78912	–25.1384606724729	5.26443402839174E–11	2.29934827340067E–08	15.8962	Down
SHTN1	–2.7453578821893	7.74009	–25.0173297246637	5.54462041873324E–11	2.38943568738503E–08	15.8463	Down
KIT	4.46038	5.84324	24.8748	5.89531166726497E–11	2.48576413276877E–08	15.7871	Up
IGFBP4	2.80894	8.6136	24.8643	5.92196523075386E–11	2.48576413276877E–08	15.7828	Up
LRP1	2.53445	8.48811	24.8197	6.03717113696215E–11	2.5016334399712E–08	15.7642	Up
UGT8	–3.3060316831099	6.41991	–24.7344532339009	6.26436258844706E–11	2.56291725596452E–08	15.7285	Down
ADAMTSL1	3.8756	6.14371	24.5392	6.82030076184837E–11	2.75548676154626E–08	15.6464	Up
SERPINE2	–2.82846360695476	11.8452	–24.4696879707675	7.03108743552528E–11	2.80557749387176E–08	15.6169	Down
COL19A1	–2.77359528998132	8.06839	–24.1963753349759	7.93122647894179E–11	3.1261606222668E–08	15.5002	Down
TMTC2	–4.38653331218743	7.45415	–24.1422877691505	8.12384314415953E–11	3.16350282243832E–08	15.4769	Down
CUBN	–2.78771063912547	6.68201	–24.0178971000042	8.58645725994985E–11	3.30012412332103E–08	15.4231	Down
VAT1L	–4.06653636007652	7.95174	–23.9939184543996	8.67889454170007E–11	3.30012412332103E–08	15.4127	Down
JPH1	–4.94541018736838	7.30753	–23.7556113087326	9.65888418256005E–11	3.59426516167709E–08	15.3086	Down
VLDLR	–2.81943493192881	8.07327	–23.7519486103233	9.67485749407217E–11	3.59426516167709E–08	15.307	Down
EDNRB	–5.2608852986966	7.17329	–23.7069464992339	9.87348321058944E–11	3.62637330510751E–08	15.2872	Down
ARNT2	–2.6486693364936	7.55204	–23.5873367287661	1.04233441195642E–10	3.75583248419415E–08	15.2343	Down
PCDH7	–4.03101945103374	7.00976	–23.5592713612534	1.05571434970517E–10	3.75583248419415E–08	15.2219	Down
PI15	–4.39539794171251	7.11942	–23.5556440797144	1.05745724470675E–10	3.75583248419415E–08	15.2203	Down
ST3GAL4	–1.99904595622142	7.88856	–23.4565170733777	1.10632265484582E–10	3.88667983992085E–08	15.1762	Down
CDH13	2.74108	8.60515	23.3665	1.15281036247654E–10	3.99822818498892E–08	15.136	Up
PLP1	–3.14674464024099	9.33995	–23.3477012296451	1.16281504096086E–10	3.99822818498892E–08	15.1275	Down
FAM78B	–2.71028129737878	6.66011	–23.2034615287138	1.24259828810785E–10	4.16248578958106E–08	15.0626	Down
SOX5	–3.38016239591691	7.15132	–23.1975124537973	1.24601457228882E–10	4.16248578958106E–08	15.0599	Down
S100B	–5.52838916166212	7.08343	–23.1810499322631	1.25552173011887E–10	4.16248578958106E–08	15.0525	Down
ST8SIA5	–4.23870161956136	6.86831	–23.1697369733685	1.26210082416678E–10	4.16248578958106E–08	15.0474	Down
ITGB3	–1.95943796008056	11.2854	–23.0633743663655	1.3258269715163E–10	4.32849025720995E–08	14.9991	Down
KDR	–3.98703066458038	5.36291	–23.0170860074516	1.35464828809594E–10	4.37673155153679E–08	14.9781	Down
SCCPDH	–2.01109134657895	9.6787	–22.9790883882989	1.37881798780845E–10	4.37673155153679E–08	14.9607	Down
APOD	–4.81596423406644	9.66782	–22.9456636131614	1.40046784794877E–10	4.37673155153679E–08	14.9455	Down
SLC1A4	–2.25335498937883	8.39515	–22.9235036546434	1.41502538787032E–10	4.37673155153679E–08	14.9353	Down
LINC00518	–3.16794973364087	7.23835	–22.9196345256438	1.41758400594548E–10	4.37673155153679E–08	14.9335	Down
FCRLA	–3.58093969247619	8.07142	–22.9131972637792	1.42185208660426E–10	4.37673155153679E–08	14.9306	Down
CD9	–3.67364294034337	9.76036	–22.8632856986465	1.45542407483183E–10	4.40810552680854E–08	14.9077	Down
FN1	2.14724	12.3382	22.8576	1.45932146706016E–10	4.40810552680854E–08	14.9051	Up
NRP1	3.39192	8.43381	22.8282	1.47951349367166E–10	4.42771811379274E–08	14.8916	Up
INPP5F	–2.3041317173475	7.72654	–22.7711314336472	1.51970272793415E–10	4.50626714399631E–08	14.8653	Down
A2M	–3.79638216520311	7.20076	–22.7030423083788	1.56918222242177E–10	4.61068532826311E–08	14.8338	Down
LHFPL2	–2.18713601470802	9.31078	–22.5264258845932	1.70590462634091E–10	4.95196301887647E–08	14.7516	Down
TAGLN	5.58239	7.9617	22.514	1.71597369547404E–10	4.95196301887647E–08	14.7458	Up
NEXN	3.78147	5.48642	22.3878	1.82232760890371E–10	5.21234076525458E–08	14.6866	Up
ABI3BP	3.37237	5.88045	22.2978	1.9025448697987E–10	5.39404848568104E–08	14.6441	Up
RPUSD3	–2.05977236004792	8.29228	–22.0742125596337	2.11890409355692E–10	5.90530971429564E–08	14.5378	Down
RNF144A	–2.18431317174814	8.48972	–22.0737151655065	2.11941439577456E–10	5.90530971429564E–08	14.5376	Down
GPC6	–3.55745875537368	6.9892	–21.9353462552869	2.26671480023432E–10	6.23581320055467E–08	14.4712	Down
SPP1	–3.0632450185582	8.75853	–21.9263968727718	2.27661878551236E–10	6.23581320055467E–08	14.4669	Down
CRYAB	–2.72421771692634	8.434	–21.7579311820724	2.47213297719296E–10	6.71443781141627E–08	14.3853	Down
OSBPL10	–2.03052618839768	9.11044	–21.7221977935266	2.51591292235982E–10	6.77181209822745E–08	14.3679	Down
SNORD113–4	4.10218	3.70101	21.6909	2.55489880565187E–10	6.77181209822745E–08	14.3527	Up
DAG1	–1.96705464514712	8.56694	–21.67776230569	2.57153698210506E–10	6.77181209822745E–08	14.3463	Down
ST6GAL1	–2.89309556835389	8.18618	–21.6677053339526	2.58431134013714E–10	6.77181209822745E–08	14.3414	Down
SNX10	–3.37313051596242	7.2481	–21.6569761370295	2.59801584165157E–10	6.77181209822745E–08	14.3361	Down
C7orf69	3.92891	5.50169	21.5377	2.75581218196268E–10	7.12564844265727E–08	14.2776	Up
ANKRD13A	2.13774	8.66586	21.485	2.82883611647256E–10	7.2564136603579E–08	14.2517	Up
SLC18A1	–3.46369481707945	5.75725	–21.3951863912753	2.95819970425584E–10	7.48163094292604E–08	14.2073	Down
TRPM3	–3.42632103304601	6.14798	–21.3919833420303	2.96293048078504E–10	7.48163094292604E–08	14.2057	Down
TRIM22	3.41566	4.3843	21.3019	3.09940950525225E–10	7.76558252862465E–08	14.161	Up
L1CAM	2.37904	8.78323	21.2051	3.25383383924071E–10	8.08978180908455E–08	14.1126	Up
MUC7	–3.90503057846195	5.1345	–21.1871792545755	3.283235355018E–10	8.10056869538449E–08	14.1037	Down
IL31RA	3.36425	5.57754	21.1399	3.3623881625891E–10	8.23301119720018E–08	14.08	Up
AK5	4.49107	5.17848	20.9645	3.67490434488538E–10	8.93057017526618E–08	13.9914	Up
MYL9	3.12122	9.20594	20.8496	3.89662015121724E–10	9.39870596324569E–08	13.933	Up
TBX2	–2.82704314017364	7.86197	–20.8337133130936	3.92844420773547E–10	9.4052774250532E–08	13.9249	Down
SERPINB7	5.30678	6.13421	20.6521	4.312757997433E–10	1.02494596496347E–07	13.8317	Up
SESN3	–3.38615877741019	7.77185	–20.6131859912049	4.40023707239394E–10	1.03810264537843E–07	13.8117	Down
DKK1	4.25175	6.18104	20.5779	4.48128509906651E–10	1.04956243251398E–07	13.7934	Up
SLC38A11	–4.34062328504926	5.92066	–20.5179272821603	4.62283168805321E–10	1.07492476970912E–07	13.7623	Down
ANKH	–2.23647164381279	9.20336	–20.4648143921799	4.75224744038043E–10	1.0918562630869E–07	13.7347	Down
RAC2	2.9481	7.86172	20.4592	4.76624670490949E–10	1.0918562630869E–07	13.7318	Up
COBL	–2.78990998910733	5.05413	–20.4364110853139	4.82307107214488E–10	1.0918562630869E–07	13.7199	Down
PDGFRB	3.08493	7.80641	20.4333	4.8307739742405E–10	1.0918562630869E–07	13.7183	Up
MEF2C	–2.59466636970617	8.5136	–20.2826516084007	5.22698565210946E–10	1.17320418931826E–07	13.6394	Down
SPOCD1	2.25665	7.68695	20.2646	5.2766559515041E–10	1.17618480695561E–07	13.6299	Up
FMOD	–3.50774093316218	5.32857	–20.1764286421813	5.52749395973655E–10	1.2236584402236E–07	13.5834	Down
FLNB	1.85207	9.5588	20.1361	5.64648334678776E–10	1.23807970359597E–07	13.562	Up
RAB27B	3.01377	6.21366	20.1285	5.66924897534739E–10	1.23807970359597E–07	13.558	Up
MET	3.48451	8.06695	20.1095	5.72651568763839E–10	1.24219270832322E–07	13.5479	Up
TRPM8	–3.20673405612176	6.91619	–20.0859139109696	5.79844277498578E–10	1.24940979286877E–07	13.5354	Down
PTPRK	2.37942	8.98722	20.0555	5.89265839322617E–10	1.26130206574479E–07	13.5192	Up
CDK15	2.54943	4.9383	20.0329	5.96372849457205E–10	1.26811624127015E–07	13.5072	Up
FAM26E	3.61183	6.13958	20.0104	6.03546636458584E–10	1.27205607548949E–07	13.4952	Up
TNFRSF21	2.39023	9.49425	19.9997	6.06996230860522E–10	1.27205607548949E–07	13.4894	Up
STXBP6	–1.90254835286985	6.78307	–19.9903395508781	6.10032770337771E–10	1.27205607548949E–07	13.4844	Down
PDCD1LG2	3.99943	5.87279	19.9215	6.32824084039479E–10	1.30486296502438E–07	13.4476	Up
QDPR	–2.54849887318727	7.19879	–19.9185320816973	6.33840182880565E–10	1.30486296502438E–07	13.446	Down
TFPI	2.23958	6.46472	19.8831	6.45949387706648E–10	1.3145720904757E–07	13.427	Up
PMEPA1	–1.76023647102712	9.93136	–19.8809830110897	6.46690889470118E–10	1.3145720904757E–07	13.4258	Down
ANTXR2	2.79274	7.9973	19.8576	6.54838209336095E–10	1.32281e-07	13.4132	Up
HECW2	1.88426	5.50691	19.7524	6.9289620067852E–10	1.3909998821199E–07	13.3564	Up
MGP	–6.41243485107139	8.16643	–19.7132033877539	7.07682941404546E–10	1.40424910927797E–07	13.3352	Down
FLNC	3.52981	7.93195	19.7119	7.08185405192627E–10	1.40424910927797E–07	13.3345	Up
TAC1	–4.45805388923468	4.08225	–19.6246858183049	7.42364232975727E–10	1.46304599841515E–07	13.287	Down
KAT2B	–2.19903488993806	7.91888	–19.5229902685498	7.84510583456447E–10	1.53152328404684E–07	13.2314	Down
PLOD2	1.92322	10.8778	19.5117	7.89366399976969E–10	1.53152328404684E–07	13.2252	Up
SPTBN1	–1.58435066991204	11.3162	–19.507046102609	7.91351615158193E–10	1.53152328404684E–07	13.2227	Down
FREM2	–4.58865056481215	5.54335	–19.4961497157229	7.96064205067508E–10	1.53152328404684E–07	13.2167	Down
LONRF2	–2.31082317651554	7.97265	–19.4757653481522	8.04962558051916E–10	1.53947898454414E–07	13.2055	Down
AMPH	2.43277	4.95387	19.4639	8.10201863751011E–10	1.54038437872332E–07	13.199	Up
PPP2R5A	–2.04877430187468	8.44467	–19.4219085629493	8.28998138904536E–10	1.56690344137623E–07	13.1758	Down
LTBP2	1.7359	6.98929	19.3879	8.44599708965951E–10	1.58711088334236E–07	13.157	Up
PIR	–2.43947056482263	7.7923	–19.2111756376632	9.30842709467876E–10	1.73125806110304E–07	13.0589	Down
KLF11	1.63235	6.74141	19.2089	9.32022222802292E–10	1.73125806110304E–07	13.0577	Up
ZNF106	–1.8812738158099	10.1137	–19.1813551713533	9.46323427770966E–10	1.74777825765631E–07	13.0423	Down
LASP1	1.49319	9.61018	19.1265	9.75544578164808E–10	1.78106162558444E–07	13.0116	Up
LOXL1	2.62915	9.00259	19.1248	9.76446036606044E–10	1.78106162558444E–07	13.0106	Up
NID2	1.89287	6.6862	19.1167	9.80876115695772E–10	1.78106162558444E–07	13.006	Up
FBXO32	3.02002	7.47772	19.0761	1.00323541084352E–09	1.81148445328902E–07	12.9833	Up
COL11A1	–1.8717205009551	9.02618	–19.0450107206408	1.02076629197779E–09	1.83289929572302E–07	12.9658	Down
NOTCH1	–1.64968872287774	7.13971	–19.0245690368047	1.03246685602785E–09	1.84072694819295E–07	12.9542	Down
GRIK2	–3.70446412668535	7.06367	–19.0175537834864	1.03651590164635E–09	1.84072694819295E–07	12.9503	Down
CHRM3	–3.36974752352734	5.12067	–18.9828890290104	1.05677912334117E–09	1.86645672379837E–07	12.9307	Down
FAT3	–2.85485867506045	6.16177	–18.9168780027183	1.09656920463944E–09	1.92620724256258E–07	12.8933	Down
ITPK1	–1.81830621022755	7.61954	–18.9065184046079	1.10296056061984E–09	1.92696152863751E–07	12.8874	Down
BCL2A1	–2.71138278705989	5.13669	–18.8585430222185	1.13309268158827E–09	1.96896175062443E–07	12.8602	Down
FREM1	–3.10614311325286	6.08378	–18.80121560319	1.17027962427939E–09	2.02270629606065E–07	12.8275	Down
UCHL1	3.2782	9.07507	18.7688	1.19186973488442E–09	2.03972587525806E–07	12.8089	Up
ITIH6	–4.18979602964472	7.58785	–18.7675312643242	1.19274833830566E–09	2.03972587525806E–07	12.8082	Down
PTGFR	2.79049	4.28004	18.7504	1.20432447273993E–09	2.04868269912776E–07	12.7984	Up
STRA6	–2.52443146685976	7.67419	–18.7015872459545	1.23810784726678E–09	2.08318463844661E–07	12.7704	Down
MYLK	2.37765	8.89454	18.6976	1.24090809633978E–09	2.08318463844661E–07	12.7681	Up
TRIM2	–2.69654431617485	7.68264	–18.6772125444174	1.25534666156588E–09	2.09144636332324E–07	12.7564	Down
HMGA2	2.04722	8.3499	18.644	1.27926899171912E–09	2.12037195288994E–07	12.7372	Up
IL1RAP	–2.31135690712514	8.9127	–18.6279403166287	1.29099779646094E–09	2.1288948867048E–07	12.728	Down
ARHGAP19	–1.81005840393101	8.25244	–18.6006070757544	1.31124923011126E–09	2.15131402875258E–07	12.7122	Down
CITED2	2.05756	8.33662	18.5565	1.34466706310841E–09	2.19499919932965E–07	12.6867	Up
EPHA3	–3.78535351891189	8.92767	–18.5338237167033	1.36219993633515E–09	2.21244543428585E–07	12.6735	Down
DHRS3	–2.58738150351565	7.26636	–18.5245303565432	1.36945933625418E–09	2.21311476035356E–07	12.6681	Down
FLI1	2.55201	6.87156	18.4958	1.3921901025241E–09	2.23865553749659E–07	12.6514	Up
NAP1L3	2.82375	4.81896	18.4547	1.42534858398471E–09	2.28062829618663E–07	12.6275	Up
C10orf90	–3.17447010030157	6.58533	–18.4380376101779	1.43907938761565E–09	2.2836533548001E–07	12.6178	Down
IL6R	–2.08334026587642	6.69568	–18.4352694599421	1.44137026818236E–09	2.2836533548001E–07	12.6162	Down
CPE	3.13211	5.99103	18.4199	1.45415735131209E–09	2.2926741342321E–07	12.6072	Up
ADAMTS9	–4.00331998885691	6.10942	–18.379120594754	1.48870606227606E–09	2.33575090479732E–07	12.5834	Down
AKR1C3	3.12451	4.86616	18.3128	1.54679569393015E–09	2.41516829099112E–07	12.5445	Up
ZNF704	–2.15468305754739	7.65715	–18.2626952646485	1.59234276019119E–09	2.47433222846824E–07	12.515	Down
PLAU	4.25811	7.64335	18.2433	1.61036704806401E–09	2.4903671464343E–07	12.5036	Up
BGN	3.7148	7.44607	18.1713	1.67924714916948E–09	2.58452129087175E–07	12.461	Up
TTC19	–1.75552607025397	8.59725	–18.1355698751856	1.71455485579123E–09	2.62635675327148E–07	12.4398	Down
FGL2	–5.19962798371405	5.15484	–18.1204835725249	1.72972311173348E–09	2.63709342897819E–07	12.4309	Down
ACTN1	1.65428	10.877	18.1014	1.74907114120291E–09	2.65407175374739E–07	12.4195	Up
QSOX1	1.91856	8.76763	18.091	1.75979806478163E–09	2.65787071270127E–07	12.4133	Up
THY1	3.46696	7.59949	18.0484	1.80426014402369E–09	2.71234847046463E–07	12.3879	Up
SNORD114–3	3.76374	4.39828	18.0145	1.84049489764582E–09	2.75401090679679E–07	12.3677	Up
AGMO	–3.87805027104307	6.26441	–17.9846044322085	1.87311745531338E–09	2.78990918309603E–07	12.3498	Down
PTCH1	–2.03001405089185	8.20408	–17.9675505523346	1.89201016621635E–09	2.80512204505865E–07	12.3396	Down
FST	–3.44382581612805	6.63596	–17.934995540579	1.92865409963905E–09	2.84639402531661E–07	12.32	Down
TPCN1	1.49958	8.11342	17.8623	2.01335017970905E–09	2.95788596174438E–07	12.2762	Up
IRS2	–2.45901237224891	8.31945	–17.8241036690834	2.05939073403603E–09	3.01183565225242E–07	12.2532	Down
ZNF536	–3.17468821296491	4.68639	–17.7950373653603	2.09523355177821E–09	3.05045241563169E–07	12.2356	Down
GAS6	3.03942	7.05892	17.703	2.2132948655619E–09	3.2078880425931E–07	12.1797	Up
PROS1	–1.99883002799361	8.91298	–17.6551065971827	2.27756098755502E–09	3.28629681601632E–07	12.1505	Down
OLFML3	–2.61799337525147	7.39855	–17.5441600255184	2.43440912003707E–09	3.49700165194303E–07	12.0825	Down
SHC4	–2.3735523883082	8.03366	–17.5031673623042	2.49530511078834E–09	3.56861754361903E–07	12.0573	Down
SYNJ2	1.86113	8.30302	17.4643	2.55454274186991E–09	3.63724123171706E–07	12.0333	Up
BTBD3	–1.62316674892604	8.78301	–17.3162990551961	2.79471606114272E–09	3.96175516720148E–07	11.9414	Down
PSTPIP2	2.23099	4.50972	17.2722	2.87096764686792E–09	4.05207621460341E–07	11.9139	Up
OGFRL1	2.10338	7.82537	17.2434	2.92190037205552E–09	4.10603225761767E–07	11.8959	Up
EGFR	3.14562	6.72217	17.2323	2.94186787847854E–09	4.11619531170151E–07	11.8889	Up
NT5DC3	–2.07415642616465	8.82968	–17.2162539500541	2.97091601158527E–09	4.13892139700205E–07	11.8789	Down
SLC14A1	4.2033	7.0695	17.1885	3.02184347945912E–09	4.16787667532558E–07	11.8615	Up
CHPT1	–1.41071564950409	8.9103	–17.1848733534131	3.02864750505606E–09	4.16787667532558E–07	11.8592	Down
DCBLD1	2.44288	8.67807	17.1823	3.0334931157316E–09	4.16787667532558E–07	11.8575	Up
GLB1L2	–3.01596072626135	6.7293	–17.17702248144	3.04328113417542E–09	4.16787667532558E–07	11.8542	Down
ZEB2	–1.51244580821672	8.29497	–17.1080374828301	3.17522606568284E–09	4.33023129404789E–07	11.8108	Down
TSPAN33	–2.31995975634477	6.2881	–17.0818488260126	3.22693607558732E–09	4.38226054197722E–07	11.7942	Down
NREP	2.19621	8.87463	17.0633	3.26413713418069E–09	4.4142333185713E–07	11.7825	Up
COL5A1	3.26947	7.56788	17.0465	3.29829273217742E–09	4.44183830819609E–07	11.7718	Up
LYST	–1.89540163065338	8.57777	–17.0301740166565	3.33167856561149E–09	4.45347499800496E–07	11.7615	Down
CAV1	1.64636	9.71277	17.0288	3.33449135087776E–09	4.45347499800496E–07	11.7606	Up
SERPINA5	–2.84904002003929	6.23635	–17.011921231386	3.36955592471149E–09	4.48178670957202E–07	11.7499	Down
KLF9	–1.96674171116705	8.32478	–16.9943156482646	3.40653472057506E–09	4.50130799401496E–07	11.7387	Down
GREM1	5.40248	8.32461	16.9868	3.4224352635968E–09	4.50130799401496E–07	11.734	Up
IGFBP2	–2.24361579906503	8.47236	–16.9851253531358	3.42601332424021E–09	4.50130799401496E–07	11.7329	Down
MITF	–2.45662543936906	8.45519	–16.965511978696	3.46799008400628E–09	4.5380124496019E–07	11.7204	Down
SEMA6D	–3.19376155598485	7.06244	–16.8791980612839	3.65949030004624E–09	4.76928975757236E–07	11.6653	Down
SERPINF1	–3.46013679027867	7.11705	–16.8674552148979	3.68642102343162E–09	4.78509292764391E–07	11.6578	Down
APBB1IP	2.05256	4.00719	16.8504	3.72582257011966E–09	4.8168924515535E–07	11.6469	Up
TGM2	2.23305	8.68928	16.8408	3.74836118664902E–09	4.8267243790312E–07	11.6407	Up
MRGPRX4	–4.17028242985659	6.90151	–16.782464052342	3.88788985408738E–09	4.96248e-07	11.6032	Down
NETO2	3.03177	9.16759	16.6752	4.1595650268147E–09	5.27220789143835E–07	11.5338	Up
ADAM10	–1.51935448807814	10.7471	–16.6135704998699	4.32475196415299E–09	5.46016829036675E–07	11.4938	Down
GRIK4	–2.17386484407833	6.05147	–16.558219893724	4.47932700646943E–09	5.6333201624941E–07	11.4578	Down
RGMB	2.3325	8.11687	16.5213	4.58571399628802E–09	5.73497213411079E–07	11.4336	Up
MLIP	–3.58250863665559	4.94754	–16.5179226990421	4.59564302693201E–09	5.73497213411079E–07	11.4314	Down
LGALS3	–1.69067011403762	7.94423	–16.4922264388914	4.67152814532499E–09	5.80724850711727E–07	11.4146	Down
SLC16A2	2.69533	7.19119	16.4703	4.73737684438486E–09	5.86654241330893E–07	11.4002	Up
SOX6	–2.50373459373555	6.80741	–16.4621973571952	4.76194119508545E–09	5.87445425062431E–07	11.3949	Down
DAAM2	–1.63511467194454	7.42511	–16.445350918351	4.81349581086717E–09	5.91547521304327E–07	11.3838	Down
IL13RA2	–2.96794885912674	9.35471	–16.4198135430732	4.89280899032062E–09	5.99016967333912E–07	11.367	Down
TRPV4	–2.41653139142662	7.98842	–16.3659279724425	5.06487222917664E–09	6.17742397431013E–07	11.3314	Down
DCT	–4.91595124200246	6.92793	–16.3356377221038	5.16447549490807E–09	6.2752260327415E–07	11.3114	Down
ITGA8	2.98879	5.05339	16.3248	5.20053775623831E–09	6.29537755877822E–07	11.3042	Up
IL7R	2.33938	5.78479	16.276	5.36701978724035E–09	6.47266591579833E–07	11.2718	Up
SLC5A3	–1.54732101932095	10.1273	–16.2275631988081	5.53760645603952E–09	6.65356796526592E–07	11.2396	Down
CTSK	–1.99604475316057	6.64292	–16.1654057089576	5.76542248254941E–09	6.90163777994368E–07	11.1981	Down
PHLDB2	3.63316	7.6525	16.1541	5.80791816449789E–09	6.91515539677406E–07	11.1905	Up
SH3RF2	1.92423	6.57501	16.151	5.81950517596159E–09	6.91515539677406E–07	11.1884	Up
BCL6	–1.48364670855436	7.95903	–16.1071136669231	5.9883626055892E–09	7.0897387463461E–07	11.159	Down
SLIT2	2.7341	5.68037	16.0216	6.33274564016529E–09	7.47009751225483E–07	11.1013	Up
SMAGP	1.5118	8.08948	15.946	6.65503321182261E–09	7.82172103415704E–07	11.0501	Up
PSG7	2.39192	5.96481	15.9122	6.80478659207549E–09	7.96875026965478E–07	11.0272	Up
PLA2G7	3.70459	5.06344	15.9067	6.82947142143774E–09	7.96878504737506E–07	11.0235	Up
DSE	3.00014	7.55	15.9004	6.85765052499432E–09	7.97288210857343E–07	11.0192	Up
SCARB1	–1.95862380925704	8.21191	–15.8836539241511	6.93405208840184E–09	7.98972855103531E–07	11.0078	Down
CNN1	3.86414	6.8993	15.8834	6.93542941737962E–09	7.98972855103531E–07	11.0076	Up
AR	2.30161	5.50331	15.881	6.94630030890419E–09	7.98972855103531E–07	11.006	Up
ANXA6	1.7005	8.77202	15.8741	6.97781207257101E–09	7.99751290771517E–07	11.0013	Up
FAM134B	–2.51134255213002	5.75551	–15.8602026767817	7.04235487321383E–09	8.04296649671888E–07	10.9918	Down
ART3	–2.7657035207649	4.20997	–15.7840914317146	7.40672618249826E–09	8.42932383607487E–07	10.9397	Down
CLMP	1.7879	8.27859	15.6922	7.87421578380047E–09	8.92991327537597E–07	10.8765	Up
TMEM229B	–2.73160626108371	5.49745	–15.6706201316457	7.98859339380295E–09	9.02794849933934E–07	10.8616	Down
SLC35F1	–3.66235630539442	6.44662	–15.6220305977046	8.25280430768811E–09	9.29403791041071E–07	10.828	Down
P4HA2	1.65866	9.27288	15.5695	8.54920922851554E–09	9.59440942621009E–07	10.7915	Up
NRP2	–1.27091078434689	9.90258	–15.5610446230342	8.5979602464831E–09	9.61573263413772E–07	10.7856	Down
JUN	2.64593	7.45699	15.5407	8.71682735791585E–09	9.69876595326753E–07	10.7714	Up
DOCK4	–1.82210961935027	7.70805	–15.5346527801908	8.75216907096087E–09	9.69876595326753E–07	10.7673	Down
ACO1	1.39521	9.09223	15.5329	8.76222783439286E–09	9.69876595326753E–07	10.7661	Up
CSPG4P10	–2.18832981214495	7.65952	–15.4990073570574	8.96524268652338E–09	9.88961122427038E–07	10.7424	Down
SEL1L3	–1.6752868607747	8.01112	–15.4857156397131	9.04613404926322E–09	9.94490131313729E–07	10.7331	Down
WDR91	–1.39909408377138	7.55611	–15.4760306257928	9.10557553629007E–09	9.97629935166975E–07	10.7263	Down
ITGA11	3.78086	7.83423	15.471	9.13642711578926E–09	9.97629935166975E–07	10.7228	Up
ITGA10	–1.7964621737147	7.80614	–15.4190371672211	9.46409285935975E–09	1.02985053332683E–06	10.6864	Down
FLT1	–3.53772527311604	5.27092	–15.4141979195609	9.49523402528991E–09	1.02985053332683E–06	10.683	Down
CYTIP	3.00582	4.14638	15.3603	9.84959982829033E–09	1.06471209381328E–06	10.6451	Up
IGFBP5	2.43214	8.14685	15.3524	9.90270197521909E–09	1.06688410180352E–06	10.6395	Up
TRIM55	3.4706	6.79097	15.3133	1.01706992630247E–08	1.09211684677815E–06	10.6119	Up
GEM	1.44679	8.40516	15.2849	1.03697652630209E–08	1.10980524194072E–06	10.5918	Up
SOX10	–3.02374399635161	7.71839	–15.2756335749155	1.04359511707257E–08	1.11320256696048E–06	10.5852	Down
SQRDL	–2.75921168162659	6.87926	–15.2689722420499	1.04836601654839E–08	1.11461309279147E–06	10.5805	Down
CD151	1.35536	9.98072	15.2458	1.0651133915139E–08	1.12870589924986E–06	10.5641	Up
ATOX1	–1.4215756919868	8.22243	–15.2050908788733	1.09534228746955E–08	1.15097615869752E–06	10.5351	Down
WWTR1	–1.47506856976643	11.2357	–15.2031404138542	1.09681215580841E–08	1.15097615869752E–06	10.5337	Down
EPDR1	–1.55454015518893	8.59626	–15.1968059802158	1.10160059588407E–08	1.15121080229489E–06	10.5292	Down
DOCK2	2.05289	6.21229	15.1934	1.10415936608216E–08	1.15121080229489E–06	10.5268	Up
RRAS	1.40514	8.43047	15.177	1.11673764972926E–08	1.15970432067702E–06	10.5151	Up
CD200	–2.86448570660823	6.56117	–15.1734134753767	1.11948190975289E–08	1.15970432067702E–06	10.5125	Down
PAX8–AS1	1.92012	6.34438	15.1554	1.13350008654095E–08	1.17047464207955E–06	10.4996	Up
EDNRA	2.79189	4.32021	15.1472	1.13989174037979E–08	1.17332614461195E–06	10.4938	Up
SLC12A2	–1.48531240309469	8.80783	–15.1027716706022	1.17542458103239E–08	1.20606025027136E–06	10.462	Down
AMIGO2	3.99316	8.19459	15.0921	1.18412957086497E–08	1.21114721075717E–06	10.4543	Up
GLIPR1	3.5726	8.69819	15.0872	1.18817241216257E–08	1.21144859727149E–06	10.4508	Up
PDE3B	–2.63261958034049	6.64512	–15.048541570345	1.22043331982099E–08	1.24042846949478E–06	10.423	Down
CTTNBP2	–3.30864629953659	5.8178	–15.0153392189186	1.24891282424054E–08	1.26144e-06	10.3991	Down
ADM	2.56124	7.91096	15.0007	1.26173391596218E–08	1.27042061986958E–06	10.3885	Up
PYGB	–1.60243761707851	10.4241	–14.9448154437344	1.31183291616191E–08	1.31676247463569E–06	10.3481	Down
TMSB4X	1.58764	10.3427	14.923	1.33199747248345E–08	1.33286347703212E–06	10.3323	Up
SHISA2	2.0183	7.84751	14.886	1.36693140331138E–08	1.36359845328479E–06	10.3055	Up
RAB3B	2.9028	6.58497	14.8683	1.38398590193404E–08	1.37636e-06	10.2926	Up
SEMA3E	–2.69000863107197	5.76158	–14.8546440517597	1.39735417035048E–08	1.38539521901527E–06	10.2826	Down
PMP2	–3.66480985548618	6.24689	–14.8301294852709	1.42163967074785E–08	1.40516256263735E–06	10.2647	Down
PDGFC	3.09795	8.53891	14.8213	1.4305187554131E–08	1.40962794797887E–06	10.2583	Up
PLA2G4A	–1.95525759903289	6.36794	–14.7825339158539	1.47011165957214E–08	1.44423948173347E–06	10.2299	Down
NLGN1	–2.23382191768448	7.08034	–14.7442746225332	1.51037899832101E–08	1.47930180620404E–06	10.2019	Down
CRYL1	–1.57548272063227	7.37347	–14.7301250347925	1.52557374349794E–08	1.48966975720837E–06	10.1915	Down
RASA1	1.6893	8.85942	14.6983	1.56037750546968E–08	1.51906510103269E–06	10.1681	Up
ABCA6	–2.73229672106254	3.73167	–14.6897910694186	1.56980676030325E–08	1.52365538437722E–06	10.1618	Down
FGF5	3.49753	5.91723	14.6851	1.57509281185825E–08	1.52420882551109E–06	10.1583	Up
RBPMS	1.72824	8.06116	14.6788	1.58207074662943E–08	1.52639130154656E–06	10.1537	Up
CHST11	–2.61823008286043	8.98193	–14.6528196279711	1.61157925938422E–08	1.55023372745706E–06	10.1345	Down
DCPS	–1.61680328104254	8.09131	–14.6402278213537	1.62608092403064E–08	1.55388123299183E–06	10.1252	Down
ELMO1	–3.24870352231949	5.78523	–14.6349320742672	1.63222223795953E–08	1.55388123299183E–06	10.1213	Down
MYH9	1.33709	11.3058	14.6343	1.63290872542339E–08	1.55388123299183E–06	10.1209	Up
FXYD3	–3.10182530020815	7.98241	–14.6328860397853	1.63460171163399E–08	1.55388123299183E–06	10.1198	Down
TYRO3	–1.81415298432319	8.37657	–14.5879162425283	1.68786435404361E–08	1.59980832220069E–06	10.0865	Down
LOC653653	–1.70471215302405	9.59337	–14.5807939012631	1.69647189321806E–08	1.60326514797371E–06	10.0812	Down
WARS	–1.55240223189745	9.7148	–14.5511502723449	1.73281324014352E–08	1.63283547331425E–06	10.0591	Down
LITAF	–1.15751088178513	10.1288	–14.5448890049353	1.74059695936806E–08	1.63540216057369E–06	10.0545	Down
PEG10	1.52995	9.77662	14.51	1.7846965348422E–08	1.66612409500698E–06	10.0285	Up
DUSP10	–1.53276791909808	8.20136	–14.507805902847	1.78748344637869E–08	1.66612409500698E–06	10.0269	Down
PPP3CA	1.52692	8.32608	14.5068	1.78875981859294E–08	1.66612409500698E–06	10.0261	Up
SCRG1	–3.22097871215035	6.54706	–14.4872411119418	1.81407538424915E–08	1.68485e-06	10.0115	Down
NLGN4X	–2.3327013376441	6.58228	–14.4662633184064	1.84164519125946E–08	1.70555341623774E–06	9.99582	Down
SERTAD4	–2.4999996084694	7.2624	–14.460751795379	1.84896398529001E–08	1.70743899910167E–06	9.99169	Down
AFAP1L2	–1.82228058094241	7.5562	–14.4439960406796	1.8714089835532E–08	1.72324244323143E–06	9.97914	Down
SNORD114–2	2.6176	3.55837	14.4351	1.88345646055988E–08	1.72940898470898E–06	9.97247	Up
ITGA6	–2.10662999723287	9.29769	–14.4095327691857	1.91851088841922E–08	1.75660596103676E–06	9.95329	Down
EYA4	–2.74227037429142	7.24546	–14.391145794641	1.94416693370438E–08	1.77507e-06	9.93947	Down
ITGA9	–3.49575789390485	7.02973	–14.3665629946628	1.97905273065244E–08	1.80182995232162E–06	9.92097	Down
FOXP1	1.9194	7.12359	14.3432	2.01287892843776E–08	1.82306872671891E–06	9.90333	Up
CCBE1	2.16612	5.47129	14.3418	2.01493221480685E–08	1.82306872671891E–06	9.90227	Up
TLE4	1.61026	7.31689	14.3388	2.01930201468201E–08	1.82306872671891E–06	9.90002	Up
SPTLC3	1.97327	5.23589	14.3201	2.04687544202065E–08	1.84281507413787E–06	9.8859	Up
RCAN2	2.47621	5.44007	14.3106	2.06097548305871E–08	1.85036e-06	9.87876	Up
SCARA3	1.91776	7.4466	14.3043	2.07048771561354E–08	1.85334641768934E–06	9.87397	Up
VWA5A	–1.94222614029934	6.0041	–14.3007954206138	2.07577551190724E–08	1.85334641768934E–06	9.87131	Down
MGAM	2.83078	5.23541	14.2626	2.134363357764E–08	1.90040655885097E–06	9.84234	Up
ITGA3	1.16179	10.8577	14.2304	2.18502908805609E–08	1.94017376799617E–06	9.81791	Up
SEMA7A	1.67433	9.01116	14.218	2.20495693397141E–08	1.95250446747643E–06	9.80846	Up
ODC1	–1.19778019287174	10.7832	–14.1998297086464	2.23441030873785E–08	1.96867e-06	9.79465	Down
MPP4	2.41511	6.97617	14.1992	2.23539591649441E–08	1.96867e-06	9.79419	Up
RASAL2	–1.4139451947427	8.62788	–14.174308829925	2.27656311636314E–08	1.99871349153082E–06	9.77518	Down
GALNT15	2.54658	6.50598	14.1676	2.28777461532328E–08	1.99871349153082E–06	9.77007	Up
CITED1	–2.67705181790347	6.84118	–14.1674370738443	2.28806036900592E–08	1.99871349153082E–06	9.76994	Down
GPR137B	–1.6230796732586	9.07345	–14.1565460119759	2.3064119005602E–08	2.00697543988369E–06	9.76162	Down
FAM19A2	–2.39452104623076	5.69136	–14.1544645333743	2.3099373894271E–08	2.00697543988369E–06	9.76002	Down
SH3BGRL2	2.93136	6.36894	14.1498	2.3177836219575E–08	2.00839368486028E–06	9.75649	Up
ANO1	–2.714603339103	4.87162	–14.1193400861392	2.37032127665402E–08	2.04796272349818E–06	9.73314	Down
ADAMTS2	2.82428	6.52342	14.116	2.37612085427993E–08	2.04796272349818E–06	9.7306	Up
ALDH1A1	–4.05713200718362	5.46339	–14.0969937288748	2.40962968741185E–08	2.07132024273506E–06	9.71601	Down
COL12A1	1.58153	9.36694	14.0886	2.42457662166839E–08	2.07864034453432E–06	9.70957	Up
B4GALT6	–2.486130294851	7.92132	–14.0843902819396	2.43211193076927E–08	2.07958438397867E–06	9.70633	Down
IL1B	2.60941	5.79701	14.0681	2.46143295230592E–08	2.09910222827123E–06	9.69385	Up
SEPN1	–1.31350042201738	9.47172	–14.0275862120424	2.53630876013344E–08	2.15155206077591E–06	9.66262	Down
VGLL3	3.1599	6.56953	14.0254	2.54033247185047E–08	2.15155206077591E–06	9.66097	Up
ENDOD1	–1.40550553401472	8.88728	–14.0240750426757	2.54290673932242E–08	2.15155206077591E–06	9.65991	Down
NR2F2	1.71768	8.65092	13.9858	2.61602965802037E–08	2.20764215605422E–06	9.63036	Up
DENND2A	3.00778	6.25098	13.9787	2.62992410425029E–08	2.20814493708977E–06	9.62484	Up
ANGPTL2	1.65855	7.27937	13.9785	2.63028928801572E–08	2.20814493708977E–06	9.62469	Up
AMPD2	1.46864	7.2616	13.9518	2.68300151031191E–08	2.24656196411376E–06	9.60401	Up
LUM	2.84492	7.3573	13.9356	2.71541282732408E–08	2.26782578790547E–06	9.59149	Up
ACTA2	3.68808	8.41007	13.9027	2.78289419089143E–08	2.31819389545881E–06	9.56589	Up
GABRE	2.23685	5.34028	13.8863	2.81709954349218E–08	2.34065486748614E–06	9.55315	Up
CFH	3.17185	4.0524	13.8639	2.86461407493473E–08	2.36931768222223E–06	9.5357	Up
MMP8	–3.23882171404939	4.10808	–13.8631621524153	2.8662578934714E–08	2.36931768222223E–06	9.53511	Down
FAM189A2	–1.97634701023058	6.17024	–13.8366715262401	2.92365077325674E–08	2.41059481230692E–06	9.51442	Down
F2RL2	2.77566	7.39653	13.8256	2.94798020357543E–08	2.42447e-06	9.50578	Up
C12orf75	1.84095	8.9869	13.8155	2.97031414432711E–08	2.43663765123849E–06	9.49791	Up
PLIN3	1.36704	8.52494	13.8114	2.97951527973751E–08	2.43799780649104E–06	9.49468	Up
PRDM1	2.72346	6.05124	13.7772	3.05714702221409E–08	2.4952e-06	9.46784	Up
TBX3	1.5236	8.83114	13.7288	3.1704886746555E–08	2.58110419090606E–06	9.42985	Up
PLXND1	–1.24048946414466	9.15873	–13.7255559141786	3.17836535992268E–08	2.58110419090606E–06	9.42726	Down
FSTL1	1.80901	10.1246	13.717	3.19890182694687E–08	2.59127e-06	9.42054	Up
TSPAN7	–2.38915787170419	6.8581	–13.7114103147016	3.21248557449502E–08	2.59576865633134E–06	9.41611	Down
TNIK	–1.823117200443	8.76921	–13.7007317426143	3.2385067343909E–08	2.61026873222564E–06	9.40769	Down
LDLRAD3	–1.47011428481135	8.72366	–13.6749226663216	3.30234816015256E–08	2.64948966325362E–06	9.38731	Down
TBC1D8	–1.79100266311006	7.27507	–13.6744371419278	3.30356218647693E–08	2.64948966325362E–06	9.38693	Down
TPM2	1.49241	9.39586	13.6591	3.34223028549066E–08	2.67150527987272E–06	9.37478	Up
KCND1	1.41463	4.5662	13.6541	3.35482011336837E–08	2.67150527987272E–06	9.37085	Up
CLMN	–2.6288883264017	7.14487	–13.6537237400249	3.35580936118414E–08	2.67150527987272E–06	9.37055	Down
SYNC	1.96865	7.33628	13.6421	3.38554137261412E–08	2.68370162321388E–06	9.36133	Up
SOCS5	1.50543	9.54281	13.6412	3.38773633944266E–08	2.68370162321388E–06	9.36066	Up
MCAM	–1.53949677855342	9.8998	–13.6291997317921	3.41883230394153E–08	2.70171342043262E–06	9.35112	Down
CYP27A1	–2.55472459206393	7.34801	–13.594369777325	3.51056108082465E–08	2.76743523642277E–06	9.32347	Down
LGALSL	–2.56859661566531	6.83901	–13.5639288251483	3.59292342487853E–08	2.82547148456202E–06	9.29924	Down
RNF128	–1.78863618572417	7.28845	–13.5217329254747	3.71058266624612E–08	2.91091607659565E–06	9.26558	Down
AIM2	–2.00682255318598	4.93109	–13.5103841623923	3.74293752287404E–08	2.92918846675089E–06	9.25651	Down
C1S	1.80824	6.99384	13.4929	3.79336867444086E–08	2.95434864883381E–06	9.24253	Up
TNFRSF10D	1.95519	9.93654	13.4822	3.82467717480345E–08	2.97157189824092E–06	9.23394	Up
AKR1B1	1.25853	9.73006	13.4749	3.84595949308593E–08	2.98094140949713E–06	9.22814	Up
SATB2	1.16435	8.34363	13.4528	3.911832848877E–08	3.02474520355391E–06	9.21039	Up
ITGB8	–1.95653665261614	8.89654	–13.4448427428476	3.93589473498961E–08	3.03608720118375E–06	9.20398	Down
SLC9A3R2	1.19778	7.95244	13.4376	3.95778402442749E–08	3.04113178666642E–06	9.19819	Up
RUNX2	1.94325	7.45111	13.4359	3.96296969630469E–08	3.04113178666642E–06	9.19682	Up
GBP1	2.44237	7.97014	13.4334	3.97066184206314E–08	3.04113178666642E–06	9.19479	Up
MAN2A2	–1.69230873976205	7.67977	–13.4272405265108	3.98953934723301E–08	3.04836645961982E–06	9.18983	Down
OLFML2B	2.96183	5.49625	13.4228	4.00324722824976E–08	3.05162626566652E–06	9.18625	Up
KCNK5	–2.21506517534623	5.87629	–13.3784237724005	4.14251505859056E–08	3.14409965195783E–06	9.1505	Down
MGST1	4.18273	5.82249	13.378	4.14401303095213E–08	3.14409965195783E–06	9.15012	Up
GPAT3	–1.67378287387839	9.61098	–13.3617839776975	4.19610585598364E–08	3.16398072125903E–06	9.13706	Down
FAM171A1	1.26405	7.30982	13.3608	4.19941923643014E–08	3.16398072125903E–06	9.13623	Up
ADAMTS12	2.41612	6.09113	13.3602	4.20133356347863E–08	3.16398072125903E–06	9.13576	Up
ZDHHC9	1.14967	8.01167	13.3577	4.20937381312888E–08	3.16398072125903E–06	9.13376	Up
FABP7	–2.19638793308475	6.31881	–13.3521770432084	4.22738900577172E–08	3.17014942124241E–06	9.12929	Down
ZSCAN31	2.13972	5.51037	13.346	4.24759512607117E–08	3.17793e-06	9.12431	Up
NFX1	–1.19212718197113	8.487	–13.3393642352355	4.26950648313453E–08	3.18694501250326E–06	9.11893	Down
CREB3L1	4.1934	7.76075	13.3311	4.29691561842818E–08	3.19645871724929E–06	9.11224	Up
PRR5L	1.79161	7.50143	13.3296	4.30203131711098E–08	3.19645871724929E–06	9.11099	Up
MAP3K1	–1.65935879030104	8.40023	–13.3063515386884	4.38013931948106E–08	3.24702942534283E–06	9.09217	Down
ACSS2	–1.67763155190439	8.16844	–13.3019656646039	4.39507023530734E–08	3.25064222140432E–06	9.08862	Down
PKIA	2.05204	5.41855	13.2953	4.41789055077203E–08	3.26006028519413E–06	9.0832	Up
SLC26A2	–1.273046102324	8.88536	–13.2679587869167	4.51273479036705E–08	3.32246244098982E–06	9.06098	Down
FGF13	–1.49118400154108	7.50884	–13.2503432997169	4.57502677409143E–08	3.36066909921385E–06	9.04664	Down
ARHGAP29	3.65027	7.83575	13.2249	4.66677426598641E–08	3.41941641032238E–06	9.02587	Up
RNFT2	–1.5003734519991	7.30744	–13.2222913383205	4.67616117497136E–08	3.41941641032238E–06	9.02377	Down
UBE2H	1.26171	9.60244	13.2004	4.75678022125041E–08	3.47051678399626E–06	9.00588	Up
EHD3	1.12506	7.01993	13.1503	4.94710434653038E–08	3.60124683748217E–06	8.96483	Up
CRIM1	1.74705	10.2915	13.1437	4.97252702844014E–08	3.61161901317334E–06	8.95946	Up
ATP1A1	–1.18756469089933	11.6906	–13.1264459786262	5.040458778083E–08	3.65275040731885E–06	8.94526	Down
LOC102725253	–2.13629977309943	6.8567	–13.1228102021599	5.05487173903009E–08	3.655e-06	8.94227	Down
HIST1H4F	–1.80719974682982	7.7868	–13.0922657476518	5.17773944672308E–08	3.73548474682002E–06	8.91713	Down
ELOVL2	–1.91415080625724	8.40775	–13.0878388089203	5.19581478077117E–08	3.74017660421615E–06	8.91349	Down
BMPR1B	–2.18643279677562	5.45275	–13.0766302227146	5.24188703753893E–08	3.75660822484026E–06	8.90424	Down
MEG3	2.14661	5.47685	13.0697	5.27044983698912E–08	3.76872144206472E–06	8.89856	Up
TIAM2	–1.89142861002179	7.73821	–13.0667936763696	5.28268537323377E–08	3.76913187523816E–06	8.89613	Down
SNORD114–6	2.76378	3.16974	13.0486	5.35903688544334E–08	3.81518570868754E–06	8.8811	Up
SH3BP4	1.30913	8.20316	13.0296	5.44010251601934E–08	3.86438578945629E–06	8.86538	Up
PLPP3	–1.72113719826325	8.9886	–13.002890047289	5.55628173906775E–08	3.93825837913177E–06	8.84325	Down
RUNX1	–1.29014207173862	8.41331	–12.9787929081386	5.66341570024758E–08	3.99738749056507E–06	8.82325	Down
PTK7	1.35031	8.38776	12.9786	5.66443943776121E–08	3.99738749056507E–06	8.82306	Up
GALNT6	2.15168	6.45567	12.9726	5.69109331236152E–08	4.00744721021431E–06	8.81815	Up
PCMTD2	–1.16300119691663	8.56847	–12.968994921304	5.70761667092412E–08	4.01034518306388E–06	8.81511	Down
LRP8	–1.88797752880541	8.8697	–12.9606450289478	5.74558077123356E–08	4.02650831402154E–06	8.80817	Down
SLC9A1	1.22359	7.57397	12.9585	5.75553615630071E–08	4.02650831402154E–06	8.80635	Up
ALPK2	2.70155	6.13969	12.9082	5.99053402470552E–08	4.17683912052978E–06	8.76443	Up
PXK	1.82414	8.13707	12.907	5.99626667468772E–08	4.17683912052978E–06	8.76343	Up
ITGA5	1.2134	10.4705	12.8809	6.12233877457346E–08	4.24723777183363E–06	8.74163	Up
PIK3CG	–3.43959983332511	6.0265	–12.8806302944496	6.12361251716986E–08	4.24723777183363E–06	8.74141	Down
MFI2	–1.45608791927362	8.93754	–12.8642352527538	6.20435844389793E–08	4.29402717912688E–06	8.72768	Down
ITGA4	–1.39715273763424	9.24704	–12.859217860116	6.22929976192527E–08	4.29602398639961E–06	8.72348	Down
PACSIN2	–1.13585792638049	9.49698	–12.858309449713	6.23382707719879E–08	4.29602398639961E–06	8.72272	Down
RTKN	–1.78701205569199	7.32083	–12.8376735888093	6.33764036437073E–08	4.35827391950694E–06	8.70541	Down
ITPR3	–1.56498735351093	9.01031	–12.8089668509836	6.48519144937468E–08	4.44788e-06	8.68129	Down
PDLIM7	1.5942	8.58794	12.807	6.49547142035497E–08	4.44788e-06	8.67963	Up
PLEKHA2	1.49766	8.37444	12.7986	6.53935555635009E–08	4.46846746166578E–06	8.67257	Up
TF	–3.8333858870248	5.59753	–12.7875873121101	6.59750453741906E–08	4.49869080493505E–06	8.66329	Down
NDST1	1.19926	9.18485	12.7484	6.80873612306717E–08	4.63191108615445E–06	8.63025	Up
ELL2	1.97649	8.9344	12.7461	6.82153917579752E–08	4.63191108615445E–06	8.62828	Up
NMT2	1.64187	7.3903	12.7392	6.85941797103997E–08	4.64786683945457E–06	8.62247	Up
TSPAN12	2.51973	6.04568	12.7266	6.92957445639099E–08	4.68558108797099E–06	8.61181	Up
FGF2	1.28193	8.41075	12.7042	7.05635248378405E–08	4.75428682541896E–06	8.5928	Up
PCSK5	–2.06644865045822	5.97051	–12.7034253952387	7.06060355868043E–08	4.75428682541896E–06	8.59216	Down
TRERF1	2.06772	7.39903	12.6887	7.14512476106795E–08	4.80119703539454E–06	8.57968	Up
MMP19	1.69673	5.76043	12.6759	7.21957268262381E–08	4.84115785632955E–06	8.56881	Up
TDRKH	–1.70910849294369	6.62872	–12.6655814899739	7.28024367303841E–08	4.85827e-06	8.56004	Down
PER3	1.51217	6.91553	12.6633	7.29342691821359E–08	4.85827e-06	8.55814	Up
GALNT5	1.57525	8.40935	12.6624	7.29898656474382E–08	4.85827e-06	8.55734	Up
STEAP2	3.2533	6.20053	12.6614	7.3052157210387E–08	4.85827e-06	8.55645	Up
CRISPLD2	1.61458	5.60965	12.6467	7.39251165818906E–08	4.90622934916486E–06	8.54399	Up
CHST6	–1.57380813280201	7.38229	–12.6414399608187	7.42422733036664E–08	4.91718138411435E–06	8.5395	Down
DCBLD2	1.04139	12.1835	12.6182	7.56604925381162E–08	5.00086457939561E–06	8.51965	Up
TAB3	–1.60168971972725	7.78052	–12.6148955661533	7.58612033883384E–08	5.00389786676426E–06	8.51687	Down
C14orf37	2.2943	5.49276	12.595	7.70991111849402E–08	5.04796588496964E–06	8.49989	Up
LAMA4	–1.34678385549262	10.642	–12.5949746703363	7.71013448627577E–08	5.04796588496964E–06	8.49986	Down
TJP1	–1.37431251180791	9.49692	–12.5944356574286	7.71352046412927E–08	5.04796588496964E–06	8.4994	Down
KREMEN1	–1.31582700335528	8.0428	–12.5941362144241	7.71540220653755E–08	5.04796588496964E–06	8.49914	Down
FGF14	–2.7058893948138	4.38631	–12.579525746479	7.80782480213219E–08	5.09811526120635E–06	8.48665	Down
SEMA3C	1.52821	10.2693	12.5719	7.85627303454375E–08	5.11940727317517E–06	8.48016	Up
SLC5A6	–1.31831423456741	8.91822	–12.5504105978142	7.99560625762909E–08	5.19971810569074E–06	8.46171	Down
PTAR1	–1.38065954916799	9.29549	–12.5398205621925	8.06511949914508E–08	5.23439211509775E–06	8.45263	Down
C3orf67	–1.63633443255202	7.58354	–12.5334244506098	8.10742141271861E–08	5.24151271184251E–06	8.44714	Down
LSAMP	–1.39156790071556	7.55349	–12.5332580763255	8.1085249711372E–08	5.24151271184251E–06	8.447	Down
FAM63B	–2.35726972075688	6.95087	–12.5306558726878	8.12580659713831E–08	5.24219950151911E–06	8.44476	Down
SAMD9L	2.44266	5.8805	12.4952	8.36553671277114E–08	5.38610581859514E–06	8.41425	Up
RAI1	–1.34468590101357	7.3939	–12.4519979788676	8.66753332668388E–08	5.56945019188369E–06	8.37702	Down
DKK3	1.23173	8.74685	12.4069	8.99601996568084E–08	5.75610225331147E–06	8.33797	Up
WNT5A	2.05429	7.85775	12.4053	9.00757740599478E–08	5.75610225331147E–06	8.33662	Up
SPATA13	–1.5342912065267	7.42582	–12.4037225152989	9.0193502624698E–08	5.75610225331147E–06	8.33525	Down
PSMB4	–1.06267444389267	11.4337	–12.4023938508378	9.02924984508188E–08	5.75610225331147E–06	8.3341	Down
CDC42EP3	1.36835	9.54939	12.3958	9.07878611785118E–08	5.77628830935173E–06	8.32836	Up
CACHD1	–1.5891568444443	7.43574	–12.3827130315504	9.17727722016132E–08	5.82447657606605E–06	8.31703	Down
CNTN6	–2.64166340225488	5.50542	–12.3809630324895	9.19056667118494E–08	5.82447657606605E–06	8.31551	Down
EPB41L3	–2.35698326545306	6.72023	–12.3707184149648	9.26878444157402E–08	5.86255e-06	8.30661	Down
ARHGEF6	–1.49909649105381	7.82245	–12.3618397913747	9.33715762966233E–08	5.88862e-06	8.29889	Down
GHR	–2.42187873942047	6.00425	–12.3585092302306	9.36294694601786E–08	5.88862e-06	8.29599	Down
SNORD113–3	2.54511	3.72571	12.3583	9.36465853417623E–08	5.88862e-06	8.2958	Up
ARID5B	1.34698	8.9471	12.3536	9.40081433210067E–08	5.89987805879274E–06	8.29175	Up
BNIP3L	1.12399	9.76232	12.3174	9.68749899124065E–08	6.06801656774979E–06	8.26021	Up
NHSL1	–1.59686532755682	7.59093	–12.3033625164405	9.8013961482516E–08	6.12748404076673E–06	8.24793	Down
STEAP3	1.58384	7.63373	12.2975	9.84907556722023E–08	6.14540485343871E–06	8.24283	Up
UXS1	–1.22643025588208	9.75154	–12.2881638164347	9.9261177263205E–08	6.18154240910221E–06	8.23465	Down
BAMBI	–1.81681370892571	9.56312	–12.2647261706717	1.01218386419608E–07	6.29130666820801E–06	8.21414	Down
NR4A1	–2.07180708498929	7.01013	–12.2562319851612	1.01938021486448E–07	6.31115204243514E–06	8.20669	Down
TMSB4XP6	1.73291	8.90193	12.2541	1.02116896667245E–07	6.31115204243514E–06	8.20485	Up
RNF130	–1.31961560069701	8.66781	–12.25220322948	1.02281281669289E–07	6.31115204243514E–06	8.20316	Down
FLVCR2	–1.67446786352858	6.27346	–12.2513789262584	1.02351668913662E–07	6.31115204243514E–06	8.20244	Down
GALNT10	1.42738	7.81827	12.2486	1.02586531874587E–07	6.31115204243514E–06	8.20003	Up
TNFRSF11B	2.77348	4.83453	12.2472	1.02709259438782E–07	6.31115204243514E–06	8.19877	Up
CPM	–2.63431182327557	7.12885	–12.2186734673852	1.05187268921488E–07	6.43893507350645E–06	8.17373	Down
IGF1R	–1.61199238327366	9.61599	–12.1994022249516	1.06897956662716E–07	6.53128328411275E–06	8.15677	Down
NOX4	2.65385	5.65149	12.1844	1.0824883077961E–07	6.60134048986375E–06	8.14358	Up
FGD6	1.92217	6.19277	12.1761	1.09011241448587E–07	6.63532e-06	8.1362	Up
HPS5	–1.27424978295267	8.06744	–12.1483096492993	1.1158131905409E–07	6.77876092720817E–06	8.11171	Down
MPPED2	–3.11045114861875	5.30485	–12.1461155087045	1.11787369642089E–07	6.77876092720817E–06	8.10977	Down
NTN4	1.64514	7.61114	12.1356	1.12784679182832E–07	6.82642999226279E–06	8.10044	Up
RECK	1.37557	7.74783	12.1326	1.13068686630477E–07	6.83082807585728E–06	8.09779	Up
ARPC1B	–1.10818689373698	10.0547	–12.1037200754435	1.15850890515043E–07	6.98585192600129E–06	8.07224	Down
CHD7	–1.81387073548018	8.18348	–12.1009355922445	1.16123333136687E–07	6.98924068959193E–06	8.06977	Down
RAB11FIP1	–1.72730672314416	6.73474	–12.0976465003905	1.16446044516478E–07	6.99563681192767E–06	8.06686	Down
MAP2	–2.15473289166621	6.76661	–12.0785215022347	1.18341898903495E–07	7.09053061894121E–06	8.04988	Down
SH3TC2	–1.71860464918579	7.36754	–12.0772976080098	1.18464358597452E–07	7.09053061894121E–06	8.04879	Down
SCG2	2.67036	6.1385	12.075	1.1869652868687E–07	7.09129483121685E–06	8.04673	Up
NCAM2	–1.93586096224945	5.55953	–12.0677297906625	1.19426443885562E–07	7.11677199989995E–06	8.04029	Down
GSN	–1.05318902274968	10.6531	–12.0663750301386	1.19563354968772E–07	7.11677199989995E–06	8.03908	Down
GSTM3	1.23279	5.4189	12.0619	1.20018417130271E–07	7.13072658100642E–06	8.03509	Up
TSPAN9	1.84006	6.92888	12.0518	1.21049414770897E–07	7.17879e-06	8.02609	Up
CNTNAP3B	–1.68128371688666	7.35202	–12.0403898667942	1.22222641446346E–07	7.23508790144204E–06	8.01595	Down
TYMS	–1.0385051824016	10.6422	–12.0292632168081	1.2338089837187E–07	7.29029984694188E–06	8.00604	Down
FRMD3	–1.58512997771436	6.00146	–12.0237210908239	1.23962260428093E–07	7.31128507170873E–06	8.00109	Down
SAMD5	–2.09983855326707	5.82204	–12.0208797315175	1.24261467812157E–07	7.31558269791754E–06	7.99856	Down
CD109	–1.04472064569494	10.0127	–11.9963099834545	1.26881707051544E–07	7.45124094866892E–06	7.97661	Down
ERBB2	–1.33374229276049	7.81244	–11.9932195228381	1.27215512274511E–07	7.45124094866892E–06	7.97385	Down
ADAP1	–1.3461372549163	5.92155	–11.9928327429039	1.27257356012043E–07	7.45124094866892E–06	7.9735	Down
KCNMA1	1.38923	8.3106	11.9877	1.27816650463322E–07	7.47045562319176E–06	7.96889	Up
RIN1	1.44411	6.62965	11.9825	1.28384725514034E–07	7.48429232875716E–06	7.96423	Up
PDK1	1.34692	7.9901	11.9813	1.28516513797847E–07	7.48429232875716E–06	7.96315	Up
SASH1	–1.49992556230554	8.81388	–11.978792456584	1.28786462118505E–07	7.48652381678455E–06	7.96094	Down
SORBS1	–2.22928942170114	6.08742	–11.9744984726531	1.29258086549321E–07	7.50044993781078E–06	7.9571	Down
GLIPR2	1.90279	7.22143	11.9683	1.29943071104821E–07	7.52668458992638E–06	7.95154	Up
FZD2	1.7147	7.26728	11.956	1.31316360268277E–07	7.59262268377633E–06	7.94048	Up
NIPA1	–1.472113082007	7.69717	–11.9338830601073	1.33812908529219E–07	7.72068784706624E–06	7.92067	Down
LYPD6	–1.43096859168937	6.21061	–11.9321680731592	1.34009030729376E–07	7.72068784706624E–06	7.91913	Down
PTPRJ	–1.11676199644252	9.03448	–11.9105034016265	1.36513600963041E–07	7.85098949595453E–06	7.89965	Down
TMEM244	1.59471	3.45042	11.8921	1.38686549203385E–07	7.96179033179862E–06	7.88304	Up
FHL1	1.54557	6.68357	11.8768	1.40514190166344E–07	8.05240982334466E–06	7.86926	Up
TMEM62	–1.55673004984773	7.0468	–11.8591156559868	1.42659869168446E–07	8.15440618712647E–06	7.85332	Down
ENG	1.22659	8.68338	11.858	1.42798610869515E–07	8.15440618712647E–06	7.8523	Up
CDC42EP1	1.14327	8.33757	11.8482	1.4400471793537E–07	8.20877687546577E–06	7.84345	Up
PLEKHB1	–1.33406642163615	6.38304	–11.8411927864294	1.44873655887962E–07	8.24377012668103E–06	7.83712	Down
CPED1	1.9007	6.43898	11.8225	1.4722340022058E–07	8.36275486560521E–06	7.82018	Up
PDGFD	–2.6437305900971	6.72827	–11.8147213658052	1.48211817971301E–07	8.40413012043933E–06	7.81314	Down
TPST2	1.4349	7.83386	11.7823	1.52410911405716E–07	8.62342760586336E–06	7.78374	Up
RFTN1	1.54286	7.53894	11.7808	1.52612870596635E–07	8.62342760586336E–06	7.78235	Up
ITPRIP	1.17136	7.21301	11.7757	1.53289092721915E–07	8.63929390330807E–06	7.77769	Up
VCL	1.09549	8.62917	11.7746	1.53428257185695E–07	8.63929390330807E–06	7.77674	Up
PGM2L1	1.99851	6.54033	11.7634	1.54919670254875E–07	8.7081e-06	7.76656	Up
CAPS	–1.54792178974015	7.66888	–11.7541219768102	1.56172205451885E–07	8.76326710487911E–06	7.75808	Down
FAM129A	–1.65582349150714	8.25216	–11.7491280720375	1.56848605006517E–07	8.78596839240142E–06	7.75353	Down
PEA15	1.19357	9.29846	11.7442	1.57523125633312E–07	8.80848606158178E–06	7.74901	Up
GALNT7	–1.4487859462319	8.63786	–11.7313860736018	1.59277499635599E–07	8.89120564028011E–06	7.73735	Down
KLHL13	1.56227	5.05441	11.727	1.59884226312206E–07	8.90968634247725E–06	7.73335	Up
AGPAT4	1.29665	6.01949	11.7193	1.60953517835401E–07	8.95383588633047E–06	7.72633	Up
DKK2	2.0287	4.66193	11.7132	1.61807139834543E–07	8.98585664362934E–06	7.72077	Up
CNP	–1.29653985075056	9.36474	–11.7050695657386	1.62955736794129E–07	9.03412070141172E–06	7.71332	Down
TWSG1	1.3602	8.6526	11.6504	1.70899269591029E–07	9.45828e-06	7.66321	Up
BEST1	–2.25651154389811	6.29476	–11.6342086695137	1.73326070388412E–07	9.57619131798951E–06	7.64836	Down
FAM129B	1.23343	9.26591	11.6313	1.73766858819259E–07	9.58416150835712E–06	7.64568	Up
MBOAT1	–1.28892742719886	8.75077	–11.6289012702475	1.74131129062119E–07	9.58789134994338E–06	7.64348	Down
IFI35	–1.73006429595497	7.91085	–11.6239419349575	1.74887058947628E–07	9.61313712967053E–06	7.63892	Down
NALCN	1.69532	5.36217	11.6115	1.7680597318973E–07	9.69952910122576E–06	7.62742	Up
CSPG4P1Y	–1.91071224112381	6.73508	–11.609821492839	1.77058945259218E–07	9.69952910122576E–06	7.62592	Down
SLC23A2	–1.42049449359059	8.31389	–11.5941174597238	1.79508831251252E–07	9.81709802854776E–06	7.61144	Down
SLC1A3	2.27807	5.05874	11.5904	1.80092740863759E–07	9.83239e-06	7.60802	Up
HSPB8	3.24148	6.14446	11.5756	1.82447426512398E–07	9.93373078982564E–06	7.59434	Up
LRP10	1.2794	8.13932	11.5708	1.83213404901627E–07	9.95233690726974E–06	7.58993	Up
DOCK8	–1.09922023676638	4.58561	–11.5677621678598	1.83703404112874E–07	9.96221094686612E–06	7.58712	Down
MEGF9	–1.32699296883241	7.8713	–11.5456024949124	1.87312559262196E–07	1.01409e-05	7.56662	Down
PROS2P	–2.02480713435953	7.84795	–11.5312113729905	1.89697606860936E–07	1.02529e-05	7.55329	Down
TESC	–2.04329436154659	6.42099	–11.5275566974087	1.90308530070804E–07	1.02687e-05	7.5499	Down
SUMF2	–1.09069932633606	9.66794	–11.5197839493928	1.91614947905175E–07	1.0322e-05	7.5427	Down
HMCN1	–1.37442794857056	9.41689	–11.4993549696164	1.95095202181677E–07	1.0492e-05	7.52373	Down
CD96	–2.27227822444816	7.16872	–11.4931736723199	1.96161707527768E–07	1.05291e-05	7.51799	Down
RSU1	1.10266	9.09576	11.4916	1.96437176185352E–07	1.05291e-05	7.51651	Up
ATP6V0A4	–2.23127985162502	6.29283	–11.4858543455809	1.97432751017477E–07	1.05552e-05	7.51118	Down
WDFY1	–0.903885257894695	9.01179	–11.4850245683909	1.97577409526232E–07	1.05552e-05	7.51041	Down
BAALC	–1.91576524426822	7.38694	–11.4812630130812	1.98234620679151E–07	1.05728e-05	7.50691	Down
MMP17	–1.4392639118469	8.02387	–11.4753896459858	1.99265550338191E–07	1.06103e-05	7.50145	Down
INA	2.42643	4.55766	11.4556	2.02778654725805E–07	1.07796e-05	7.48303	Up
BHLHE41	1.15292	7.70676	11.4503	2.0373913840145E–07	1.08129e-05	7.47805	Up
COL22A1	–1.29628646600465	6.92859	–11.4435304769094	2.04959965219444E–07	1.08599e-05	7.47176	Down
NNMT	1.88562	6.72519	11.4377	2.0602621084134E–07	1.08859e-05	7.46629	Up
DFNA5	1.96869	7.95179	11.4371	2.06125560790992E–07	1.08859e-05	7.46578	Up
EXT1	1.37467	9.6214	11.4322	2.0703208642518E–07	1.0916e-05	7.46116	Up
LRRTM4	–1.46427361677572	5.31111	–11.419204067961	2.09426823533015E–07	1.10242e-05	7.44904	Down
CPEB1	–1.06318909329545	7.22511	–11.4169428168534	2.09847371503217E–07	1.10284e-05	7.44692	Down
FOSL2	1.43746	8.51583	11.4014	2.12759814146646E–07	1.11633e-05	7.4324	Up
SGK3	–1.46252557384098	7.41881	–11.3948379129782	2.14007033846296E–07	1.12106e-05	7.42624	Down
FGFR1	0.958668	8.09513	11.3551	2.21715331670846E–07	1.15794e-05	7.38894	Up
ETV6	1.25817	8.15956	11.3548	2.2176416181275E–07	1.15794e-05	7.38871	Up
EPHA5	1.99563	4.62571	11.345	2.23711417923637E–07	1.16622e-05	7.37949	Up
MAPKAPK2	1.13934	8.39693	11.343	2.24114213252514E–07	1.16644e-05	7.37759	Up
RNF19B	–1.0582083129802	8.30743	–11.3286403925981	2.27008163148899E–07	1.1796e-05	7.36407	Down
FASN	–1.35266194811726	9.57716	–11.3235566116374	2.28041458280737E–07	1.18307e-05	7.35928	Down
SORL1	–1.39732736008904	7.62647	–11.3215771364175	2.28445171993168E–07	1.18327e-05	7.35742	Down
PLPPR5	–2.80511193093054	4.57454	–11.312695428467	2.30266161783993E–07	1.19079e-05	7.34905	Down
TNFRSF9	1.36352	5.87661	11.3093	2.30974410797864E–07	1.19254e-05	7.34581	Up
ARHGAP5	–1.17680871678223	9.11191	–11.3054899477633	2.31755047801993E–07	1.19467e-05	7.34225	Down
ETS1	–1.17701741429308	9.88012	–11.2916053206628	2.34653592196941E–07	1.20576e-05	7.32915	Down
C12orf76	–1.41797633884539	6.45973	–11.2714373978118	2.38934093925669E–07	1.22581e-05	7.31009	Down
OSBPL3	–1.18767201416996	8.37641	–11.2662525633137	2.40048172519168E–07	1.22957e-05	7.30518	Down
MYO5A	–1.22726852143313	9.23769	–11.2533989797023	2.42834424934637E–07	1.24188e-05	7.29301	Down
AMOT	–1.28478596229223	6.80406	–11.2446613321141	2.44748487771423E–07	1.24969e-05	7.28473	Down
SIPA1L3	1.30459	7.48848	11.2422	2.45289640382832E–07	1.25047e-05	7.2824	Up
RSL24D1	–1.06767851705705	9.73478	–11.2382525221378	2.46162797270045E–07	1.25222e-05	7.27866	Down
ACAN	–2.15032274646353	6.27381	–11.2365389623048	2.46542449224257E–07	1.25222e-05	7.27703	Down
PIEZO2	1.90066	7.40348	11.2354	2.46795040128296E–07	1.25222e-05	7.27595	Up
HAPLN3	–1.16845988179982	6.72028	–11.2206949015248	2.50083052725775E–07	1.26493e-05	7.26199	Down
2019-09-11	1.07083	10.0361	11.196	2.55700901506834E–07	1.28931e-05	7.23857	Up
ETV4	–1.31378917212809	8.29957	–11.1865893199736	2.57893019215212E–07	1.29834e-05	7.22956	Down
C1QTNF3	–1.92208130275279	5.82653	–11.183051529795	2.58718169065691E–07	1.29861e-05	7.22619	Down
FMN1	–1.61603540528257	7.79777	–11.1829144636485	2.58750195763613E–07	1.29861e-05	7.22606	Down
HLA–DMB	–1.79246168330544	5.66871	–11.1757607017545	2.60427717188389E–07	1.30501e-05	7.21925	Down
LDLR	–1.14950303475825	8.93374	–11.1582025461985	2.64595224915016E–07	1.32384e-05	7.2025	Down
ITPR1	–1.33104427624965	6.72024	–11.1537676667973	2.65659266311076E–07	1.32711e-05	7.19827	Down
CTSL	–1.04211804997367	9.58249	–11.1443398629244	2.6793668741375E–07	1.33642e-05	7.18926	Down
SNX1	–1.28637476665372	8.48857	–11.1244461075769	2.72812087247499E–07	1.35655e-05	7.17024	Down
FAM110B	1.26603	6.48066	11.1203	2.73835173736123E–07	1.35954e-05	7.16629	Up
C1orf54	1.60553	5.22275	11.1165	2.74780111072357E–07	1.3603e-05	7.16266	Up
LONRF1	–1.81682150268621	8.30866	–11.116325583594	2.74829774180043E–07	1.3603e-05	7.16247	Down
MECOM	2.06399	4.5874	11.0823	2.83464077596458E–07	1.39934e-05	7.12983	Up
SERINC2	1.80667	8.28761	11.0818	2.83582028204971E–07	1.39934e-05	7.12939	Up
EHD4	–1.27050331391365	8.98877	–11.0592332499695	2.89480488342937E–07	1.42627e-05	7.10767	Down
MEOX2	–2.20337805613199	6.69357	–11.0538591915868	2.90902547250565E–07	1.43109e-05	7.1025	Down
PSG5	2.56714	5.30909	11.0481	2.92435621460062E–07	1.43645e-05	7.09695	Up
PLD3	0.909697	9.05072	11.0356	2.9579650887313E–07	1.45075e-05	7.0849	Up
SNTB1	–1.21561882044056	9.216	–11.0294207464409	2.97465569043077E–07	1.45672e-05	7.07896	Down
STX1A	1.1319	7.02655	11.0187	3.00386621972861E–07	1.4688e-05	7.06865	Up
OSBPL6	–1.32773949721286	8.32387	–11.0099316357788	3.02814508935045E–07	1.47787e-05	7.06015	Down
EZR	–1.17816093263388	9.12011	–11.0087052777708	3.03154562571975E–07	1.47787e-05	7.05897	Down
TOM1L1	–1.54412034234294	8.3587	–11.0040233372837	3.04456618400738E–07	1.48198e-05	7.05444	Down
SMURF2	1.35636	10.1853	10.9908	3.08157353407037E–07	1.49774e-05	7.04169	Up
MIR221	1.62827	7.21109	10.9826	3.10499565625452E–07	1.50667e-05	7.0337	Up
MIR154	1.42713	3.68722	10.9811	3.10927023409588E–07	1.50667e-05	7.03225	Up
POLE4	1.20499	8.34686	10.9722	3.13480097894711E–07	1.51677e-05	7.02362	Up
HAS2	–1.9132105761321	8.09709	–10.9704867151002	3.13962378015172E–07	1.51683e-05	7.02199	Down
SLC37A2	2.77986	6.46931	10.9636	3.15953764433518E–07	1.52417e-05	7.01532	Up
XYLT1	–2.51345498851056	9.13151	–10.9587363472317	3.17368674982496E–07	1.52871e-05	7.01061	Down
BMP6	–1.74006932716777	6.27694	–10.9501995364679	3.19868520492407E–07	1.53846e-05	7.00232	Down
LMOD1	2.34194	5.54757	10.9464	3.20996139513631E–07	1.54159e-05	6.99861	Up
PDZRN3	–1.44541608626462	8.15399	–10.9320077612216	3.2526715160207E–07	1.55979e-05	6.98466	Down
STARD5	0.934613	6.63377	10.9187	3.29288696562747E–07	1.57605e-05	6.97169	Up
SEMA6B	–1.75149929745838	6.51245	–10.917533213555	3.2963322114104E–07	1.57605e-05	6.97058	Down
NET1	1.0814	8.33578	10.9112	3.31576546776561E–07	1.583e-05	6.96438	Up
PRRG4	–2.46309084177963	7.51967	–10.886000985083	3.3936609584254E–07	1.6178e-05	6.93986	Down
SFMBT1	–1.36209708167867	7.59767	–10.8698615162385	3.44467935438609E–07	1.6397e-05	6.92411	Down
GYG1	–1.15662486995183	9.4212	–10.851779989596	3.50282622954467E–07	1.66492e-05	6.90643	Down
TNFAIP6	–2.26269650864345	6.96848	–10.8307327044654	3.57185383808435E–07	1.69524e-05	6.88583	Down
RBM24	2.04442	5.74903	10.8285	3.57916324474894E–07	1.69622e-05	6.88367	Up
MTUS1	–2.34439167747657	6.21317	–10.8261687336372	3.58701573331182E–07	1.69745e-05	6.88136	Down
PPM1E	–1.70012283359038	5.04516	–10.8243203291436	3.59317612460791E–07	1.69788e-05	6.87954	Down
TBC1D14	–1.23744438501487	8.95671	–10.8171477049041	3.61718997686103E–07	1.70673e-05	6.87251	Down
BMPER	2.48996	6.22125	10.815	3.62439383956265E–07	1.70764e-05	6.87041	Up
F3	1.31913	7.17988	10.8114	3.63669038834169E–07	1.71094e-05	6.86683	Up
TMEM106C	–1.29396719826519	8.98604	–10.8074658223533	3.64988109241387E–07	1.71465e-05	6.86301	Down
RNF11	1.11318	8.72675	10.8005	3.67373891611817E–07	1.72335e-05	6.85613	Up
DYSF	1.85887	5.9312	10.7931	3.69896720377692E–07	1.72972e-05	6.8489	Up
EMP2	–1.02875687785642	9.34786	–10.7919525158203	3.70293174619992E–07	1.72972e-05	6.84777	Down
ADAMTS5	2.54462	4.98745	10.7918	3.70337878531854E–07	1.72972e-05	6.84764	Up
CCNDBP1	–1.24757450107523	7.06084	–10.7872978264421	3.71901189231304E–07	1.73452e-05	6.8432	Down
AIG1	1.84137	6.9506	10.7583	3.82101114462761E–07	1.77702e-05	6.81462	Up
ANK3	–1.48312253054122	4.53659	–10.758235088376	3.82113986484654E–07	1.77702e-05	6.81458	Down
IL17RD	1.07943	6.03398	10.7502	3.84981966103362E–07	1.78779e-05	6.80669	Up
TRAP1	–1.04320152040629	9.51072	–10.7399326665742	3.88701289374676E–07	1.80247e-05	6.79653	Down
AMOTL1	–1.07839862268166	8.27556	–10.7309373654758	3.91983849462787E–07	1.81509e-05	6.78765	Down
LGMN	–1.00181783036159	9.47262	–10.7271789062019	3.93364272835107E–07	1.81887e-05	6.78394	Down
PLAUR	1.15459	9.00193	10.7147	3.97982479506846E–07	1.8376e-05	6.77161	Up
SEC24D	1.2708	9.18757	10.7126	3.98782081419433E–07	1.83866e-05	6.76949	Up
SHROOM4	–1.51936073743897	7.45464	–10.7101695670543	3.99677753886573E–07	1.84017e-05	6.76712	Down
ARHGEF26	–1.2314010670421	6.04105	–10.6920925353734	4.06508125777845E–07	1.86678e-05	6.74922	Down
KRT8	1.16945	7.3657	10.6918	4.06612418277194E–07	1.86678e-05	6.74895	Up
SORD	–0.898621698251378	8.88372	–10.6841481220424	4.09549831075531E–07	1.8776e-05	6.74134	Down
C8orf46	–1.37586406151913	6.32009	–10.6716782297955	4.14374079783726E–07	1.89702e-05	6.72897	Down
DUT	–1.29402303796403	7.89402	–10.6567204546783	4.20242215563129E–07	1.92117e-05	6.71412	Down
PLPPR2	1.15695	7.98766	10.649	4.23294697343997E–07	1.92966e-05	6.70647	Up
NDNF	1.74722	4.77423	10.6267	4.32295573867467E–07	1.96515e-05	6.68424	Up
WASF3	1.34103	6.6732	10.603	4.42083372897832E–07	2.00682e-05	6.66058	Up
CAP2	1.52548	9.2731	10.5979	4.44224580534528E–07	2.01371e-05	6.65548	Up
DNMBP	1.28879	7.77301	10.5939	4.45902729974272E–07	2.01464e-05	6.65149	Up
DAAM1	–1.39789183715731	7.66978	–10.593861394229	4.45905882896117E–07	2.01464e-05	6.65148	Down
REXO2	1.09664	9.56692	10.5929	4.4629969112242E–07	2.01464e-05	6.65055	Up
DUSP14	–1.18264834319751	7.9797	–10.5845308434097	4.49857921508678E–07	2.02679e-05	6.64216	Down
SORBS2	–1.31639946796248	7.49349	–10.5829963592319	4.50511492621306E–07	2.02679e-05	6.64063	Down
CDKN1A	1.18008	7.41647	10.5822	4.50872051218957E–07	2.02679e-05	6.63978	Up
FAM69A	2.02844	6.16396	10.5605	4.60226420842755E–07	2.06393e-05	6.61808	Up
GNG7	–1.14766252190069	6.72477	–10.5600431563573	4.60411568810052E–07	2.06393e-05	6.61766	Down
TMEM163	–1.27896510297678	4.82266	–10.5564227366294	4.6199452232366E–07	2.06816e-05	6.61403	Down
PPFIA1	–0.904130309075359	9.14276	–10.5460672477888	4.66554892900431E–07	2.08569e-05	6.60365	Down
CNIH3	–1.51397462905055	7.62596	–10.5353084211383	4.71344599835405E–07	2.10419e-05	6.59285	Down
AFAP1L1	–1.06454535309649	7.28999	–10.5288886846666	4.74227954875056E–07	2.11276e-05	6.58641	Down
SGCD	–1.33722574001904	6.14806	–10.5262161258207	4.75433934977781E–07	2.11276e-05	6.58372	Down
CERCAM	1.00342	7.82772	10.524	4.76418451394121E–07	2.11276e-05	6.58154	Up
MME	2.4074	6.87163	10.5235	4.76679213590452E–07	2.11276e-05	6.58096	Up
COL15A1	–1.20316192114917	7.29318	–10.5230392928343	4.76871790879924E–07	2.11276e-05	6.58053	Down
INPP5A	0.970944	7.9549	10.5223	4.77187255770101E–07	2.11276e-05	6.57983	Up
HABP4	–1.16904481451485	7.31261	–10.5173581794678	4.79454861600941E–07	2.1199e-05	6.57482	Down
TEAD2	1.6227	7.68934	10.5032	4.85948755195652E–07	2.14275e-05	6.5606	Up
CDK14	1.25783	7.49715	10.5016	4.86689420445893E–07	2.14309e-05	6.55899	Up
PRICKLE1	1.59037	7.83986	10.4983	4.88250364500442E–07	2.14704e-05	6.55561	Up
CSGALNACT1	–1.63736651719038	6.56134	–10.4911123138011	4.91586645265114E–07	2.15877e-05	6.54841	Down
NT5E	1.28608	10.6605	10.4889	4.92609414759556E–07	2.16033e-05	6.54622	Up
TP53	–0.899779901911311	7.93505	–10.4863678802097	4.93814980230539E–07	2.16188e-05	6.54363	Down
TM7SF3	–1.09086226140065	8.8567	–10.4853357872613	4.94301174847137E–07	2.16188e-05	6.54259	Down
B3GALT1	–2.21074289671022	5.26505	–10.4706648150404	5.01268697144344E–07	2.18939e-05	6.5278	Down
ITGB1	1.02122	10.917	10.4653	5.03831845297411E–07	2.19762e-05	6.5224	Up
ATP6V1B2	–0.8937321157219	10.978	–10.4447641792755	5.13830543858519E–07	2.23821e-05	6.50163	Down
VEPH1	1.27333	6.27805	10.4384	5.16959565257904E–07	2.24881e-05	6.49521	Up
WDR61	–1.33260379548943	7.48313	–10.4236141338099	5.24341383859894E–07	2.27785e-05	6.48022	Down
NGFR	–1.34434538854045	7.07481	–10.416740906572	5.27807105896438E–07	2.28983e-05	6.47326	Down
ARHGAP5–AS1	–1.20552032855038	6.36227	–10.4099600206858	5.31250597440905E–07	2.30168e-05	6.46639	Down
TNS1	2.76153	6.87694	10.4021	5.35291449409239E–07	2.31608e-05	6.45837	Up
ZNF827	–1.02447336784707	8.23873	–10.3892286024303	5.41930318126485E–07	2.34168e-05	6.44534	Down
RCAN3	–1.1469630200728	8.13238	–10.3798929675311	5.46815290276755E–07	2.35963e-05	6.43585	Down
OPN3	1.16629	7.82593	10.3333	5.71932721272989E–07	2.46472e-05	6.38837	Up
LIFR	–1.9120561276627	8.42812	–10.3259600730293	5.75986571678988E–07	2.47566e-05	6.3809	Down
PLS1	–1.90475626994704	6.59552	–10.3239560067981	5.77102524591026E–07	2.47566e-05	6.37885	Down
FAM198B	–1.34088232328805	7.81574	–10.3232057430247	5.77520907041053E–07	2.47566e-05	6.37809	Down
ADAL	–1.71386626038524	7.50869	–10.323183086684	5.77533546394167E–07	2.47566e-05	6.37806	Down
SLC25A5	–0.863015198233132	10.5878	–10.306403502806	5.86977224198222E–07	2.51144e-05	6.36091	Down
TTLL4	–0.968139470482187	9.06258	–10.305597034735	5.87435303753031E–07	2.51144e-05	6.36008	Down
NDP	1.4847	5.18279	10.3026	5.8915274553019E–07	2.51546e-05	6.357	Up
B3GALT2	–3.13973441180049	4.25892	–10.297769449877	5.9190160019426E–07	2.52386e-05	6.35207	Down
MMP14	1.09225	9.60014	10.2896	5.9661727090944E–07	2.53742e-05	6.34368	Up
MDGA1	1.14059	6.87134	10.2895	5.96651974523557E–07	2.53742e-05	6.34362	Up
NEGR1	2.01968	6.73682	10.2672	6.09707187870214E–07	2.58953e-05	6.32073	Up
MGAT5B	1.26731	6.85357	10.2648	6.11100492581802E–07	2.59162e-05	6.31832	Up
PTGER2	2.14288	6.07046	10.2637	6.11801476754181E–07	2.59162e-05	6.3171	Up
FIGF	–1.91598721285809	4.61454	–10.2610595714076	6.13344116087334E–07	2.59475e-05	6.31444	Down
CXCL16	–1.73666668208506	4.99673	–10.2594832874659	6.14283480489029E–07	2.59533e-05	6.31282	Down
GJC1	–1.06829814333872	10.0107	–10.2572743398107	6.15602494819193E–07	2.5975e-05	6.31055	Down
BCAT1	1.642	6.75888	10.2448	6.23091468155387E–07	2.62568e-05	6.29776	Up
FAT4	1.43621	5.63884	10.2411	6.25372974502016E–07	2.63186e-05	6.2939	Up
SLC24A2	–2.60049373046303	4.84606	–10.236985998085	6.27861621621384E–07	2.6389e-05	6.2897	Down
MICAL3	–0.971527116110768	8.27472	–10.226950949093	6.34022764119044E–07	2.66133e-05	6.27937	Down
GLCE	–1.048105919884	8.83784	–10.2255061160872	6.34915216591812E–07	2.66162e-05	6.27788	Down
FAM127A	1.05418	8.84879	10.2197	6.38507408814651E–07	2.67321e-05	6.27191	Up
COBLL1	–1.46820406136011	6.79866	–10.2157419507852	6.40982182446765E–07	2.6801e-05	6.26782	Down
CD68	1.01354	9.16491	10.2137	6.42268577748366E–07	2.68201e-05	6.2657	Up
ARHGAP22	1.74311	6.34294	10.2122	6.43190460262379E–07	2.68239e-05	6.26418	Up
ILK	1.01732	9.70649	10.1968	6.52904610065309E–07	2.7194e-05	6.24833	Up
SIGLEC15	1.57797	5.96922	10.1955	6.53755169433736E–07	2.71944e-05	6.24695	Up
ADAM9	0.872548	11.5049	10.1849	6.60536162829658E–07	2.74411e-05	6.23603	Up
AEBP1	0.838771	9.23647	10.183	6.6178486994304E–07	2.74577e-05	6.23403	Up
PRRX1	–1.44949054426012	8.15401	–10.1652938029672	6.73344803930443E–07	2.78686e-05	6.21572	Down
NEK7	0.97507	9.5719	10.1652	6.73411869177389E–07	2.78686e-05	6.21561	Up
UBQLN2	0.916816	8.60724	10.1476	6.85092422515621E–07	2.83157e-05	6.19742	Up
PCDH18	1.52665	6.81161	10.139	6.90931790403404E–07	2.85134e-05	6.18844	Up
DBN1	0.96258	8.46217	10.1379	6.9164122983709E–07	2.85134e-05	6.18735	Up
NECAP2	1.02645	8.63155	10.1304	6.96747281069844E–07	2.867e-05	6.17957	Up
NUp50	–1.03911307510543	9.12055	–10.1297415868824	6.97212895275331E–07	2.867e-05	6.17886	Down
LEF1	–1.23772928418161	9.08961	–10.1213978660802	7.0294622481245E–07	2.88508e-05	6.1702	Down
SV2C	–2.723929697536	4.41938	–10.1197203512543	7.04105069926004E–07	2.88508e-05	6.16846	Down
GDPGP1	–1.27835619476989	5.23641	–10.1194561607709	7.04287764006496E–07	2.88508e-05	6.16818	Down
MOSPD2	–1.60443037962102	8.06238	–10.1155544473451	7.06991878234847E–07	2.89249e-05	6.16413	Down
SLC2A1	0.848227	9.31865	10.1111	7.10061231733431E–07	2.90138e-05	6.15954	Up
GPD1L	–1.20590024091324	7.15414	–10.1020913868572	7.16409231520263E–07	2.92362e-05	6.15013	Down
EXTL1	–1.290892718504	6.78595	–10.0854804949134	7.28216097003961E–07	2.96479e-05	6.13283	Down
FHL2	0.965678	8.40642	10.0844	7.28985135668973E–07	2.96479e-05	6.13171	Up
SYTL2	1.57659	5.7077	10.084	7.29249e-07	2.96479e-05	6.13133	Up
DNAJC6	–1.5766793154698	5.95428	–10.0753966171144	7.3548628211561E–07	2.98639e-05	6.12232	Down
MFSD6	–1.79457159870572	6.65407	–10.0714811876461	7.38330343661415E–07	2.99346e-05	6.11823	Down
EHHADH	–1.20933064153694	6.69186	–10.0704503860129	7.3908106857677E–07	2.99346e-05	6.11716	Down
MAGED4	1.2424	8.03888	10.0684	7.40610612063806E–07	2.9959e-05	6.11497	Up
PTPN14	1.1354	8.97156	10.0518	7.52822496648768E–07	3.0415e-05	6.09767	Up
AKAP12	–0.885414474032451	9.13891	–10.0249247874175	7.73075649614652E–07	3.11942e-05	6.06957	Down
ADPGK	–0.930991003295722	8.77214	–10.0134272587158	7.81926267569893E–07	3.1512e-05	6.05752	Down
C6orf141	1.27224	7.31466	10.0092	7.85172024405592E–07	3.16034e-05	6.05314	Up
GALM	1.7866	5.94074	10.0046	7.88816811464508E–07	3.16839e-05	6.04824	Up
SLC25A10	–0.826576410461903	7.59212	–10.0041689246732	7.89132931975027E–07	3.16839e-05	6.04781	Down
MORC4	–1.14175321610956	7.08978	–10.0024846685765	7.90451666985827E–07	3.16975e-05	6.04605	Down
UNK	–0.836213134660084	7.8849	–9.99763986525256	7.94258360734719E–07	3.18107e-05	6.04096	Down
SLC46A3	1.39206	6.29964	9.99503	7.96319637515472E–07	3.18538e-05	6.03822	Up
RNF13	–1.1653341455895	8.88781	–9.98994034331207	8.00348981254336E–07	3.19408e-05	6.03288	Down
PALLD	1.09246	7.33446	9.98929	8.00867727598506E–07	3.19408e-05	6.03219	Up
IREB2	–1.06466102343869	9.35192	–9.98854288271672	8.01459838613154E–07	3.19408e-05	6.03141	Down
VGLL4	–0.836484701794112	7.2914	–9.95076317903549	8.32132953445509E–07	3.31224e-05	5.99166	Down
TGFBI	0.934791	9.77568	9.94876	8.33792717039157E–07	3.31476e-05	5.98955	Up
FNDC3B	–0.906830945715134	11.0299	–9.94391892890809	8.3782452379367E–07	3.3267e-05	5.98444	Down
CYP2U1	1.12138	5.59019	9.93878	8.42121775219071E–07	3.33966e-05	5.97903	Up
NSG1	–1.73000879274433	5.66104	–9.93635112311849	8.44166893972803E–07	3.34054e-05	5.97646	Down
NAGK	0.903485	8.95324	9.93606	8.44410719885875E–07	3.34054e-05	5.97616	Up
NCEH1	1.2766	9.32477	9.93329	8.46750210918662E–07	3.3457e-05	5.97323	Up
TPD52L2	1.08762	8.56497	9.92932	8.50103642951356E–07	3.3547e-05	5.96904	Up
EHD2	0.898923	8.37753	9.9274	8.51736358025354E–07	3.3547e-05	5.96701	Up
MTERF1	–1.40413057205161	6.8957	–9.9269213390079	8.5214256504451E–07	3.3547e-05	5.96651	Down
CD81	0.913383	10.8557	9.92495	8.53821426988813E–07	3.35722e-05	5.96442	Up
B3GNT7	–1.50344403361773	6.88325	–9.92006542263033	8.57992471822555E–07	3.36802e-05	5.95927	Down
RPS6KA3	–1.15969178897426	10.2932	–9.91929487184929	8.5865266779108E–07	3.36802e-05	5.95845	Down
LIMCH1	–1.93933438180012	6.48027	–9.90744638386023	8.68873810156144E–07	3.40356e-05	5.94592	Down
HDAC7	1.09933	7.66664	9.90636	8.69818877876097E–07	3.40356e-05	5.94477	Up
MYOF	1.02337	8.92972	9.90444	8.71490429763063E–07	3.40598e-05	5.94274	Up
TXNIP	1.52072	10.0866	9.8859	8.87800227802398E–07	3.46553e-05	5.92311	Up
S100A10	–0.871654333260665	11.999	–9.86603727659175	9.05643051395042E–07	3.53092e-05	5.90205	Down
IRAK2	1.01528	6.4475	9.85952	9.11584094544902E–07	3.5498e-05	5.89512	Up
FARP2	–1.07367603944336	7.76978	–9.85225610721855	9.18250845237846E–07	3.57145e-05	5.88741	Down
CD55	–1.12676617381376	8.35958	–9.83316847873126	9.36028089792802E–07	3.63622e-05	5.86711	Down
ARHGAP24	2.20351	6.02959	9.82651	9.42318144368581E–07	3.65626e-05	5.86002	Up
DNAJC15	–1.54715472498163	4.76127	–9.81902780620216	9.49438112910708E–07	3.67947e-05	5.85205	Down
MAN2A1	1.43447	7.30646	9.81585	9.52476442132129E–07	3.68683e-05	5.84867	Up
E2F8	–0.984736734418643	7.29336	–9.80673265390526	9.61267050313399E–07	3.7164e-05	5.83894	Down
ADGRB1	–1.51296878812689	6.56261	–9.79955151036043	9.68249609127634E–07	3.73892e-05	5.83127	Down
EFR3B	–0.876083693007375	6.73249	–9.79129742726994	9.76343315804927E–07	3.76568e-05	5.82246	Down
ATP6V0A1	–1.23413531186299	8.76663	–9.78668801984798	9.80895001681503E–07	3.77873e-05	5.81754	Down
RIPK2	1.44612	8.18208	9.77963	9.87906641882645E–07	3.80121e-05	5.80999	Up
LY96	2.0701	4.65627	9.76363	1.00401031224808E–06	3.85858e-05	5.79287	Up
ATP10D	1.58884	8.12318	9.7559	1.01188964681956E–06	3.88424e-05	5.78459	Up
PPP1R18	0.921205	7.65723	9.75424	1.0136e-06	3.88618e-05	5.78281	Up
SEMA3G	–1.43143611843427	6.44965	–9.74413808560466	1.02401331894913E–06	3.92146e-05	5.77198	Down
FLRT1	–1.44322067412149	5.94515	–9.72933311451456	1.03949352058335E–06	3.97603e-05	5.75609	Down
ITGAV	1.01977	10.2835	9.72565	1.04337983060004E–06	3.9823e-05	5.75214	Up
ALOX5AP	1.56365	6.03675	9.72545	1.04359632759791E–06	3.9823e-05	5.75192	Up
CIART	1.24313	5.6923	9.72307	1.04612e-06	3.98722e-05	5.74936	Up
QKI	–1.08075850864441	8.52273	–9.71778694491025	1.05174204828323E–06	4.00393e-05	5.74369	Down
HTRA1	1.06808	9.5907	9.71383	1.05598001963026E–06	4.01533e-05	5.73943	Up
HHIP	–1.2720953691131	5.38729	–9.71057498943603	1.05947189458735E–06	4.02388e-05	5.73593	Down
MYL6	1.01832	10.924	9.70467	1.06584e-06	4.04151e-05	5.72958	Up
PTPN22	2.15267	3.31396	9.70396	1.06661593876138E–06	4.04151e-05	5.72881	Up
FARP1	–0.883075710775644	9.61839	–9.70067433592778	1.07018380846183E–06	4.05028e-05	5.72528	Down
TTYH3	0.951404	9.12404	9.6991	1.0719e-06	4.05203e-05	5.72358	Up
SPECC1	0.993747	7.90689	9.69525	1.07610496993552E–06	4.06318e-05	5.71943	Up
ASB9	–1.33370485401687	6.21489	–9.69358248135683	1.07792878981665E–06	4.06531e-05	5.71764	Down
FCHSD2	1.64543	7.70137	9.68619	1.08606889131694E–06	4.09124e-05	5.70967	Up
MAMDC2	–1.84777533497613	5.4708	–9.67189104112459	1.10199678124231E–06	4.1456e-05	5.69425	Down
MFSD1	0.963339	10.1756	9.67094	1.10306e-06	4.1456e-05	5.69323	Up
ADK	1.33947	7.85257	9.6683	1.10604053518117E–06	4.15196e-05	5.69037	Up
ZHX3	1.4056	6.61673	9.66592	1.10872411992798E–06	4.1572e-05	5.68781	Up
PLEKHH1	–1.73706771857233	6.18863	–9.66365250152188	1.11128978063752E–06	4.16199e-05	5.68536	Down
BDNF	2.70679	5.25224	9.66204	1.11311428744637E–06	4.16396e-05	5.68362	Up
CDON	–0.930173027298951	7.85661	–9.66066873360336	1.11467633171362E–06	4.16396e-05	5.68214	Down
CDC45	–0.942910260109746	8.74946	–9.65978631008561	1.11568001318218E–06	4.16396e-05	5.68118	Down
MYH14	–0.920737727469465	6.82138	–9.65212425214964	1.12443617183368E–06	4.1918e-05	5.6729	Down
ARMC9	–1.02294869978204	7.64274	–9.65009330901967	1.12677e-06	4.19566e-05	5.67071	Down
JAGN1	–0.869600530467627	8.77216	–9.64830365214558	1.12883009107074E–06	4.19849e-05	5.66877	Down
ERMP1	–1.35059946620964	7.74716	–9.64255567576176	1.13547564654466E–06	4.21836e-05	5.66255	Down
RCN2	–1.05002396937391	10.2087	–9.63637506602821	1.14266865431228E–06	4.23738e-05	5.65587	Down
SREBF1	–1.53033420362569	7.5247	–9.63491936688037	1.14436996398239E–06	4.23738e-05	5.65429	Down
GBP3	2.3351	5.21423	9.63478	1.14452919699718E–06	4.23738e-05	5.65414	Up
TGFB1	0.997113	9.3404	9.63213	1.14763641450468E–06	4.24402e-05	5.65127	Up
FBXO7	–0.858322618294229	10.8428	–9.62755937642833	1.15301381938817E–06	4.25904e-05	5.64632	Down
GCNT1	1.67545	6.14545	9.62258	1.15889995495646E–06	4.27589e-05	5.64093	Up
MEST	1.52557	4.54889	9.61162	1.17197400243729E–06	4.3192e-05	5.62904	Up
TIAM1	–1.19239822329448	7.80656	–9.61040144749315	1.17344028944201E–06	4.31968e-05	5.62772	Down
CDK6	1.41106	9.25769	9.59476	1.19240668398162E–06	4.3845e-05	5.61073	Up
SMAD7	1.30117	6.50563	9.58789	1.20084208842096E–06	4.40816e-05	5.60327	Up
CCND1	0.928395	10.2518	9.5873	1.20156928467141E–06	4.40816e-05	5.60262	Up
CASK	1.07225	8.77298	9.5845	1.20501582209163E–06	4.4158e-05	5.59959	Up
IGSF11	–1.32916776781446	6.04581	–9.5758859167915	1.21572689434839E–06	4.45e-05	5.59022	Down
APPL2	1.06849	8.48772	9.57065	1.22228478960144E–06	4.46894e-05	5.58452	Up
KITLG	1.81763	7.08916	9.56448	1.23006476706769E–06	4.49231e-05	5.5778	Up
CHRNA5	–1.20090540820177	7.89913	–9.55276837995781	1.24496964270925E–06	4.5376e-05	5.56504	Down
CRELD1	–0.875279499232929	6.95144	–9.55253131309619	1.24527343611224E–06	4.5376e-05	5.56478	Down
ARID5A	1.37204	6.2245	9.55052	1.24785004892287E–06	4.54187e-05	5.56259	Up
CRIP2	–0.903186130988447	9.71302	–9.54676937906097	1.25268188213906E–06	4.55432e-05	5.55849	Down
STAG3L1	–0.909666877908339	9.24319	–9.54362055869523	1.25675063617041E–06	4.55607e-05	5.55506	Down
GDNF	–1.44198295651471	7.97358	–9.54333703212915	1.25711769652089E–06	4.55607e-05	5.55475	Down
SSBP3	1.61183	7.56824	9.5428	1.25780925931514E–06	4.55607e-05	5.55417	Up
KANK2	1.54104	8.0962	9.54204	1.25880167220587E–06	4.55607e-05	5.55333	Up
ALDH1A3	–1.10008453303082	9.94303	–9.54077653654115	1.26043783395644E–06	4.55689e-05	5.55195	Down
PCMT1	–1.378687530669	9.53639	–9.53212041265368	1.27173246296734E–06	4.59259e-05	5.5425	Down
IDH3A	–0.893133901377348	9.82589	–9.52792215431141	1.27724979409501E–06	4.60737e-05	5.53792	Down
PLK2	–1.44710784747325	8.83785	–9.51425073705058	1.29539690605966E–06	4.66762e-05	5.52297	Down
FDFT1	–0.962969824608511	9.93125	–9.51118990982475	1.29949786830682E–06	4.67718e-05	5.51962	Down
NDRG1	–1.27886052297241	9.51048	–9.50649973392755	1.30580913922838E–06	4.69377e-05	5.51449	Down
LOC101929839	1.47131	7.60894	9.50488	1.30800301212484E–06	4.69377e-05	5.51271	Up
YPEL5	1.4841	7.14851	9.50453	1.30846341494976E–06	4.69377e-05	5.51234	Up
FUCA1	1.04068	6.6322	9.49778	1.31763342895475E–06	4.72142e-05	5.50494	Up
KRTAP1–5	1.907	6.82387	9.47703	1.34623646537405E–06	4.81857e-05	5.48218	Up
LDOC1	1.75103	6.70067	9.47335	1.35136955022009E–06	4.83159e-05	5.47815	Up
STARD13	–1.37427642481029	8.34593	–9.47021333376027	1.35577e-06	4.84198e-05	5.4747	Down
NUDT4	–1.01270378977693	10.3919	–9.46622172702564	1.36139393492606E–06	4.85609e-05	5.47032	Down
ST3GAL6	–2.03463178976708	6.74965	–9.4652768668682	1.36272821096642E–06	4.85609e-05	5.46928	Down
C1R	0.94624	6.87368	9.46018	1.36996e-06	4.87647e-05	5.46368	Up
WBSCR22	–0.754723327708762	9.41186	–9.44666562091425	1.38930032279724E–06	4.93813e-05	5.44882	Down
KCTD4	2.62547	5.51163	9.44595	1.39033373340413E–06	4.93813e-05	5.44803	Up
SHMT1	–1.3644056186643	6.99456	–9.43701839474334	1.40329418788298E–06	4.97869e-05	5.4382	Down
TMEM71	1.8802	3.55646	9.41944	1.42918509310695E–06	5.0612e-05	5.41883	Up
CBFB	–0.845844548843919	9.0445	–9.41910747224261	1.42968097857338E–06	5.0612e-05	5.41846	Down
ARSB	–0.916635402930276	8.14575	–9.41776625300226	1.43167837905135E–06	5.06272e-05	5.41698	Down
TLN1	0.95476	9.83245	9.41488	1.43598519753428E–06	5.07059e-05	5.4138	Up
FZD7	1.26113	8.76978	9.40681	1.44810164477122E–06	5.10112e-05	5.40489	Up
SPATA7	1.10896	4.18746	9.40632	1.44884914614082E–06	5.10112e-05	5.40435	Up
SPSB1	–1.0414851842952	7.44617	–9.40502551724256	1.45080364103894E–06	5.10244e-05	5.40292	Down
KCNK1	1.26248	5.0043	9.40194	1.45548335763018E–06	5.11333e-05	5.39951	Up
CAV2	0.946161	9.4451	9.39583	1.46478004185118E–06	5.14041e-05	5.39276	Up
GSS	–0.784832055174288	8.98106	–9.39049874802822	1.47294767587778E–06	5.16346e-05	5.38687	Down
ELF1	–1.3314388008785	9.47631	–9.38026599678627	1.48876539512134E–06	5.21326e-05	5.37555	Down
ELK3	0.917064	9.1215	9.3717	1.50215194765269E–06	5.25444e-05	5.36606	Up
BFAR	–0.85375331807432	9.55941	–9.35824959994373	1.52342454293065E–06	5.32309e-05	5.35116	Down
EFCAB13	–1.53560410697121	5.71212	–9.33920115392988	1.55411595026993E–06	5.42447e-05	5.33002	Down
OTUD7B	–0.881744882651436	8.36048	–9.32927938555249	1.57036647525985E–06	5.47528e-05	5.31899	Down
VASN	1.98157	7.77478	9.32225	1.58199360103727E–06	5.50987e-05	5.31117	Up
FAM57A	–0.986821971732041	8.35655	–9.31985858052662	1.58596666199604E–06	5.51776e-05	5.30852	Down
ICA1	–1.31568813410363	5.56042	–9.31576434725547	1.59279859094106E–06	5.53557e-05	5.30396	Down
RNF150	–1.72310798696373	7.07139	–9.31205850833628	1.59900986081054E–06	5.55119e-05	5.29984	Down
RENBP	–1.4604315155452	6.19292	–9.30986921051109	1.60269159472048E–06	5.558e-05	5.2974	Down
VDR	1.95316	6.32204	9.30444	1.61185632822032E–06	5.5838e-05	5.29135	Up
PLPP4	1.45629	6.87043	9.30235	1.61541e-06	5.59012e-05	5.28902	Up
TSPAN3	–0.859537708649157	11.6625	–9.29995810517659	1.61947412442642E–06	5.59818e-05	5.28636	Down
TUFT1	1.52011	7.08998	9.29038	1.63588126786547E–06	5.64886e-05	5.27567	Up
DDAH1	1.56982	8.32705	9.28396	1.64696568392504E–06	5.6805e-05	5.26852	Up
TIMM50	–0.809682887290382	9.95614	–9.28304116942792	1.64856027251415E–06	5.6805e-05	5.26749	Down
TSPYL1	0.810787	9.03696	9.27954	1.65464586287527E–06	5.69304e-05	5.26358	Up
SPIN1	0.7397	9.23904	9.27893	1.65572183845445E–06	5.69304e-05	5.2629	Up
TEAD3	0.893142	7.42719	9.27565	1.66145325845291E–06	5.70195e-05	5.25923	Up
B4GALT1	1.06157	8.87518	9.27542	1.66183977710707E–06	5.70195e-05	5.25899	Up
LARGE	–1.15383909868212	8.3527	–9.27331240883939	1.66554286488938E–06	5.70314e-05	5.25663	Down
PELI1	–1.59482089582407	8.08641	–9.27321392959113	1.66571573501058E–06	5.70314e-05	5.25652	Down
PCDHB4	–2.23020199912888	3.67185	–9.26997808065915	1.67140673793062E–06	5.71656e-05	5.2529	Down
PFDN5	0.832674	8.1292	9.26571	1.67895105389913E–06	5.7363e-05	5.24813	Up
LPCAT3	–0.89496776232196	8.26404	–9.26445967290599	1.68116071410317E–06	5.73778e-05	5.24673	Down
CLSTN2	2.6702	5.66487	9.25381	1.70015317915348E–06	5.78891e-05	5.23483	Up
APLP2	–0.831382479690706	11.0923	–9.2530554045783	1.70151e-06	5.78891e-05	5.23398	Down
LPL	–1.59584929791075	5.94986	–9.24233323338108	1.72089256862676E–06	5.84868e-05	5.22197	Down
SMTN	1.04151	9.01772	9.24048	1.72427091811533E–06	5.85401e-05	5.21989	Up
FAM107B	0.949229	8.07963	9.23516	1.73399849207111E–06	5.87469e-05	5.21393	Up
S100A16	0.857535	9.24871	9.22884	1.74561e-06	5.90785e-05	5.20686	Up
CORO2A	–1.0780462247632	6.0939	–9.22555247346724	1.75170206762538E–06	5.92226e-05	5.20316	Down
IL7	1.20721	3.67596	9.22401	1.75457032675138E–06	5.92575e-05	5.20143	Up
ZHX1	1.08738	7.25999	9.21769	1.76634732516015E–06	5.9593e-05	5.19434	Up
MREG	–1.48344974761001	6.72073	–9.21467851000531	1.77198478193303E–06	5.97209e-05	5.19096	Down
SCN9A	–2.1627409509456	6.48713	–9.19458339268743	1.81013860841612E–06	6.09432e-05	5.16838	Down
BFSP1	–1.58020318864111	6.36444	–9.19186842010419	1.81536115346525E–06	6.10555e-05	5.16532	Down
MPZ	–2.8343946996136	6.99687	–9.18924346000683	1.82042604061242E–06	6.11622e-05	5.16237	Down
ANAPC13	0.880392	8.47276	9.18522	1.82822285015474E–06	6.13603e-05	5.15784	Up
TDRD7	–1.42849813064198	6.40759	–9.18229876531916	1.83389971687196E–06	6.1487e-05	5.15455	Down
POLA1	–1.11303660533739	8.24136	–9.16642215327959	1.86510923833511E–06	6.24686e-05	5.13666	Down
SH3BGRL	1.02965	9.00358	9.14916	1.89969047655811E–06	6.3561e-05	5.11719	Up
PLEKHG1	–1.89688866942224	5.19621	–9.13765365749226	1.92313361655404E–06	6.42788e-05	5.10418	Down
ALG6	–1.41304074686448	6.70368	–9.12860047079759	1.94179471656173E–06	6.48355e-05	5.09395	Down
RIPK4	–1.38059471633592	7.64462	–9.12739397379634	1.9443e-06	6.4852e-05	5.09258	Down
TGFA	–2.52800400182516	6.76347	–9.11236458086736	1.97575344134045E–06	6.58333e-05	5.07556	Down
PLCL2	–1.09259529851101	3.91077	–9.10943888993735	1.98194074618672E–06	6.59715e-05	5.07225	Down
TBC1D7	–1.14536908151162	7.42607	–9.10660113152589	1.98796210220473E–06	6.61038e-05	5.06903	Down
VCAN	1.33417	8.89277	9.10104	1.99982550938618E–06	6.63877e-05	5.06272	Up
RPL27A	1.0658	7.49351	9.10005	2.00194294448816E–06	6.63877e-05	5.0616	Up
RELL1	–0.920651830080587	8.89693	–9.09971322474792	2.00265974761577E–06	6.63877e-05	5.06122	Down
LRRC28	–1.09318973224142	7.55471	–9.09404530191125	2.01484224499471E–06	6.67231e-05	5.05479	Down
E2F7	1.02365	9.49737	9.09078	2.02190545183926E–06	6.68884e-05	5.05108	Up
ZBTB10	–1.03068814626376	7.39261	–9.08828878513179	2.02729719217601E–06	6.69982e-05	5.04826	Down
HR	–1.29457576054721	7.70042	–9.08503401034301	2.03437611183515E–06	6.71635e-05	5.04456	Down
KDM1B	–1.33109596761725	7.51984	–9.08067454691212	2.04389954206702E–06	6.74091e-05	5.03961	Down
PCCB	–0.794732313437947	8.90804	–9.05888985565091	2.09221661254081E–06	6.89322e-05	5.01484	Down
ARHGDIB	1.48709	6.65507	9.05166	2.10852205588013E–06	6.93453e-05	5.00661	Up
NOTCH3	1.51932	7.70441	9.04856	2.11556677162784E–06	6.94869e-05	5.00307	Up
HPGD	–1.63473308874075	4.04698	–9.04728740054056	2.11845274413128E–06	6.94869e-05	5.00162	Down
RRS1	1.12668	7.75513	9.04669	2.11980223943963E–06	6.94869e-05	5.00095	Up
LIMK2	–1.11414943076906	8.32428	–9.04385787582556	2.12627569795707E–06	6.96285e-05	4.99772	Down
SLC38A2	0.866805	11.7764	9.04266	2.12901261796991E–06	6.96476e-05	4.99635	Up
LMO4	1.11267	6.78846	9.03636	2.14349643818605E–06	7.00505e-05	4.98916	Up
ZMIZ1	0.974883	8.18704	9.03313	2.15094697775007E–06	7.01036e-05	4.98548	Up
CACNA1C	1.78285	6.25022	9.03295	2.15137447650627E–06	7.01036e-05	4.98527	Up
CYBRD1	0.889728	9.04597	9.03284	2.15162831618871E–06	7.01036e-05	4.98515	Up
EFEMP2	0.985318	7.40326	9.02696	2.16527957667461E–06	7.04773e-05	4.97844	Up
SYT17	–1.56681298582321	6.1455	–9.02098895601313	2.17924601155973E–06	7.07992e-05	4.97162	Down
MIF4GD	–1.25010255002515	5.92543	–9.02085923543718	2.17955051485544E–06	7.07992e-05	4.97148	Down
SECISBP2L	–1.06482103257495	9.2672	–9.00731515855253	2.21159802937304E–06	7.17681e-05	4.956	Down
GPR39	1.79982	6.43861	9.00086	2.22704445476532E–06	7.21969e-05	4.94862	Up
INTS4P2	–0.892618164756673	8.50023	–8.99452334635474	2.24233353332728E–06	7.26197e-05	4.94136	Down
NHLRC3	–1.54202311543623	7.13734	–8.99250850496038	2.24722e-06	7.26937e-05	4.93905	Down
SPRYD3	0.899945	7.48917	8.99094	2.25101679537298E–06	7.26937e-05	4.93726	Up
IL12A	1.92019	5.21635	8.9908	2.25136594348653E–06	7.26937e-05	4.9371	Up
HERC2	–0.973471231609313	8.06633	–8.98834583925205	2.25734152807175E–06	7.27933e-05	4.93429	Down
WNT5B	2.05267	6.94448	8.98725	2.26002077415318E–06	7.27933e-05	4.93303	Up
CALD1	1.25959	9.37319	8.98676	2.26120684857412E–06	7.27933e-05	4.93247	Up
GULP1	–1.21061075749586	8.29735	–8.97920451367934	2.27974949722978E–06	7.33172e-05	4.92381	Down
TMTC1	–1.5382235077115	6.79598	–8.97210641798855	2.29731469664892E–06	7.38087e-05	4.91567	Down
ARHGAP1	0.775774	9.23307	8.96694	2.31020346468254E–06	7.4149e-05	4.90974	Up
MCFD2	1.09364	9.45691	8.96158	2.32363878834772E–06	7.45063e-05	4.90359	Up
DPYSL2	–0.949728364746697	10.2697	–8.95144834446491	2.34927329159391E–06	7.52536e-05	4.89196	Down
MYPN	1.52482	6.37118	8.94849	2.35682640417683E–06	7.53184e-05	4.88855	Up
HLA–F	–0.872184750897423	9.99171	–8.94814438124193	2.35770045792838E–06	7.53184e-05	4.88816	Down
ELF4	0.892214	7.03511	8.94791	2.35828863010279E–06	7.53184e-05	4.88789	Up
IER3	0.962877	9.15281	8.93998	2.37865700962669E–06	7.5894e-05	4.87877	Up
KIAA0040	–1.19383112566129	5.78584	–8.93516382752623	2.39113e-06	7.62166e-05	4.87323	Down
CADM3	–1.76103404940881	5.65481	–8.9254473040366	2.41648251619971E–06	7.69489e-05	4.86204	Down
NID1	–0.82428578424725	9.89556	–8.92053143388531	2.42942135518828E–06	7.72848e-05	4.85638	Down
LY6E	–0.854163142784184	9.33173	–8.90885517499121	2.46045492182725E–06	7.81729e-05	4.84292	Down
PDGFB	–1.74620971188232	6.20819	–8.90821159049153	2.46217787199602E–06	7.81729e-05	4.84218	Down
PAPSS2	1.18376	7.49847	8.89817	2.48923893649151E–06	7.89546e-05	4.83058	Up
AHNAK2	–0.91402085548201	7.03579	–8.89630626905628	2.49428600037382E–06	7.90371e-05	4.82844	Down
FAM135B	–1.45452984921136	4.64061	–8.8891536112438	2.51379371724252E–06	7.95772e-05	4.82017	Down
GABRQ	1.38079	5.53598	8.88603	2.52236337766027E–06	7.97704e-05	4.81656	Up
NLRP3	1.5077	4.88949	8.88456	2.52640754690054E–06	7.98202e-05	4.81486	Up
ASTN2	–1.4765388370228	6.50902	–8.87842369561107	2.54336757434127E–06	8.02775e-05	4.80777	Down
S100A1	–2.72045841452283	5.8647	–8.86965466043257	2.56781597903847E–06	8.09701e-05	4.79762	Down
SCN2A	1.47214	3.49804	8.85972	2.59581e-06	8.17119e-05	4.78612	Up
CACNA1D	–1.68395151902099	4.94243	–8.85928272696751	2.59706152963588E–06	8.17119e-05	4.78561	Down
FAM234B	–0.932962802320055	6.97054	–8.85841057843164	2.59954e-06	8.17119e-05	4.7846	Down
SDC3	–0.879569800072131	8.30583	–8.85731475828944	2.60265108017342E–06	8.17119e-05	4.78333	Down
PRSS12	1.23754	6.13966	8.85685	2.60398075820695E–06	8.17119e-05	4.78279	Up
CCDC190	1.90078	3.87048	8.84605	2.63489700956146E–06	8.25452e-05	4.77027	Up
RSPRY1	0.82787	8.27828	8.84579	2.63564416409655E–06	8.25452e-05	4.76997	Up
RNF167	–0.893883416224194	7.97212	–8.83994643367705	2.65254893896271E–06	8.29942e-05	4.76319	Down
ASNS	–0.833386858635972	9.41193	–8.83730600627716	2.66022e-06	8.31324e-05	4.76012	Down
DAP	0.978788	8.95856	8.83666	2.66210960920124E–06	8.31324e-05	4.75937	Up
FKBP5	–1.07089097678842	7.23847	–8.83511563106177	2.66661044853688E–06	8.31926e-05	4.75758	Down
SDC1	1.59998	8.50188	8.82115	2.70772688811779E–06	8.43939e-05	4.74135	Up
PCYT1A	–0.808147873985366	9.4114	–8.81887223996719	2.71448541039506E–06	8.4523e-05	4.73871	Down
PCED1B	1.03252	5.07503	8.8148	2.72664090323322E–06	8.47137e-05	4.73397	Up
UBR1	–0.984755369474454	8.52405	–8.81348252912839	2.73057526047185E–06	8.47137e-05	4.73244	Down
JAG1	1.96025	8.57664	8.81332	2.73107227093894E–06	8.47137e-05	4.73225	Up
BACE1	1.03367	7.50339	8.81318	2.73146940329874E–06	8.47137e-05	4.73209	Up
SEMA5A	–1.14127113676038	7.60567	–8.81243525280215	2.73371362069838E–06	8.47137e-05	4.73122	Down
DMXL1	–1.28531367368526	7.15475	–8.80190571291971	2.76548476436123E–06	8.56161e-05	4.71896	Down
NABP1	1.73277	8.29816	8.80085	2.76870467239451E–06	8.56224e-05	4.71773	Up
ACSF2	1.25239	6.56116	8.79983	2.77180427219318E–06	8.56224e-05	4.71654	Up
MIR224	2.25329	3.32269	8.79923	2.77363413040032E–06	8.56224e-05	4.71584	Up
CAPN2	0.701361	10.6496	8.79669	2.78137396656612E–06	8.57794e-05	4.71289	Up
CLIC4	0.715166	11.436	8.79536	2.78543979465069E–06	8.58229e-05	4.71134	Up
ANOS1	1.14643	3.64033	8.79271	2.79356451773812E–06	8.59912e-05	4.70825	Up
NNT	–0.736155532684567	9.06345	–8.78726298892239	2.81033147662466E–06	8.6425e-05	4.7019	Down
GPNMB	–1.00977681009812	11.0022	–8.78209180298352	2.82636e-06	8.68352e-05	4.69587	Down
EDEM1	–1.00966391400279	9.35701	–8.78092320151374	2.82999165695797E–06	8.68643e-05	4.69451	Down
SLC25A4	–1.09251994847718	8.16554	–8.77839881698889	2.83786127824225E–06	8.70233e-05	4.69156	Down
PLPPR4	2.29431	4.45044	8.77347	2.85329509376888E–06	8.74136e-05	4.68581	Up
BHLHE40	–1.06359298677158	8.84132	–8.77155871966878	2.85930391328189E–06	8.75147e-05	4.68358	Down
FOXD1	1.39948	8.66277	8.76966	2.86527700532335E–06	8.76146e-05	4.68136	Up
PRKAR1A	–0.811959506266124	11.1566	–8.76673001147316	2.87454649756662E–06	8.7815e-05	4.67794	Down
STOM	1.38501	8.13095	8.75635	2.90761657063264E–06	8.8705e-05	4.6658	Up
PODXL	–0.836857160128615	8.36648	–8.7558630554991	2.90917171568193E–06	8.8705e-05	4.66524	Down
FNDC4	0.88199	6.07258	8.75371	2.91608591297609E–06	8.88321e-05	4.66272	Up
ZNF385D	–2.17835980098798	4.94451	–8.75048278946335	2.92648125952762E–06	8.90648e-05	4.65894	Down
PLOD3	–0.715652591844876	10.7256	–8.74925244370393	2.93045516832238E–06	8.91018e-05	4.6575	Down
DUSP3	0.945453	8.33874	8.73742	2.96898209767416E–06	9.01717e-05	4.64365	Up
TP63	–1.44795400564048	4.74545	–8.73668897283876	2.97136931587248E–06	9.01717e-05	4.6428	Down
MPP1	1.01148	7.42676	8.73588	2.97401222727581E–06	9.01717e-05	4.64185	Up
GAB2	–1.23184489710003	7.22082	–8.73311969865665	2.98310521730073E–06	9.03626e-05	4.63862	Down
ADAM23	–1.88838053306911	5.62949	–8.72334468735359	3.01550283228163E–06	9.12585e-05	4.62716	Down
IGSF3	–1.02830111261902	7.94821	–8.72178747834916	3.02069893061239E–06	9.13132e-05	4.62533	Down
NRIP3	1.44861	7.93522	8.72111	3.02296018564489E–06	9.13132e-05	4.62454	Up
KCNK2	1.61162	5.03807	8.7104	3.05900582107674E–06	9.23157e-05	4.61196	Up
TRIB1	–0.82134758075563	8.29457	–8.70538693520007	3.07601528583771E–06	9.2667e-05	4.60608	Down
SLC39A13	1.13337	7.6627	8.70394	3.08095455254103E–06	9.2667e-05	4.60438	Up
L3MBTL3	1.69824	6.69077	8.70392	3.08100752532856E–06	9.2667e-05	4.60436	Up
SETDB2	–1.68942513157696	6.52016	–8.70359775952017	3.08211574141424E–06	9.2667e-05	4.60398	Down
SLC4A4	2.12636	4.47438	8.69914	3.09738146311324E–06	9.30395e-05	4.59874	Up
FYN	–0.80136507870168	8.99466	–8.69722414338629	3.10395390708845E–06	9.31503e-05	4.59649	Down
INF2	–1.80562364100395	8.827	–8.69419446447541	3.11439315004253E–06	9.33769e-05	4.59293	Down
CASP1	1.55901	3.81552	8.69303	3.11840337839883E–06	9.34105e-05	4.59156	Up
PPT1	–0.826659121870877	9.99971	–8.69119095857247	3.12477964123684E–06	9.35148e-05	4.5894	Down
GOPC	1.60694	8.60394	8.68905	3.13219513207413E–06	9.365e-05	4.58688	Up
KIAA0226L	–1.05638660711174	5.87739	–8.68605089384009	3.14264149485649E–06	9.38755e-05	4.58335	Down
CDH24	0.984106	6.18653	8.67726	3.17343630613965E–06	9.47079e-05	4.573	Up
MMP16	–0.908149883229767	9.65431	–8.67419388064817	3.18426681110397E–06	9.49434e-05	4.56939	Down
MTHFD1	–0.781092231368486	9.08398	–8.66853494964358	3.20434262180898E–06	9.5454e-05	4.56272	Down
TTC13	–0.997710547805748	7.58907	–8.66723157612359	3.20898584983767E–06	9.55043e-05	4.56119	Down
ARMCX2	0.802903	7.33342	8.66469	3.21805e-06	9.56859e-05	4.55819	Up
ATP10B	–1.31645823589493	4.81922	–8.66189766358438	3.22806e-06	9.58074e-05	4.5549	Down
HEBP2	0.852393	9.05194	8.64787	3.27881e-06	9.72242e-05	4.53835	Up
HACL1	–1.00533529939285	8.17526	–8.6327445812552	3.33452222754141E–06	9.86951e-05	4.52048	Down
PIAS3	1.04843	8.72499	8.62557	3.36128778566556E–06	9.93963e-05	4.512	Up
GPR180	–0.940312079078307	8.65495	–8.61770909790309	3.39090391024648E–06	0.000100089	4.50269	Down
VWA9	–0.962627083740486	8.8492	–8.61413173604738	3.40446971655764E–06	0.000100398	4.49845	Down
MYO9A	–1.12639804781159	8.18986	–8.61147284875375	3.41459050721461E–06	0.000100604	4.4953	Down
PLD1	–1.14784565945436	7.57377	–8.60796139115439	3.42800632684743E–06	0.000100908	4.49114	Down
SLC24A1	–0.981518904188467	6.39467	–8.60625408061775	3.43454980133607E–06	0.000101008	4.48912	Down
KLF4	–1.40831813937896	7.01401	–8.60232463952987	3.44966114862993E–06	0.00010136	4.48446	Down
NUDT11	1.32346	5.66967	8.5998	3.45939818913622E–06	0.000101554	4.48147	Up
PLEKHA5	1.66907	6.4443	8.59896	3.46266626622591E–06	0.000101558	4.48047	Up
IGF2BP3	1.17791	9.67357	8.59038	3.49602831201133E–06	0.000102443	4.4703	Up
VIPR1	1.80409	7.27497	8.5841	3.52069924813217E–06	0.00010298	4.46284	Up
BACE2	–0.890677276669553	8.39255	–8.57842395823445	3.54313536975884E–06	0.000103542	4.4561	Down
EFEMP1	1.13322	5.00391	8.57351	3.56268635136959E–06	0.000104019	4.45026	Up
TFRC	–1.14863381811396	10.9471	–8.57252776338946	3.56661313969735E–06	0.00010404	4.44909	Down
FLOT2	–0.7945946290147	8.08796	–8.57080063351907	3.57352207404907E–06	0.000104148	4.44704	Down
TRIM8	1.00296	8.32421	8.56565	3.59420345723907E–06	0.000104656	4.44092	Up
HEBP1	1.10767	7.78636	8.56227	3.60786648803597E–06	0.000104959	4.43689	Up
ECH1	–0.840559832361356	9.96606	–8.55932780612342	3.61978447592546E–06	0.000105127	4.43339	Down
PLEKHA1	–1.09311854699454	7.88118	–8.55924265974524	3.62013022289622E–06	0.000105127	4.43329	Down
BIN3	–0.833902938457497	8.77145	–8.557304049515	3.62801183304014E–06	0.000105261	4.43098	Down
OR4F14P	–1.39877442602531	4.52518	–8.5546081205522	3.63900320235001E–06	0.000105485	4.42777	Down
DCLK1	1.60694	4.43416	8.55371	3.64265542519578E–06	0.000105497	4.42671	Up
ANP32AP1	–0.784919041788072	10.2678	–8.55252167840803	3.64753435200442E–06	0.000105543	4.42529	Down
MANF	–0.748383529950583	9.90665	–8.54958778089198	3.65956716286473E–06	0.000105797	4.42179	Down
LOXL3	–1.0223388535582	9.38887	–8.54777484329997	3.66702398829899E–06	0.000105823	4.41963	Down
MGST3	0.882103	8.24136	8.54343	3.68498e-06	0.000106246	4.41445	Up
SELL	–2.07652189735705	4.94291	–8.54224131264525	3.68988565766464E–06	0.000106293	4.41304	Down
PKI55	1.02051	7.09964	8.54136	3.69355757061198E–06	0.000106304	4.41198	Up
SNAI2	0.950632	10.4501	8.53753	3.70948573699875E–06	0.000106668	4.40742	Up
CPT1A	–0.761950070955544	8.87032	–8.51223160801835	3.81657979033707E–06	0.000109455	4.37722	Down
LOC645166	1.38832	6.88737	8.51142	3.82007988888423E–06	0.000109458	4.37625	Up
PRPS1	0.918003	9.36478	8.50828	3.83360289157847E–06	0.000109748	4.3725	Up
AMMECR1	–0.982661223220481	8.60851	–8.49200472942436	3.90461769847727E–06	0.000111671	4.35303	Down
WLS	0.860024	9.87507	8.49132	3.90766e-06	0.000111671	4.3522	Up
MALT1	1.01994	7.59834	8.48918	3.91710318676653E–06	0.000111842	4.34964	Up
ATP2B4	0.803115	10.4211	8.48333	3.94303776021106E–06	0.000112483	4.34264	Up
ADRBK2	1.96267	6.50273	8.47732	3.96990035979713E–06	0.000113149	4.33543	Up
PCBP4	–1.01648558216099	7.90278	–8.47638746632354	3.97409131039334E–06	0.000113169	4.33431	Down
DIP2B	–0.893564501786811	9.00754	–8.46238314343726	4.03752502517703E–06	0.000114834	4.31751	Down
RPAP1	–0.759052189950416	7.73457	–8.46191325293812	4.03967229093351E–06	0.000114834	4.31695	Down
MLPH	1.48492	7.3872	8.46086	4.04448e-06	0.00011487	4.31568	Up
KCNE4	2.20997	6.09982	8.45021	4.09354896009103E–06	0.000116161	4.30289	Up
PANK3	–0.855805203289982	8.79165	–8.4436659435054	4.12401793436723E–06	0.000116923	4.29502	Down
MAN2B2	0.724073	7.44482	8.43743	4.15325642554156E–06	0.000117649	4.28752	Up
WNT7B	1.88192	5.91857	8.43491	4.16518373671464E–06	0.000117883	4.28448	Up
LAMA1	–1.30905393961466	7.45619	–8.42850027970029	4.19556563601725E–06	0.000118639	4.27677	Down
SPDL1	1.09123	9.77586	8.42508	4.21188380310429E–06	0.000118997	4.27265	Up
THOC6	–0.941336471642892	8.01749	–8.4171054118737	4.25020472940392E–06	0.00011987	4.26304	Down
SCARF2	–0.777180034345502	7.9408	–8.41429896461219	4.26377933487086E–06	0.00011999	4.25966	Down
MGAT5	–0.999718236554109	9.22618	–8.41343570583949	4.26796426486605E–06	0.00011999	4.25862	Down
MAGEA10	1.05443	6.66088	8.4132	4.26909291488417E–06	0.00011999	4.25834	Up
CADM4	–2.42374975175396	7.75423	–8.41315758060284	4.26931351200396E–06	0.00011999	4.25828	Down
LIG3	–0.80988397759852	8.09655	–8.41221043773565	4.27391176548338E–06	0.000120015	4.25714	Down
AMPD3	2.35273	6.64421	8.40755	4.29661200697026E–06	0.000120548	4.25152	Up
SHB	0.877553	6.80971	8.40452	4.31145531927905E–06	0.000120859	4.24786	Up
RAB11FIP5	1.27346	6.97451	8.39993	4.33401e-06	0.000121386	4.24232	Up
ATP10A	–1.15011954738469	5.3478	–8.39440321129456	4.36136569140151E–06	0.000122046	4.23565	Down
SNX16	1.2986	7.29547	8.39339	4.36640183000806E–06	0.000122082	4.23442	Up
CHST3	–0.974573435204769	8.02299	–8.39251621046205	4.37074556823349E–06	0.000122098	4.23337	Down
LRRC57	–0.742033364841028	7.91822	–8.39099404735141	4.37832777564163E–06	0.000122204	4.23153	Down
YPEL2	–1.17810603821605	6.56068	–8.39006365005716	4.38296926346029E–06	0.000122228	4.2304	Down
NQO2	–0.700103130431462	7.7738	–8.38831524661662	4.39170592046029E–06	0.000122366	4.22829	Down
DHRS11	–1.5078223574301	7.05169	–8.38508778326599	4.40788273907755E–06	0.000122711	4.22439	Down
UBL7	–0.808321165340467	8.26774	–8.37674680849442	4.44998823728153E–06	0.000123776	4.2143	Down
SLC27A4	–0.850592245016473	7.90661	–8.36911790591703	4.48887930302473E–06	0.000124751	4.20507	Down
LIMK1	0.746236	9.22321	8.36331	4.51874993251215E–06	0.000125473	4.19803	Up
VPS13C	–0.93610303602035	8.20683	–8.36189004772374	4.52606437685018E–06	0.000125568	4.19631	Down
COLGALT2	–2.50748750140635	6.32925	–8.34484755242733	4.61506490356719E–06	0.000127928	4.17565	Down
FANCI	–1.0634794913922	9.86876	–8.33403476376676	4.67251000069699E–06	0.000129409	4.16252	Down
TMEM132D	1.31838	5.42978	8.33082	4.68973777806797E–06	0.000129775	4.15862	Up
IL11	1.36807	7.44586	8.32904	4.69929357544529E–06	0.000129928	4.15646	Up
SERTAD2	–1.07858256570128	7.99431	–8.3244537897934	4.72405568997384E–06	0.000130501	4.15088	Down
NFIX	0.824127	8.50689	8.32297	4.73207583222812E–06	0.000130611	4.14908	Up
KLF5	–1.11448948373628	7.04134	–8.31350634224651	4.78370502495246E–06	0.000131811	4.13756	Down
MAF	–1.23468718476968	5.58322	–8.31100267771097	4.79746057814974E–06	0.000132077	4.13452	Down
ANK2	–0.943219434029577	7.37663	–8.29501143550501	4.88633200824737E–06	0.000134364	4.11504	Down
ARHGEF18	0.761693	7.74738	8.29457	4.88882027249438E–06	0.000134364	4.1145	Up
ACSL3	–0.972648937100747	9.61779	–8.2920618542546	4.90291747295453E–06	0.000134637	4.11144	Down
RHOBTB1	0.991225	6.54877	8.29021	4.91335743525457E–06	0.000134769	4.10919	Up
GNAO1	1.33779	6.23857	8.28973	4.91609398089747E–06	0.000134769	4.1086	Up
CEP250	0.851201	7.1543	8.28506	4.9425e-06	0.000135333	4.10291	Up
NEO1	1.28104	7.44611	8.28462	4.94503e-06	0.000135333	4.10237	Up
TUBGCP4	–0.993900350357558	8.36308	–8.28108005298955	4.96520399997332E–06	0.00013577	4.09805	Down
GOLM1	–0.803647601052788	9.0106	–8.28007153620378	4.97096674469335E–06	0.000135813	4.09682	Down
CLTCL1	1.51441	7.6455	8.27763	4.98495086278724E–06	0.00013608	4.09384	Up
SLC35B2	–0.961851681054835	8.80791	–8.27406242364817	5.00545319042221E–06	0.000136524	4.08948	Down
CELF2	–0.783988848957279	5.23071	–8.27330093705289	5.00984e-06	0.000136529	4.08855	Down
MYO1B	0.95959	9.55863	8.27114	5.02234003268087E–06	0.000136754	4.08591	Up
ADGRF5	1.64429	4.72241	8.26777	5.04186034430492E–06	0.00013717	4.08179	Up
TPCN2	–1.18038829865625	7.46442	–8.26322331959167	5.06831339706833E–06	0.000137774	4.07624	Down
PDE5A	1.95263	5.54646	8.25703	5.10459396778954E–06	0.000138545	4.06867	Up
GABRA5	1.59255	5.10201	8.25692	5.10526755635753E–06	0.000138545	4.06853	Up
PLEKHO2	–0.762075941737479	7.94333	–8.25499058652125	5.11662710218061E–06	0.000138621	4.06617	Down
FAM180A	1.04176	5.80246	8.24962	5.14839096665025E–06	0.000139364	4.0596	Up
RNFT1	–1.27456679780263	8.80209	–8.24823838134244	5.15662e-06	0.000139468	4.05791	Down
SP100	0.919814	6.91155	8.24753	5.16085330192148E–06	0.000139468	4.05704	Up
CHPF2	0.8528	8.35254	8.24498	5.17603356901174E–06	0.000139762	4.05392	Up
HPCAL1	1.13639	9.432	8.24141	5.19742231692551E–06	0.000140222	4.04954	Up
RARG	–1.05009858576039	7.29293	–8.23800838520262	5.21786339610716E–06	0.000140656	4.04538	Down
CACNG4	1.57433	6.45949	8.22719	5.28350253736979E–06	0.000142224	4.03211	Up
ST8SIA1	–1.68208145670672	6.27941	–8.22696605018788	5.28484801487164E–06	0.000142224	4.03184	Down
GNPTAB	–1.15187665375836	8.50187	–8.21939593553088	5.33130510754762E–06	0.000143355	4.02255	Down
SLC2A10	0.94536	6.26893	8.21381	5.36585367364105E–06	0.000144164	4.0157	Up
ABHD3	–1.17471188520052	7.28387	–8.20947778082772	5.39283958691049E–06	0.000144769	4.01037	Down
FANCL	–1.12926174588979	7.756	–8.20219576436625	5.43850635758024E–06	0.000145874	4.00143	Down
NR1D2	1.34413	8.30311	8.19163	5.50553368342683E–06	0.000147549	3.98843	Up
RAPGEF6	–0.867602124723544	7.64827	–8.18292998218138	5.56134867947557E–06	0.000148922	3.97772	Down
S100A4	–1.58582445453643	8.14458	–8.18058064162129	5.57653201610845E–06	0.000149205	3.97483	Down
GRIP1	1.05577	3.98335	8.16496	5.67862487059113E–06	0.00015181	3.95558	Up
PHF19	–1.11130247661153	8.27264	–8.16348727587697	5.68835812078156E–06	0.00015192	3.95376	Down
ATRNL1	–1.41311746167833	5.09002	–8.16291877794327	5.69211858168496E–06	0.00015192	3.95306	Down
CSF2RA	–1.17667370892415	6.72441	–8.16031494862464	5.70937650042246E–06	0.000151989	3.94984	Down
TBC1D19	1.93111	7.22968	8.15962	5.71398800685682E–06	0.000151989	3.94899	Up
SLC17A5	–0.970516339456974	8.04341	–8.15927635689689	5.71627591475119E–06	0.000151989	3.94856	Down
HAUS4	–0.736765323121029	7.87346	–8.15898496067505	5.71821328834758E–06	0.000151989	3.9482	Down
SLC25A11	–0.777593853471021	8.94892	–8.15619004746293	5.73683152003796E–06	0.000152358	3.94475	Down
NDUFS5	0.771811	10.5238	8.15184	5.76593789216935E–06	0.000153006	3.93938	Up
HOXB9	0.857028	7.86879	8.14379	5.82019476346514E–06	0.000154319	3.92944	Up
INHBA	1.99651	6.56881	8.13891	5.85339109268809E–06	0.000155072	3.92341	Up
ZNF302	–0.952299354236594	7.87541	–8.1349448497733	5.88051091847901E–06	0.000155663	3.9185	Down
C11orf80	–1.19836069173065	6.46542	–8.12922204398965	5.91987372430988E–06	0.000156576	3.91142	Down
GPAM	1.35757	8.3271	8.12567	5.94443603024457E–06	0.000156767	3.90703	Up
DCTD	0.940341	7.44632	8.12542	5.94616161122422E–06	0.000156767	3.90672	Up
SLC25A37	0.858379	8.3546	8.12538	5.94648594025264E–06	0.000156767	3.90666	Up
B3GNT2	–1.23574653982765	8.18033	–8.12156648640534	5.97297526682223E–06	0.000157306	3.90195	Down
ST3GAL5	0.970433	8.35231	8.12104	5.97665575304478E–06	0.000157306	3.90129	Up
ACY1	–0.799932166384286	6.7371	–8.12001063597159	5.98382983438526E–06	0.000157366	3.90002	Down
POLR2L	0.870002	9.34851	8.11782	5.99915620473133E–06	0.000157641	3.8973	Up
CRLF3	–0.749853457120471	8.42197	–8.11457110257632	6.02194682724967E–06	0.000158112	3.89328	Down
SREBF2	–0.92369535980659	8.61017	–8.11360660121343	6.02873275688401E–06	0.000158161	3.89208	Down
DAB1	–1.46516351531792	5.5863	–8.11000071843722	6.05417573809724E–06	0.000158544	3.88762	Down
GSTT2	–0.824160178655732	7.28237	–8.10936428289216	6.05867841188253E–06	0.000158544	3.88683	Down
FAR2	1.35852	6.91357	8.10876	6.06293063217905E–06	0.000158544	3.88608	Up
MPDZ	–0.90234409472346	8.54401	–8.10654673898551	6.07865547410524E–06	0.000158826	3.88333	Down
MTMR14	–0.747800809228391	8.27964	–8.09547104009273	6.15787582615513E–06	0.000160755	3.86959	Down
FGD1	1.0387	7.57961	8.09484	6.16241587892716E–06	0.000160755	3.86881	Up
LRRC1	–1.1419734217741	7.12995	–8.08927790496243	6.20265762831885E–06	0.000161665	3.8619	Down
CUTA	0.684535	9.16948	8.08864	6.20732130827173E–06	0.000161665	3.8611	Up
MRPS7	–0.720552882516674	8.29811	–8.08681256547953	6.22058178281863E–06	0.00016188	3.85884	Down
FOXN2	–0.998786148228746	7.8158	–8.08420355142485	6.23961134933229E–06	0.000162245	3.8556	Down
SH3BP5	–1.05174247673876	7.82811	–8.08059883110473	6.26600669742342E–06	0.0001628	3.85112	Down
CAMK1G	0.98621	4.97461	8.07071	6.33901202280216E–06	0.000164565	3.83882	Up
EMC4	–0.751440042601013	9.95049	–8.06567762108	6.37655370103825E–06	0.000165407	3.83256	Down
CD276	–0.968522857414719	9.15226	–8.06485856248576	6.38268e-06	0.000165433	3.83154	Down
GNB4	–0.848373024708632	9.08262	–8.05569765240049	6.45166e-06	0.000167087	3.82013	Down
LRRC15	1.69542	8.11537	8.04689	6.51872443352255E–06	0.000168688	3.80916	Up
ADGRB2	0.867	7.56524	8.04509	6.53252156020194E–06	0.00016891	3.80691	Up
TFE3	0.885732	8.07481	8.031	6.64164541223301E–06	0.000171594	3.78933	Up
USE1	–0.669895026486382	7.88923	–8.02705097913786	6.67261247555969E–06	0.000172257	3.78439	Down
FAM214B	0.881827	7.45794	8.02113	6.71925236044315E–06	0.000173322	3.777	Up
NRBP1	0.628409	9.10999	8.01782	6.74553087240579E–06	0.000173861	3.77286	Up
WDR63	1.06745	4.30784	8.01423	6.77413400179994E–06	0.00017446	3.76837	Up
RAB8B	–0.879511232506893	8.88641	–8.0058263270052	6.84157119799016E–06	0.000176056	3.75786	Down
ABCB10	–0.970120203852884	7.6121	–7.99971704245527	6.89105453846285E–06	0.000177188	3.75021	Down
RIN2	0.803833	6.86452	7.996	6.92138653242587E–06	0.000177827	3.74555	Up
PIP5K1C	0.64312	7.87481	7.99269	6.94845631103154E–06	0.000178381	3.7414	Up
C11orf24	0.906735	8.34466	7.98896	6.97909e-06	0.000178871	3.73673	Up
SYTL3	2.1461	5.47533	7.98882	6.98028e-06	0.000178871	3.73655	Up
MED12L	–1.74275532308285	5.29095	–7.98835045957337	6.98414986721922E–06	0.000178871	3.73597	Down
NR4A2	–1.1173707334902	6.13714	–7.98744061216477	6.99166013130097E–06	0.000178921	3.73482	Down
IL17RC	–0.918375146353573	6.71332	–7.98493461686205	7.01239070860362E–06	0.000179169	3.73168	Down
DRAM1	1.46654	7.25186	7.98493	7.01241560890316E–06	0.000179169	3.73168	Up
SGMS2	1.69245	7.17478	7.9816	7.04008823341903E–06	0.000179734	3.7275	Up
MPZL3	1.0274	5.32698	7.97747	7.07456e-06	0.000180369	3.72231	Up
KANK1	–1.00714531091039	8.19048	–7.97681844260395	7.07998684049564E–06	0.000180369	3.7215	Down
PTGS2	–1.58834908668322	5.46162	–7.97661194605949	7.08171579565413E–06	0.000180369	3.72124	Down
USP53	–1.4061328927573	8.25736	–7.9729057170262	7.11282482087171E–06	0.000181009	3.71659	Down
POLG	–0.729834957935216	7.70809	–7.9722868353793	7.11803386995125E–06	0.000181009	3.71581	Down
B4GALNT1	–0.787238676404328	8.39565	–7.96986788653824	7.13843332931168E–06	0.000181385	3.71278	Down
PPP2R5B	0.964134	7.53662	7.96668	7.16539335365272E–06	0.000181927	3.70878	Up
TM4SF1	–0.727515352372444	11.0348	–7.96509240471484	7.17889e-06	0.000182126	3.70678	Down
BTN3A3	1.30754	6.27583	7.96436	7.18508084072815E–06	0.00018214	3.70586	Up
DYRK3	0.966573	6.48398	7.96101	7.21366081554942E–06	0.000182722	3.70165	Up
TTC28	–1.0432934662913	7.41788	–7.95973391499174	7.22458e-06	0.000182855	3.70005	Down
RLN3	–1.02356877905564	6.52156	–7.95450201553963	7.26949690804842E–06	0.000183848	3.69347	Down
LANCL3	1.68165	4.69689	7.95349	7.27823395138699E–06	0.000183925	3.69219	Up
STK32B	–1.07137963891548	7.68143	–7.95213052084415	7.28995457361077E–06	0.000184077	3.69049	Down
APBB2	1.29672	8.27136	7.94763	7.32895724700888E–06	0.000184887	3.68482	Up
RNF157	–0.958061401632146	8.38395	–7.94710751826879	7.33349058556584E–06	0.000184887	3.68417	Down
SAMHD1	–1.44755720671594	6.83724	–7.94543987162507	7.34800650861026E–06	0.000185109	3.68207	Down
RAP1GAP2	0.940692	7.24842	7.94236	7.37490902421725E–06	0.000185631	3.67819	Up
INPP5K	–0.877500819539295	7.49065	–7.9417511611573	7.38022475268549E–06	0.000185631	3.67742	Down
TMED3	–0.778567978738518	8.75562	–7.94103016704405	7.38653988590791E–06	0.000185646	3.67652	Down
NDUFS6	–0.658335656380072	8.38026	–7.93783947099545	7.41455693733476E–06	0.000186205	3.6725	Down
SRSF8	–0.821433987736114	8.19252	–7.93226754818021	7.46376e-06	0.000187295	3.66548	Down
TRIM51	–2.62529028243302	6.35082	–7.93091382577429	7.47576485590789E–06	0.000187451	3.66377	Down
UBASH3B	–0.896219720447698	8.766	–7.92874547587169	7.49504018192336E–06	0.000187789	3.66104	Down
PC	–0.870304914046588	6.70219	–7.927919006194	7.50240108953159E–06	0.000187819	3.66	Down
COX5A	–0.800132538512189	8.89425	–7.92681944152188	7.51220638088706E–06	0.000187819	3.65861	Down
TMEM87A	–1.00045913999527	9.90164	–7.92665413207131	7.51368171001576E–06	0.000187819	3.6584	Down
TMEM185B	0.735917	8.53011	7.92594	7.52006011997204E–06	0.000187828	3.6575	Up
ANKRD44	–1.02959504560576	7.50782	–7.92531081614113	7.52568191805196E–06	0.000187828	3.65671	Down
KIAA1211	–1.1714172073358	6.69657	–7.92414348843833	7.53612674570711E–06	0.000187944	3.65524	Down
RCL1	–0.702768429069443	7.44457	–7.92134950215011	7.56119e-06	0.000188423	3.65172	Down
AZGP1	–2.08228727203294	5.97585	–7.91928796163863	7.57974015649696E–06	0.00018874	3.64911	Down
DDT	–0.954253676536394	8.10167	–7.91413556861078	7.62631766145456E–06	0.000189754	3.64261	Down
STAT3	–0.787459978449645	9.69391	–7.90543328612254	7.70569e-06	0.000191581	3.63163	Down
BOD1	0.676302	8.74042	7.90318	7.72641306223061E–06	0.000191949	3.62877	Up
LRRFIP1	1.32206	6.65188	7.9002	7.75383e-06	0.000192482	3.62502	Up
CA8	–1.49053449299245	7.20527	–7.89810002393145	7.77326281163049E–06	0.000192816	3.62236	Down
ADSSL1	–0.952036915359399	7.47281	–7.890473730111	7.84421581926867E–06	0.000194291	3.61272	Down
SRPX	–0.845708026847063	9.89524	–7.89025644633954	7.84624756531907E–06	0.000194291	3.61244	Down
COL6A1	0.801055	9.49049	7.88977	7.85076122395975E–06	0.000194291	3.61183	Up
GLRX2	–0.740161023408145	7.57628	–7.88304733519291	7.91397998945839E–06	0.000195706	3.60332	Down
KRT34	1.18965	5.33027	7.88175	7.92624363207523E–06	0.000195859	3.60168	Up
PXYLP1	–1.08108866381679	8.15985	–7.87507008934474	7.98966425850317E–06	0.000197276	3.59322	Down
SLAIN1	–1.0519296722238	4.66842	–7.86754512410889	8.06177257842311E–06	0.000198904	3.58368	Down
SERGEF	–0.818498096113684	7.27641	–7.86423709711093	8.09369346711567E–06	0.00019943	3.57949	Down
CTSC	0.919423	8.51468	7.86406	8.09541392598297E–06	0.00019943	3.57926	Up
SAAL1	–0.767360816157135	8.42965	–7.86160525028586	8.11918679346247E–06	0.000199863	3.57615	Down
MCC	–1.08656937198903	6.30873	–7.85686306238444	8.16534051066737E–06	0.000200846	3.57013	Down
CAPG	–1.04242953889196	6.35516	–7.85347902338855	8.19844870795518E–06	0.000201507	3.56584	Down
CFI	–1.58915641854109	6.68266	–7.84954146772076	8.23715444074538E–06	0.000202151	3.56084	Down
RASGRP1	–1.68330734969987	4.86201	–7.84764617554821	8.25585508820349E–06	0.000202456	3.55843	Down
KIAA1462	1.30449	6.85179	7.84464	8.28563997108119E–06	0.000203033	3.55461	Up
TLE1	0.966436	8.49647	7.84215	8.31031246990438E–06	0.000203483	3.55146	Up
ECI2	0.849174	7.48263	7.84078	8.32402835805786E–06	0.000203665	3.54971	Up
TMEM158	1.30188	9.15831	7.83968	8.33496005250781E–06	0.000203778	3.54831	Up
PDLIM5	1.28872	9.25134	7.83797	8.35208464089679E–06	0.000203942	3.54614	Up
SNORD1B	–1.77457983430008	5.41164	–7.83774590042534	8.35429e-06	0.000203942	3.54586	Down
LINC00341	–1.30410546254707	6.3444	–7.82893827397154	8.44291714918394E–06	0.000205942	3.53466	Down
CYFIP2	–1.29460480136545	5.81318	–7.82834029774193	8.44897116939569E–06	0.000205942	3.5339	Down
SHROOM2	0.921465	6.57528	7.82324	8.50082162640686E–06	0.00020705	3.5274	Up
TPM1	1.39009	9.44742	7.80936	8.64357023290109E–06	0.000210368	3.50973	Up
GNG11	1.73634	7.79781	7.8076	8.66188936980706E–06	0.000210655	3.50748	Up
TMC7	–0.973142686243406	6.70631	–7.80677590853097	8.67044834342918E–06	0.000210705	3.50643	Down
ARHGAP32	–0.8069990099639	8.14677	–7.80222266765716	8.71800730137815E–06	0.000211702	3.50063	Down
LINC01296	1.18333	7.62273	7.79856	8.75648686249238E–06	0.000212476	3.49596	Up
DTWD2	–1.15813636983567	7.09177	–7.79373880847683	8.80737303852299E–06	0.000213551	3.48981	Down
LOC100996273	–1.39332023616884	5.28676	–7.7911010732994	8.83535861185749E–06	0.000214069	3.48644	Down
DLG1	0.841615	10.6042	7.78441	8.90673711003136E–06	0.000215636	3.4779	Up
CTNNB1	–0.726407069910332	11.3186	–7.78236578826427	8.92872320211087E–06	0.000215971	3.47528	Down
CALCOCO1	0.819444	7.43652	7.76136	9.15760061930401E–06	0.000221048	3.44842	Up
LFNG	1.04378	5.81793	7.76072	9.16471881359224E–06	0.000221054	3.4476	Up
DDX60L	1.45326	6.78625	7.76002	9.17245322762681E–06	0.000221076	3.4467	Up
POU3F2	–0.996477442405695	7.81027	–7.75863932959533	9.18772100439308E–06	0.000221279	3.44494	Down
TAGLN2	0.967299	8.71141	7.75451	9.23366235330239E–06	0.00022222	3.43964	Up
DSTYK	–0.800193293837972	7.11886	–7.74544348628561	9.33526e-06	0.000224397	3.42803	Down
EML1	1.29419	7.51791	7.7452	9.33801e-06	0.000224397	3.42772	Up
JUND	0.924594	7.55537	7.74304	9.36246088064491E–06	0.000224817	3.42494	Up
IL1R1	1.55326	6.48934	7.73959	9.40153487836749E–06	0.000225534	3.42052	Up
CLCN5	–1.23421487120818	6.82799	–7.73917243036739	9.40626509962609E–06	0.000225534	3.41999	Down
CLPX	–0.939131070556048	9.08233	–7.73336528712915	9.47254e-06	0.000226955	3.41254	Down
HERC2P2	–0.754909667925553	9.16177	–7.72427398750097	9.57730188727976E–06	0.000229261	3.40087	Down
HOMER3	0.800594	8.19642	7.72358	9.58535884516869E–06	0.000229261	3.39997	Up
MAN2C1	–0.852234220401797	7.89565	–7.72317432467681	9.59005825493182E–06	0.000229261	3.39945	Down
MEF2A	–0.747266120657613	8.29566	–7.72039439664847	9.62238778008568E–06	0.000229863	3.39588	Down
PYGL	–0.617806211273765	9.85468	–7.71967054433428	9.63083e-06	0.000229895	3.39495	Down
PTPN3	–1.09236640089301	7.7086	–7.71783731631848	9.65222930406548E–06	0.000230236	3.39259	Down
FHOD1	0.998675	7.28233	7.71212	9.71932222503698E–06	0.000231665	3.38524	Up
HACD4	1.41161	4.98518	7.7057	9.79518050743927E–06	0.000233301	3.37699	Up
GPC1	–0.747667487470993	8.37555	–7.70399042025234	9.81556508594559E–06	0.000233615	3.37479	Down
GNAI1	1.55656	7.28106	7.70287	9.82887959619785E–06	0.00023376	3.37335	Up
PUM3	–1.18597857967589	7.7469	–7.69971768881171	9.86656446238906E–06	0.000234483	3.36929	Down
LAT	0.906276	7.2032	7.69658	9.90416933240667E–06	0.000235204	3.36525	Up
MAP3K5	1.24135	6.82791	7.69222	9.95679698557293E–06	0.00023628	3.35963	Up
PSD3	0.840117	8.9507	7.68	1.01056e-05	0.000239635	3.34388	Up
GATS	0.730438	6.2447	7.66983	1.02314e-05	0.000242442	3.33075	Up
BAHD1	–0.729534689026384	7.55074	–7.66810645000084	1.02529e-05	0.000242771	3.32853	Down
SPG11	–0.941778176515576	8.16464	–7.66445368798357	1.02985e-05	0.0002436	3.32381	Down
G0S2	1.0208	6.68599	7.6641	1.03029e-05	0.0002436	3.32336	Up
ADGRF4	0.968401	3.90587	7.66333	1.03126e-05	0.00024365	3.32237	Up
PREX1	–0.752030251279797	7.48669	–7.65698985612486	1.03925e-05	0.00024536	3.31417	Down
ADD3	–0.79215154273607	8.22733	–7.65231989578412	1.04518e-05	0.00024658	3.30813	Down
C7orf60	1.11645	8.17917	7.65124	1.04656e-05	0.000246723	3.30674	Up
ATP11A	–0.952269342643434	8.14269	–7.64500713804659	1.05454e-05	0.000248425	3.29867	Down
KCNJ2	1.26865	5.19411	7.64096	1.05976e-05	0.000249473	3.29343	Up
PAN2	–1.24278710686129	7.13635	–7.64004627153456	1.06094e-05	0.000249568	3.29225	Down
SNCA	–0.879173816040161	7.63756	–7.63104026949689	1.07267e-05	0.000252143	3.28059	Down
ERRFI1	1.0675	10.0368	7.63028	1.07367e-05	0.000252195	3.2796	Up
GBP2	1.53288	5.84829	7.62948	1.07471e-05	0.000252257	3.27857	Up
MAP3K4	0.871954	8.71676	7.6267	1.07836e-05	0.00025293	3.27497	Up
GAS8	–1.12584627829384	7.39259	–7.62566727526473	1.07973e-05	0.000253067	3.27363	Down
PAK1	1.56048	6.53635	7.6249	1.08074e-05	0.000253119	3.27263	Up
COL6A2	0.770928	9.41608	7.62289	1.08339e-05	0.000253558	3.27003	Up
C11orf98	–0.832418016217512	7.94203	–7.61996763910052	1.08727e-05	0.000254282	3.26623	Down
TSHZ3	1.54682	5.14387	7.61508	1.09379e-05	0.000255463	3.25989	Up
FAM167A	1.40142	6.35635	7.615	1.0939e-05	0.000255463	3.25978	Up
GSAP	–1.85944085311288	5.15334	–7.61414990973251	1.09503e-05	0.000255542	3.25869	Down
TPD52	–1.28842073547242	6.22227	–7.6108440862154	1.09947e-05	0.000256392	3.2544	Down
AHCYL2	–0.980854656172323	7.54252	–7.60990489755935	1.10073e-05	0.000256502	3.25318	Down
ZDHHC2	1.33132	7.5697	7.60015	1.11396e-05	0.000259396	3.24051	Up
SLC40A1	0.848666	4.12139	7.59833	1.11644e-05	0.000259788	3.23814	Up
SLC4A8	1.11458	5.38114	7.59273	1.12413e-05	0.000261237	3.23086	Up
SVIP	–1.0752272733294	7.19407	–7.59199450844787	1.12514e-05	0.000261237	3.22991	Down
SPAG9	–0.78410919120293	9.99053	–7.59175052181931	1.12547e-05	0.000261237	3.22959	Down
OSGIN1	–1.03548964457156	7.48606	–7.59133947627813	1.12604e-05	0.000261237	3.22906	Down
EIF6	0.60184	9.96851	7.59086	1.12671e-05	0.000261237	3.22843	Up
STEAP1	1.40455	5.67972	7.58329	1.13721e-05	0.000263482	3.21858	Up
SH3PXD2B	0.885952	7.78316	7.5749	1.14897e-05	0.000266016	3.20767	Up
GJB1	–1.30262248402588	6.85943	–7.57303284701053	1.15161e-05	0.000266396	3.20523	Down
CUL4B	0.855538	8.76014	7.57258	1.15226e-05	0.000266396	3.20463	Up
PHC2	0.992129	8.32106	7.56967	1.15638e-05	0.000267157	3.20084	Up
RIC8A	0.691301	9.40244	7.56198	1.16736e-05	0.000269501	3.19082	Up
PHKB	0.872965	8.05661	7.55809	1.17294e-05	0.000270597	3.18575	Up
VPS52	–0.746201558822504	8.77212	–7.5530821943621	1.18019e-05	0.000272075	3.17922	Down
SLC36A1	–0.786064266073787	7.11152	–7.55148078080051	1.18252e-05	0.000272336	3.17713	Down
SLC6A15	–1.33568536937533	7.84415	–7.55114214640413	1.18301e-05	0.000272336	3.17668	Down
LCP1	1.29653	7.09695	7.54693	1.18916e-05	0.000273557	3.17118	Up
TMEM144	–0.931774263020579	5.25309	–7.54226849443542	1.196e-05	0.000274799	3.1651	Down
ENOX1	–1.39876297272727	6.81099	–7.54177431514008	1.19673e-05	0.000274799	3.16445	Down
CMBL	0.82487	7.00784	7.54152	1.19711e-05	0.000274799	3.16411	Up
SCARNA17	0.818328	7.79156	7.53775	1.20267e-05	0.000275835	3.15919	Up
TRIM9	–1.28403525616084	6.6854	–7.53730646192568	1.20333e-05	0.000275835	3.15861	Down
MRPS18A	–1.03073194789827	8.21352	–7.52775281405411	1.21758e-05	0.000278721	3.14612	Down
GLT8D2	2.2153	5.83323	7.52771	1.21764e-05	0.000278721	3.14606	Up
PPP1R14B	0.658756	9.79674	7.52472	1.22214e-05	0.000279552	3.14215	Up
PPARD	0.871258	6.77545	7.52087	1.22796e-05	0.000280685	3.13711	Up
CLIC2	1.0859	3.27236	7.51732	1.23335e-05	0.00028154	3.13246	Up
CTSB	0.920426	11.2134	7.51722	1.2335e-05	0.00028154	3.13234	Up
TRUB2	–0.663824814990604	7.79165	–7.51592679472843	1.23547e-05	0.00028154	3.13064	Down
MGAT4A	–0.988087826312281	4.81055	–7.51557352725343	1.23601e-05	0.00028154	3.13018	Down
AQR	–0.818574147721531	9.20481	–7.5155405306951	1.23606e-05	0.00028154	3.13014	Down
UAP1	1.21865	8.76162	7.51034	1.24402e-05	0.000283155	3.12332	Up
EMC7	–0.821893589391255	9.14578	–7.50713263050584	1.24895e-05	0.000284078	3.11912	Down
LPCAT2	–0.952696090750836	8.97773	–7.4942645281224	1.26898e-05	0.000288429	3.10224	Down
ABL2	–0.852086897209185	8.58528	–7.49066724093908	1.27463e-05	0.000289511	3.09752	Down
EPB41L1	0.859026	6.53577	7.48254	1.28752e-05	0.000292029	3.08685	Up
DLX1	0.797297	8.00015	7.47737	1.29578e-05	0.000293696	3.08006	Up
NUAK1	1.45234	7.24461	7.47467	1.30014e-05	0.000294476	3.0765	Up
TEAD4	–0.830015566113294	7.40107	–7.47363303006453	1.3018e-05	0.000294618	3.07515	Down
NACC2	–0.942084040554271	8.34394	–7.47314544901	1.30259e-05	0.000294618	3.0745	Down
KDELR1	0.640183	10.4779	7.4679	1.31108e-05	0.000296333	3.0676	Up
GPRIN3	1.23846	4.68936	7.46496	1.31588e-05	0.000296982	3.06374	Up
DTX3	0.790761	6.75978	7.46433	1.3169e-05	0.000296982	3.06291	Up
DDIT4	–1.43962188141512	7.62355	–7.46370545811666	1.31792e-05	0.000296982	3.06209	Down
TMEM8B	0.69357	6.20341	7.46368	1.31796e-05	0.000296982	3.06206	Up
THBS3	0.929267	5.83331	7.46327	1.31863e-05	0.000296982	3.06152	Up
SLTM	–0.764305380345009	8.82858	–7.46275750042755	1.31947e-05	0.000296982	3.06084	Down
DMTN	–1.01653509318229	6.55715	–7.45851049838811	1.32644e-05	0.000298343	3.05525	Down
ENPP1	0.916927	8.4813	7.45462	1.33285e-05	0.000299577	3.05013	Up
TPST1	0.8897	8.42099	7.45242	1.3365e-05	0.000300189	3.04723	Up
ARRB1	1.04046	7.16977	7.45031	1.34002e-05	0.000300769	3.04444	Up
IRS1	1.8661	7.16616	7.44748	1.34474e-05	0.000301618	3.04071	Up
LRRC17	1.68735	7.16723	7.44635	1.34661e-05	0.000301627	3.03923	Up
UGP2	–0.814354309867634	10.181	–7.44633688787408	1.34664e-05	0.000301627	3.03921	Down
PRKD1	–1.2032506538182	7.74991	–7.44542566617686	1.34816e-05	0.000301759	3.03801	Down
SMIM14	1.35574	7.09929	7.43516	1.36548e-05	0.000305423	3.02447	Up
HIPK2	0.65554	10.4118	7.43441	1.36675e-05	0.000305496	3.02348	Up
ID4	–2.14635881631831	7.23993	–7.43019780249826	1.37393e-05	0.000306889	3.01792	Down
RAB30	1.78481	6.10798	7.4286	1.37666e-05	0.000307211	3.01582	Up
SNUpN	–0.88246528618469	7.83464	–7.42824388620805	1.37727e-05	0.000307211	3.01534	Down
EPB41L2	–0.925628420323459	9.18445	–7.42724251124043	1.37899e-05	0.000307382	3.01402	Down
TCIRG1	0.712337	7.24831	7.42551	1.38196e-05	0.000307832	3.01174	Up
SLC7A2	–1.184051371031	6.58006	–7.42390725148272	1.38473e-05	0.000308236	3.00962	Down
DACT1	0.843712	7.55187	7.42087	1.38997e-05	0.00030919	3.00561	Up
TMEM44	0.710563	7.52397	7.41885	1.39347e-05	0.000309754	3.00294	Up
RAPGEF4	–1.5615730304616	5.87771	–7.41764405335141	1.39557e-05	0.000310008	3.00134	Down
INPP4B	–1.24632400193455	8.69275	–7.41618850075419	1.3981e-05	0.000310358	2.99942	Down
DMPK	0.7161	7.48925	7.41134	1.40657e-05	0.000311961	2.99301	Up
DDX55	–0.671679133025097	7.88979	–7.41095220859863	1.40725e-05	0.000311961	2.9925	Down
RBMS1	–0.929109855435632	9.24387	–7.41002272246923	1.40889e-05	0.000312108	2.99127	Down
LRRK2	–1.63202428083998	5.65155	–7.39660416814172	1.43266e-05	0.000317158	2.97351	Down
MMP1	1.99847	6.66844	7.39329	1.43861e-05	0.000318256	2.96912	Up
CNTF	–0.691953860169831	7.07148	–7.37843054393835	1.46556e-05	0.000323997	2.94942	Down
DGKA	0.943624	7.81721	7.37703	1.46813e-05	0.000324344	2.94756	Up
FAM133A	2.65231	5.04932	7.37261	1.47627e-05	0.000325919	2.94169	Up
C1orf21	–0.819597164515578	8.41154	–7.36957958153873	1.48187e-05	0.000326932	2.93768	Down
LTA4H	0.811084	8.31205	7.36833	1.4842e-05	0.000327222	2.93601	Up
TRAM2	0.659828	9.6443	7.3676	1.48555e-05	0.000327297	2.93505	Up
MIR622	0.873175	9.99091	7.3647	1.49095e-05	0.000328263	2.9312	Up
PPFIBP2	–0.981698317880203	6.01516	–7.36271950453277	1.49465e-05	0.000328854	2.92857	Down
CYP7B1	–1.22040561309826	6.31876	–7.35043751274857	1.51783e-05	0.00033344	2.91224	Down
BICC1	1.2742	7.66433	7.35004	1.51859e-05	0.00033344	2.91171	Up
MIR31HG	2.22815	5.29955	7.34629	1.52574e-05	0.000334782	2.90673	Up
TUBA3FP	0.747916	6.73546	7.34365	1.5308e-05	0.000335664	2.90321	Up
MX1	–1.14394286597541	5.12502	–7.34191882807554	1.53413e-05	0.000336166	2.90091	Down
ETS2	0.781121	7.12645	7.3396	1.53859e-05	0.000336915	2.89783	Up
NFKB1	–0.811909509626831	8.33612	–7.33766214601896	1.54234e-05	0.000337425	2.89524	Down
ANKRD52	0.78588	8.74188	7.33732	1.543e-05	0.000337425	2.89479	Up
CNNM1	1.47053	5.41722	7.3352	1.54712e-05	0.000338096	2.89196	Up
XBP1	–0.69393368347299	10.5796	–7.33372393326367	1.54999e-05	0.000338494	2.89	Down
SIK3	–0.695186507679844	7.5031	–7.33297386220575	1.55145e-05	0.000338522	2.889	Down
ACP6	–1.39787480620319	7.27512	–7.33258153402967	1.55221e-05	0.000338522	2.88847	Down
ALDH1B1	–0.926116199548133	9.40117	–7.32854244802148	1.5601e-05	0.00033998	2.88309	Down
STARD10	0.697399	6.75682	7.32777	1.56163e-05	0.00033998	2.88206	Up
PDE7A	1.62563	6.63387	7.326	1.56509e-05	0.000340183	2.87971	Up
DDX39B	–0.611069194166042	11.2558	–7.31709925860196	1.5827e-05	0.000343564	2.86783	Down
SEC23A	0.706251	10.6709	7.31707	1.58277e-05	0.000343564	2.86779	Up
FAP	1.09177	8.97438	7.31544	1.586e-05	0.00034394	2.86563	Up
FERMT3	–0.978511675691086	7.00485	–7.3151285193461	1.58663e-05	0.00034394	2.86521	Down
ATP8B2	–0.716986040523034	8.8799	–7.30785913512589	1.60121e-05	0.000346867	2.8555	Down
MAFB	0.672568	5.43064	7.30693	1.60308e-05	0.00034704	2.85426	Up
DNM3	–0.949947006854822	5.8877	–7.30597537114135	1.60501e-05	0.000347225	2.85299	Down
AFAP1	0.822001	8.36671	7.3054	1.60616e-05	0.000347243	2.85222	Up
SERINC5	–0.763574313075011	8.22243	–7.30268458050781	1.61167e-05	0.0003482	2.84859	Down
MESDC2	–0.772504185569184	8.06726	–7.29465580124575	1.62805e-05	0.000351505	2.83786	Down
C3orf14	–1.4024354380626	7.12619	–7.28564235563086	1.64666e-05	0.000355047	2.82581	Down
FAM81A	–0.912088384566791	6.70745	–7.28415617661791	1.64975e-05	0.000355476	2.82382	Down
SLCO1A2	0.927394	3.27008	7.28355	1.65102e-05	0.000355513	2.823	Up
LYPD1	–0.92078462701918	7.64819	–7.2806980290543	1.65696e-05	0.000356555	2.81919	Down
NUpR1	1.57795	7.26509	7.27936	1.65976e-05	0.000356915	2.8174	Up
IVNS1ABP	–0.788429966520635	9.78218	–7.27884503668048	1.66084e-05	0.000356915	2.81671	Down
BNIP3	0.906054	8.77423	7.27533	1.66822e-05	0.000358263	2.812	Up
DPH6	–1.32680608169093	6.70227	–7.2729499383268	1.67324e-05	0.000359103	2.80881	Down
HECW1	0.895763	4.97542	7.26746	1.68489e-05	0.000361257	2.80145	Up
SLC8A1	1.34404	5.14997	7.26708	1.68569e-05	0.000361257	2.80095	Up
BLM	–0.814290871526339	8.09597	–7.26663936669349	1.68663e-05	0.000361257	2.80036	Down
GADD45A	0.883326	7.86478	7.26435	1.69151e-05	0.000362062	2.79729	Up
ZNF706	–1.01852580998828	7.39813	–7.26081284439537	1.6991e-05	0.000363445	2.79255	Down
MRPS11	–0.680805361429495	7.96066	–7.25469332570476	1.7123e-05	0.000366026	2.78434	Down
TMEM263	0.841323	8.05181	7.25219	1.71773e-05	0.00036684	2.78098	Up
PITPNM2	–0.882469368397755	7.09348	–7.2515741456834	1.71907e-05	0.00036684	2.78015	Down
PLCB4	1.78243	6.93114	7.25137	1.71951e-05	0.00036684	2.77988	Up
NAPEPLD	–1.01884196793802	7.45148	–7.24732526841193	1.72834e-05	0.000368291	2.77445	Down
IL6	1.13374	4.79544	7.24697	1.72912e-05	0.000368291	2.77396	Up
MTR	–0.697789618114186	7.85053	–7.24668892449208	1.72973e-05	0.000368291	2.77359	Down
C3orf52	1.43537	6.67391	7.24541	1.73253e-05	0.000368644	2.77188	Up
TDRD9	–0.782727069080441	3.29306	–7.24300522341424	1.73781e-05	0.000369283	2.76864	Down
SYNE2	–1.09062250124994	6.8437	–7.24144606650471	1.74125e-05	0.000369769	2.76655	Down
EPHB3	–1.45016846756888	7.28234	–7.24016626820459	1.74407e-05	0.000370126	2.76483	Down
SLC7A11	–0.68390894582345	9.2852	–7.23684073600199	1.75144e-05	0.000371445	2.76036	Down
PLEKHA4	–1.30217917604278	7.42532	–7.23606581560523	1.75316e-05	0.000371566	2.75932	Down
IFI30	0.960112	7.58279	7.23535	1.75475e-05	0.00037166	2.75836	Up
PLEKHG4	0.939866	5.81158	7.22617	1.77529e-05	0.000375763	2.74601	Up
TMEM120B	0.782566	7.1779	7.21787	1.79409e-05	0.000379494	2.73484	Up
FLRT2	1.65703	5.78887	7.21721	1.79558e-05	0.000379515	2.73396	Up
GPHN	–0.877639657694518	7.2094	–7.21679361646148	1.79654e-05	0.000379515	2.73339	Down
NELL1	–2.26265106490927	4.082	–7.21451457728048	1.80174e-05	0.000380366	2.73032	Down
ZNF860	–2.16749475901416	6.43009	–7.21184822821785	1.80785e-05	0.000381159	2.72673	Down
NIT2	–0.944700541465949	8.32159	–7.20955330148793	1.81313e-05	0.000382022	2.72364	Down
ABLIM3	0.728997	7.95377	7.20785	1.81707e-05	0.000382602	2.72134	Up
STARD4	–1.22752601811502	7.5125	–7.19905290194101	1.83749e-05	0.000386399	2.70948	Down
THRA	0.898427	6.9869	7.19514	1.84665e-05	0.000387876	2.7042	Up
FGFBP2	–1.07172022474022	4.54217	–7.19502925393985	1.84692e-05	0.000387876	2.70405	Down
DNPEP	0.646003	7.22793	7.19318	1.85127e-05	0.000388311	2.70155	Up
TMEM200A	0.83514	5.24358	7.19313	1.85139e-05	0.000388311	2.70148	Up
NUFIP2	–0.77507483620176	9.09692	–7.19241745765487	1.85306e-05	0.00038841	2.70053	Down
PRKCZ	–0.744405812116771	6.80384	–7.19133318640265	1.85562e-05	0.000388694	2.69906	Down
FADS2	–0.755305991913559	8.62455	–7.1765583031186	1.89086e-05	0.00039582	2.6791	Down
LCMT2	–1.04717112824335	7.85327	–7.17528823684091	1.89393e-05	0.000396205	2.67739	Down
RRM2B	0.941837	8.24301	7.1734	1.8985e-05	0.000396904	2.67483	Up
ENTPD6	–0.63671880394886	8.57381	–7.17139758785568	1.90334e-05	0.000397553	2.67213	Down
ESPL1	–0.782949554495844	8.11339	–7.17110000623519	1.90406e-05	0.000397553	2.67172	Down
MDP1	–0.832874414346763	6.17954	–7.15550345749282	1.94233e-05	0.000405161	2.65062	Down
VEZF1	–0.677541540971838	8.69108	–7.15523244972905	1.94301e-05	0.000405161	2.65025	Down
PLEKHO1	0.89451	7.49792	7.15228	1.95034e-05	0.000406427	2.64626	Up
C4orf3	0.863012	7.33943	7.15052	1.95474e-05	0.000407034	2.64386	Up
CTC–338M12.4	–1.31136979840579	6.65411	–7.14999629308084	1.95604e-05	0.000407034	2.64316	Down
PREP	–0.782900753041693	8.90412	–7.14960338286608	1.95703e-05	0.000407034	2.64262	Down
CST1	–3.14845145207825	5.46825	–7.13084684244257	2.00453e-05	0.000416646	2.61718	Down
LOC81691	–0.902766010831621	7.0026	–7.12991150478784	2.00693e-05	0.000416877	2.61591	Down
SPEG	1.30224	6.26502	7.11423	2.04764e-05	0.000425059	2.59461	Up
GPR1	2.16574	5.26606	7.11122	2.05556e-05	0.00042643	2.59052	Up
DCSTAMP	–1.45813578411937	7.36451	–7.11001299788481	2.05875e-05	0.000426624	2.58887	Down
RAI14	1.258	9.25542	7.10987	2.05914e-05	0.000426624	2.58867	Up
AJUBA	0.871888	7.71038	7.10935	2.06051e-05	0.000426634	2.58797	Up
SEMA3A	–1.01495217053716	10.3791	–7.10248234347462	2.07874e-05	0.000429858	2.57863	Down
SMAD9	–1.15701965332515	6.63512	–7.09973087213057	2.08609e-05	0.000430859	2.57488	Down
RALB	1.17186	8.57551	7.09967	2.08624e-05	0.000430859	2.5748	Up
MRPS25	–0.710035255963883	7.49616	–7.0962352615724	2.09547e-05	0.000432225	2.57012	Down
MARCKS	0.713464	9.8209	7.09621	2.09553e-05	0.000432225	2.57009	Up
TMEM132A	0.888854	7.25142	7.09463	2.0998e-05	0.000432829	2.56793	Up
GLIS3	1.00605	7.41935	7.07755	2.14639e-05	0.000441662	2.54465	Up
DCTN2	0.576346	9.29131	7.07742	2.14675e-05	0.000441662	2.54448	Other
CCDC102B	1.09581	4.09487	7.07286	2.1594e-05	0.000443983	2.53825	Up
KLHL5	1.14918	7.93999	7.06285	2.18741e-05	0.000449243	2.52458	Up
COMMD7	0.753826	7.57396	7.06272	2.18777e-05	0.000449243	2.52441	Up
ANKRD50	–0.909147130611821	8.3757	–7.06214453265122	2.18939e-05	0.000449291	2.52362	Down
SNORA74A	–0.973122714804605	6.49199	–7.05819012189597	2.20058e-05	0.0004513	2.51821	Down
CD163L1	1.06768	5.58259	7.05645	2.2055e-05	0.000452023	2.51584	Up
ATP9A	–0.994605941793136	7.82992	–7.05505104283347	2.2095e-05	0.000452555	2.51392	Down
NFATC1	–0.689221096228864	6.61238	–7.05199326196124	2.21822e-05	0.000454055	2.50974	Down
SYTL5	0.808391	7.69012	7.05083	2.22154e-05	0.000454446	2.50816	Up
CNTN4	–1.291108191866	4.69436	–7.04741836753258	2.23135e-05	0.000456164	2.50348	Down
TFAP2C	1.25973	7.79011	7.04502	2.23827e-05	0.00045729	2.5002	Up
OTOGL	1.08713	4.93263	7.04264	2.24514e-05	0.000458204	2.49695	Up
SFRP1	0.643388	8.51524	7.04249	2.24558e-05	0.000458204	2.49674	Up
CAPN3	–0.875551417398931	5.76719	–7.04164185828989	2.24805e-05	0.000458417	2.49558	Down
CC2D2A	0.750139	7.02434	7.0408	2.25048e-05	0.000458624	2.49443	Up
MFSD12	–0.689747003045023	8.60417	–7.03915890565815	2.25526e-05	0.00045902	2.49218	Down
MVP	0.913251	7.47747	7.03552	2.26588e-05	0.000460605	2.4872	Up
EPHA2	0.990659	7.87321	7.03551	2.2659e-05	0.000460605	2.48719	Up
PRPSAP2	–0.91204527326517	7.98511	–7.03238532560352	2.27508e-05	0.00046218	2.4829	Down
AKAP9	–1.03006186256709	7.65091	–7.02817066566615	2.2875e-05	0.000464412	2.47713	Down
VOPP1	0.896408	8.90235	7.02328	2.302e-05	0.000466917	2.47043	Up
EFNB2	0.891658	6.42918	7.02304	2.30273e-05	0.000466917	2.47009	Up
PLAG1	1.65393	5.2583	7.01761	2.31894e-05	0.000469909	2.46265	Up
ERCC6L2	–0.710149258149007	7.77062	–7.01475901838129	2.32752e-05	0.000471353	2.45873	Down
SUB1	0.697127	9.43067	7.01308	2.3326e-05	0.000472084	2.45642	Up
FAM131B	–1.05592009795657	6.65001	–7.0123200951893	2.33488e-05	0.000472251	2.45538	Down
C1orf198	–0.686541649426669	9.00769	–7.00863990952048	2.34603e-05	0.00047421	2.45033	Down
PDGFA	–0.698124824004379	8.9488	–7.00815086216903	2.34752e-05	0.000474213	2.44966	Down
TBL1X	0.992039	6.94051	7.00474	2.35791e-05	0.000476016	2.44497	Up
ANKRD10	–0.814392865914879	8.82744	–7.00206034066457	2.36611e-05	0.000477372	2.44129	Down
CMIP	1.12282	7.3685	6.99513	2.38745e-05	0.000481377	2.43177	Up
TBCCD1	–0.755960346992675	7.91431	–6.99451974571988	2.38935e-05	0.00048146	2.43093	Down
SCAMP2	–0.583048561416627	9.63766	–6.99238113215478	2.39598e-05	0.000482496	2.42799	Other
CLN6	–0.780954492525688	8.1036	–6.98560137447852	2.41715e-05	0.000486455	2.41866	Down
FEM1B	–0.603327988354785	9.33757	–6.983442863955	2.42393e-05	0.000487516	2.41569	Down
ZBTB11–AS1	–0.702365363809623	6.63198	–6.980893540022	2.43196e-05	0.000488555	2.41218	Down
FAM213A	–0.781136666637432	8.73578	–6.98084468686267	2.43212e-05	0.000488555	2.41211	Down
OXTR	1.54633	6.2968	6.97787	2.44154e-05	0.000490144	2.40801	Up
MYEF2	–1.36296878966177	7.21383	–6.97199890933233	2.46022e-05	0.000493587	2.39993	Down
EMP1	–0.961513190278449	8.91498	–6.96467043366674	2.48377e-05	0.000498002	2.38983	Down
TRIM47	–1.10848196242694	7.69913	–6.95865659184618	2.50327e-05	0.000501379	2.38154	Down
TBC1D23	0.984751	9.13829	6.95852	2.50372e-05	0.000501379	2.38135	Up
TGDS	–1.36723752303761	7.33977	–6.95539516459584	2.51392e-05	0.00050311	2.37704	Down
HMBS	–0.600524486161889	8.05656	–6.95110398739426	2.528e-05	0.000505303	2.37111	Down
GRIA3	1.53834	4.11746	6.94885	2.53544e-05	0.000506477	2.368	Up
TRAK2	–0.69084777671023	9.27056	–6.94675329024475	2.54236e-05	0.000507546	2.36511	Down
VWA8	–0.854546099844687	7.90608	–6.94573072632911	2.54575e-05	0.000507909	2.36369	Down
TNPO1	0.57818	10.2345	6.9391	2.56785e-05	0.000512001	2.35453	Other
AP2M1	0.566012	11.4154	6.93483	2.58217e-05	0.00051454	2.34863	Other
MTHFS	–0.801240683126664	6.98801	–6.9331634447178	2.58779e-05	0.000515342	2.34632	Down
ATP6V0D1	0.66992	8.39054	6.93132	2.59403e-05	0.00051595	2.34377	Up
LINC01116	0.934517	6.7819	6.92821	2.60457e-05	0.000517725	2.33947	Up
DAGLB	0.935083	7.58856	6.92653	2.61028e-05	0.000518286	2.33715	Up
TFAP2B	–1.48645702519247	6.06238	–6.92644008249565	2.61059e-05	0.000518286	2.33702	Down
LGALS1	0.605636	11.5128	6.92569	2.61315e-05	0.000518474	2.33599	Up
ZCCHC5	1.67316	3.92864	6.92499	2.61555e-05	0.000518633	2.33501	Up
LIPA	–1.10552880329471	8.03606	–6.9198843671057	2.63303e-05	0.000521686	2.32795	Down
CGGBP1	–0.750711246869519	10.181	–6.91955196131715	2.63417e-05	0.000521686	2.32749	Down
TRPC4	1.71787	4.93938	6.91757	2.64099e-05	0.000522716	2.32475	Up
SPHK1	1.02771	7.71162	6.91549	2.64817e-05	0.000523816	2.32187	Up
KIFAP3	–1.00357276785542	8.78405	–6.91302083019863	2.65674e-05	0.00052519	2.31844	Down
HSPA5	–0.737045457288287	11.4364	–6.91079357119735	2.66449e-05	0.000526399	2.31536	Down
SCAND2P	–0.948505875189266	6.48958	–6.90315893207286	2.69122e-05	0.00053103	2.30477	Down
CHKA	–0.760430018516685	7.98526	–6.90083738028459	2.6994e-05	0.00053232	2.30155	Down
FEZ2	0.789421	8.27974	6.89993	2.70262e-05	0.000532631	2.30029	Up
C16orf62	–0.61177528476082	8.60234	–6.89662668513262	2.71431e-05	0.000534609	2.29571	Down
BCAR1	0.798482	7.32793	6.89547	2.71844e-05	0.000535095	2.2941	Up
DRG2	–0.586559386713133	8.22722	–6.89063069995975	2.7357e-05	0.000538166	2.28739	Down
DUSP1	1.45848	8.12587	6.889	2.74154e-05	0.000538986	2.28513	Up
STK39	0.685921	8.61768	6.88522	2.75517e-05	0.000541337	2.27987	Up
FBXW7	1.187	5.98875	6.87778	2.78216e-05	0.000546307	2.26953	Up
ANKRD28	–0.72424458817807	9.5959	–6.8772008390345	2.78427e-05	0.00054639	2.26873	Down
SORT1	–1.00207054843565	8.94044	–6.86121124966775	2.84331e-05	0.000557605	2.24649	Down
SNAI1	–1.03664296853141	5.91283	–6.8607919685407	2.84487e-05	0.000557605	2.2459	Down
SNORD1A	–1.92969048475094	6.01144	–6.85658178739904	2.86065e-05	0.000560358	2.24004	Down
ACAD9	–0.568574524587259	8.96046	–6.85210816187079	2.87751e-05	0.00056332	2.23381	Other
ACO2	–0.548833555265855	9.64813	–6.85143639431877	2.88006e-05	0.000563476	2.23287	Other
SEC11C	–0.720691924556133	8.08798	–6.85086023358624	2.88224e-05	0.000563562	2.23207	Down
ZCCHC9	–0.926647951382508	7.94638	–6.846593696917	2.89845e-05	0.00056639	2.22612	Down
PPP1R15B	–0.715287368237682	8.99794	–6.84571322515263	2.90181e-05	0.000566703	2.22489	Down
FANCD2	–1.0383492960728	8.56736	–6.84448415879891	2.9065e-05	0.000567277	2.22318	Down
PCK2	–0.690711298276825	7.28282	–6.84376643994378	2.90925e-05	0.000567352	2.22218	Down
S100A11	0.654084	11.0536	6.84347	2.9104e-05	0.000567352	2.22176	Up
TBC1D2	1.01175	6.3199	6.83936	2.92618e-05	0.000570084	2.21603	Up
HSPA2	–0.938411285082566	6.54664	–6.83871771942913	2.92864e-05	0.00057022	2.21514	Down
ERCC1	–0.702980448830711	8.39073	–6.83299926797177	2.95077e-05	0.000574036	2.20716	Down
PAK1IP1	–0.631149302461951	8.50209	–6.83273623577114	2.95179e-05	0.000574036	2.20679	Down
SLC25A15	–0.758416276973015	7.75321	–6.8302767290938	2.96137e-05	0.000575552	2.20335	Down
FAN1	–0.848170153727076	7.18937	–6.82444237996993	2.98422e-05	0.000579644	2.19521	Down
TBC1D1	0.716271	8.24529	6.82273	2.99096e-05	0.000580606	2.19281	Up
ADAMTS1	1.58189	8.23586	6.82116	2.99714e-05	0.000581456	2.19062	Up
ABCA5	–1.62012685717102	5.73783	–6.81983790605962	3.00238e-05	0.000582124	2.18877	Down
NXPH4	0.961039	6.66356	6.81734	3.01229e-05	0.000583571	2.18528	Up
SRGAP1	–1.0792282327842	8.04624	–6.81667662891755	3.01492e-05	0.000583571	2.18435	Down
SSBP2	0.941294	7.97158	6.81659	3.01527e-05	0.000583571	2.18423	Up
EFNA4	1.14372	5.80243	6.81378	3.02646e-05	0.000585386	2.18031	Up
CKAP4	0.653012	9.26482	6.81186	3.03413e-05	0.00058652	2.17762	Up
SOD2	0.73908	7.54831	6.80936	3.04418e-05	0.000587814	2.17412	Up
SVIL	–0.656300372234753	9.15107	–6.8089088272378	3.04598e-05	0.000587814	2.17349	Down
DSP	1.26647	8.00907	6.80883	3.04628e-05	0.000587814	2.17338	Up
LGI3	–1.41241107303969	6.07344	–6.80744918826583	3.05185e-05	0.000588538	2.17145	Down
DET1	–0.991691484308127	7.00764	–6.80642128038276	3.056e-05	0.000588986	2.17001	Down
PRKXP1	–1.33383942323013	4.24704	–6.80505474435827	3.06152e-05	0.000589698	2.1681	Down
LGI4	–1.42083129869714	5.40427	–6.80389101956133	3.06622e-05	0.000590253	2.16647	Down
FOXD3	–1.16913916654322	5.97563	–6.79934238191792	3.0847e-05	0.000593456	2.1601	Down
FAM171B	1.03405	7.15903	6.79716	3.09362e-05	0.000594817	2.15704	Up
ZNF101	–0.731346856346226	7.31871	–6.79035853308298	3.12154e-05	0.000599473	2.14751	Down
MYO9B	0.627681	8.8303	6.78659	3.13713e-05	0.00060211	2.14223	Up
RNASET2	0.826039	6.00017	6.78279	3.15295e-05	0.00060457	2.1369	Up
FUT8	0.591471	8.75842	6.7825	3.15415e-05	0.00060457	2.1365	Up
UBE3A	–0.636412169224648	8.61484	–6.78216242410653	3.15556e-05	0.00060457	2.13602	Down
CAB39	0.628597	9.98703	6.78114	3.15983e-05	0.000605029	2.13459	Up
DCAF6	0.682347	8.74284	6.77891	3.16919e-05	0.000606462	2.13145	Up
F2RL1	1.53122	7.32176	6.77837	3.17142e-05	0.00060653	2.13071	Up
COLEC10	1.57602	4.55508	6.77214	3.1977e-05	0.000610914	2.12196	Up
NCOA7	–0.826209067197673	8.25404	–6.77204126741319	3.19813e-05	0.000610914	2.12182	Down
PSMB3	–0.666581979094891	11.1174	–6.76963852182168	3.20832e-05	0.0006125	2.11844	Down
COL4A3BP	–1.08757686164015	8.12131	–6.76513009730026	3.22755e-05	0.000615806	2.11211	Down
SPG21	–0.560365207233497	9.68397	–6.76143016788669	3.24342e-05	0.000618104	2.10691	Other
POLDIP3	–0.576012335944847	9.83788	–6.76019123834233	3.24875e-05	0.000618755	2.10517	Other
OXNAD1	–0.768291369018095	7.24855	–6.75972442793923	3.25076e-05	0.000618774	2.10452	Down
WEE1	0.735092	8.31067	6.7542	3.27466e-05	0.000622957	2.09675	Up
GPER1	1.64006	6.11594	6.74903	3.29721e-05	0.000626877	2.08948	Up
SEC61A1	0.546172	10.799	6.74554	3.31251e-05	0.000629415	2.08457	Other
NAV1	0.851776	8.66188	6.74276	3.32478e-05	0.000631376	2.08065	Up
FUT11	–0.677709804041735	7.67633	–6.74086157601248	3.33317e-05	0.000632598	2.07798	Down
DNM1	0.845974	7.55343	6.73992	3.33732e-05	0.000633014	2.07666	Up
MRPL46	–0.814368794824754	8.37955	–6.73668411100645	3.35172e-05	0.000635373	2.0721	Down
C2CD2	0.7582	7.26707	6.72846	3.38855e-05	0.000641776	2.06051	Up
HMCES	–0.68019335488359	8.23669	–6.72825953301923	3.38948e-05	0.000641776	2.06022	Down
HERC4	1.18038	8.50117	6.724	3.40872e-05	0.000645043	2.05422	Up
PCDH1	–1.1959065300822	6.68709	–6.72175420039365	3.41894e-05	0.000646597	2.05105	Down
WISP1	1.2218	6.32219	6.72017	3.42614e-05	0.000647581	2.04882	Up
MRPS18B	–0.560055052479025	8.59517	–6.71847415735206	3.4339e-05	0.000648668	2.04642	Other
MAGEH1	0.847848	6.02446	6.7147	3.45119e-05	0.000651554	2.0411	Up
RANBP6	0.808394	8.1227	6.71324	3.45791e-05	0.00065244	2.03904	Up
RAB43P1	0.901368	7.69588	6.70899	3.47757e-05	0.000655767	2.03303	Up
EDC3	–0.646583621046034	8.17375	–6.70544484790797	3.49402e-05	0.000658485	2.02803	Down
LY6K	0.797589	5.28534	6.70481	3.49696e-05	0.000658655	2.02714	Up
DCAF5	0.649046	7.63066	6.70329	3.50409e-05	0.000659614	2.02498	Up
NR1D1	0.77784	6.99364	6.7003	3.51808e-05	0.000661862	2.02075	Up
AGK	–0.732120564367172	8.96166	–6.69856249595065	3.52623e-05	0.000663009	2.0183	Down
PLA2G4C	0.97086	4.56679	6.69791	3.52929e-05	0.000663198	2.01738	Up
JPH2	1.18083	6.48074	6.69664	3.53529e-05	0.000663735	2.01558	Up
NAGA	–0.530740304273477	9.1446	–6.69643563217639	3.53625e-05	0.000663735	2.0153	Other
GPX8	0.778007	9.36388	6.69546	3.54085e-05	0.000664212	2.01392	Up
NCALD	–1.00300704058688	5.30037	–6.69313191016038	3.55187e-05	0.000665894	2.01062	Down
MEX3D	0.76813	7.84071	6.69072	3.56333e-05	0.000667654	2.00721	Up
ZNF621	–0.882892830767511	7.47293	–6.6901168738349	3.5662e-05	0.000667804	2.00636	Down
BOC	1.48242	5.67629	6.68944	3.56942e-05	0.000667942	2.0054	Up
GDAP1	–0.787878367981644	7.60407	–6.67825290439227	3.62316e-05	0.000676845	1.98956	Down
DISP1	0.736212	6.90041	6.67788	3.62495e-05	0.000676845	1.98904	Up
HELZ	–0.686749025435093	8.85809	–6.67630723991557	3.63259e-05	0.000677782	1.98681	Down
WBP1L	0.862604	7.4768	6.67599	3.63416e-05	0.000677782	1.98635	Up
STOX2	–1.03525817993531	5.87874	–6.67276757334698	3.64982e-05	0.000680311	1.98179	Down
TMEM199	–0.629328616272979	8.04286	–6.66864473950204	3.67e-05	0.000683678	1.97595	Down
KRR1	–0.870911490190572	9.02675	–6.65930951775735	3.71614e-05	0.000691537	1.96271	Down
PORCN	0.593007	6.83946	6.65924	3.71647e-05	0.000691537	1.96262	Up
LONRF3	–1.02545806963374	6.6893	–6.65845409862837	3.7204e-05	0.00069187	1.9615	Down
GBE1	0.715159	9.7708	6.65576	3.73383e-05	0.000693767	1.95768	Up
CCNL1	–0.607480757897299	8.55505	–6.6555507170101	3.73489e-05	0.000693767	1.95738	Down
DOPEY2	1.32066	6.6669	6.65383	3.74351e-05	0.000694969	1.95493	Up
SYNE3	–0.744899728722733	6.35763	–6.65301674988994	3.74759e-05	0.000695327	1.95378	Down
STX4	0.658204	7.23029	6.65081	3.75871e-05	0.00069699	1.95064	Up
HYPK	–0.851650468035968	7.01016	–6.64524732699363	3.78682e-05	0.000701799	1.94275	Down
RPSAP52	2.12557	4.2237	6.64215	3.80256e-05	0.000704312	1.93835	Up
SCFD2	–0.715353976294059	8.28395	–6.64059689560617	3.81051e-05	0.000705029	1.93614	Down
IRF2BP2	0.613471	9.24883	6.64054	3.81079e-05	0.000705029	1.93606	Up
SLC35B1	–0.721851681930833	9.16827	–6.63825598932911	3.82249e-05	0.000706789	1.93281	Down
VPS33B	–0.782797060925465	7.02918	–6.63637060305921	3.83217e-05	0.000708174	1.93013	Down
FMNL2	–0.724076334862456	9.35906	–6.63451593068619	3.84172e-05	0.000709533	1.92749	Down
ROR1	–0.714649824493201	7.28499	–6.63213049368334	3.85404e-05	0.000711402	1.9241	Down
EPSTI1	1.26783	4.06639	6.62609	3.88543e-05	0.000716786	1.91551	Up
SMCR8	–0.657447547711618	7.30215	–6.62472463552004	3.89256e-05	0.000717345	1.91356	Down
ASAP2	–0.661711181844575	9.05652	–6.62452504367617	3.89361e-05	0.000717345	1.91328	Down
SIRPA	0.862144	7.57148	6.62424	3.89512e-05	0.000717345	1.91287	Up
RNF213	–0.733861140469828	8.49103	–6.62141662872994	3.9099e-05	0.000719658	1.90885	Down
CLCN3	–0.65313441153884	8.76181	–6.61839869466204	3.92579e-05	0.000722172	1.90455	Down
TMEM17	–0.761592213566056	6.80018	–6.61726229206258	3.9318e-05	0.000722864	1.90294	Down
MPDU1	–0.530098620746184	10.2526	–6.61632939573211	3.93673e-05	0.00072336	1.90161	Other
NTNG1	1.5734	4.75427	6.61189	3.96028e-05	0.000726448	1.89529	Up
TLR4	1.11048	6.72532	6.608	3.98109e-05	0.000729852	1.88973	Up
TMED4	–0.666324658670971	8.79597	–6.60510498190582	3.99662e-05	0.000731868	1.88561	Down
SNORA16B	–1.52539551137439	3.91216	–6.60239370888623	4.01123e-05	0.000734128	1.88174	Down
RFC3	–0.668966650897975	9.72594	–6.60089284320733	4.01935e-05	0.000734921	1.8796	Down
ZNF592	–0.62446753984378	8.84813	–6.60075112294498	4.02011e-05	0.000734921	1.8794	Down
PTPN18	–0.65723093469178	6.93938	–6.59728645603853	4.03891e-05	0.000737941	1.87445	Down
PAK3	–0.903600854546928	5.30761	–6.59381241844939	4.05786e-05	0.000740984	1.8695	Down
UBE2F	0.661275	8.35358	6.58996	4.079e-05	0.000744423	1.86399	Up
TBC1D9	–0.744748607498284	8.0442	–6.58240180834603	4.12076e-05	0.000751197	1.8532	Down
EXOC6B	1.03126	7.58034	6.58088	4.12923e-05	0.000752316	1.85102	Up
IVD	–0.606580918905106	7.99848	–6.57855044606523	4.14223e-05	0.000754259	1.84769	Down
MSRB2	0.673731	7.39127	6.57322	4.17213e-05	0.000759276	1.84007	Up
SLC20A1	0.569592	10.3557	6.57008	4.18986e-05	0.000762073	1.83558	Other
ARL4C	0.980624	8.74706	6.56748	4.20463e-05	0.000764329	1.83185	Up
ANGPTL1	–1.61802193980435	3.88542	–6.56450081651717	4.22156e-05	0.000766545	1.82759	Down
ZC4H2	1.47629	5.08043	6.56055	4.24417e-05	0.000769983	1.82193	Up
PECR	–0.551352121402922	6.19791	–6.55997014297709	4.24749e-05	0.000769983	1.82111	Other
SF3A1	–0.550502461852696	9.78675	–6.55994367026236	4.24764e-05	0.000769983	1.82107	Other
ZSCAN29	–0.758295960635557	8.09658	–6.55898882084615	4.25313e-05	0.000770545	1.8197	Down
GPR12	–1.02685868275321	4.88116	–6.55477435824891	4.27743e-05	0.000774236	1.81366	Down
YPEL3	1.07416	6.27593	6.55463	4.27829e-05	0.000774236	1.81345	Up
ZFAND6	–0.792616179275738	9.22718	–6.55359101943883	4.28428e-05	0.000774887	1.81197	Down
YKT6	0.578556	10.0442	6.55205	4.29323e-05	0.000776071	1.80976	Other
PIK3R1	0.989481	8.02735	6.54958	4.30762e-05	0.000777846	1.80621	Up
CANT1	0.596937	8.47579	6.54953	4.30786e-05	0.000777846	1.80616	Up
PTPN13	0.771095	8.52628	6.54774	4.31831e-05	0.000779297	1.80359	Up
JAK1	0.505813	9.57624	6.53881	4.37086e-05	0.000787875	1.79077	Other
BCAM	0.822666	6.41191	6.53842	4.37316e-05	0.000787875	1.79022	Up
CNNM3	–0.735028777126316	6.98788	–6.53604002342111	4.38729e-05	0.000789982	1.7868	Down
PAG1	–0.640112284601233	6.89298	–6.53017471254807	4.42231e-05	0.000795843	1.77838	Down
PMAIP1	0.842837	7.4412	6.5297	4.42514e-05	0.000795909	1.7777	Up
SLC22A4	1.16039	5.78564	6.52888	4.43006e-05	0.000796351	1.77652	Up
ADAMTS16	0.769821	5.89921	6.52547	4.45059e-05	0.000799597	1.77163	Up
LARP6	0.721685	8.13116	6.52331	4.46366e-05	0.0008015	1.76852	Up
ADGRL4	1.28593	5.20672	6.52262	4.46786e-05	0.000801808	1.76752	Up
ST8SIA2	1.26436	5.62343	6.51874	4.49145e-05	0.000805549	1.76194	Up
UpP1	–0.767956599561822	6.88538	–6.51837015999074	4.49369e-05	0.000805549	1.76142	Down
RPL23AP32	–0.997213885883508	7.52543	–6.51687747253896	4.5028e-05	0.000806648	1.75927	Down
ARRDC3	–1.31119508747388	8.06782	–6.5165486850708	4.50481e-05	0.000806648	1.7588	Down
INO80	–0.712114724723162	8.44917	–6.50867520216262	4.55323e-05	0.000814416	1.74747	Down
NFE2L1	–0.555601933610472	10.4219	–6.50811152694332	4.55672e-05	0.000814589	1.74666	Other
FAM76B	–0.765003815510316	6.99478	–6.50252141690983	4.59147e-05	0.000820347	1.73861	Down
GPM6B	–1.82461722301153	5.80057	–6.50100204206279	4.60096e-05	0.000821589	1.73643	Down
PBX3	0.937314	7.77597	6.49928	4.61175e-05	0.000822824	1.73395	Up
DYNLT1	0.867545	7.74178	6.49908	4.61297e-05	0.000822824	1.73367	Up
PARP3	0.8559	7.25942	6.49813	4.61897e-05	0.00082344	1.73229	Up
STXBP1	–0.667125226029109	8.33831	–6.49692418207991	4.62654e-05	0.000824335	1.73055	Down
SGK223	0.695413	7.44011	6.49256	4.65406e-05	0.000828782	1.72427	Up
SCUBE3	–1.28287672392155	6.9264	–6.48932332427195	4.67463e-05	0.000831986	1.7196	Down
THEM4	–0.869389622529178	8.22419	–6.48629393564811	4.69395e-05	0.000834965	1.71523	Down
PLAT	–0.750214441352538	11.2697	–6.4780758494665	4.74678e-05	0.00084297	1.70338	Down
LRRFIP2	–0.700706550053451	8.07371	–6.47746771598248	4.75071e-05	0.000843027	1.7025	Down
DENND6A	–0.702806059780928	8.43594	–6.47722050529801	4.75231e-05	0.000843027	1.70214	Down
PTPN21	0.884238	7.18176	6.4745	4.76999e-05	0.000845235	1.69821	Up
TWIST1	–0.773967821072369	8.04302	–6.47176628665639	4.78777e-05	0.000847921	1.69427	Down
CSMD3	1.18033	4.32793	6.47082	4.79398e-05	0.000848556	1.6929	Up
GADD45B	–0.718682083582562	7.70541	–6.46440127114248	4.8361e-05	0.000855543	1.68363	Down
TP53I3	–0.733476169259198	7.92412	–6.4631375803072	4.84445e-05	0.000856551	1.68181	Down
PLCB1	–1.29352277511399	6.70709	–6.46234932017401	4.84966e-05	0.000857004	1.68067	Down
NFIB	–0.949056765107259	8.52604	–6.46151255320744	4.8552e-05	0.000857514	1.67946	Down
FBLIM1	1.15754	6.69502	6.45684	4.88626e-05	0.000862527	1.67271	Up
PPFIBP1	–0.653083578149309	8.91725	–6.45511814029318	4.89777e-05	0.000864087	1.67021	Down
TSPAN6	1.01409	8.00798	6.45435	4.9029e-05	0.00086452	1.6691	Up
B3GAT1	–0.974774286190773	5.82513	–6.45286104938161	4.91289e-05	0.000865719	1.66695	Down
RRBP1	0.594828	9.28857	6.45254	4.91505e-05	0.000865719	1.66648	Up
MANBAL	0.582357	8.13757	6.44846	4.94253e-05	0.000869138	1.66058	Other
PRPS2	–0.571587554465198	8.78161	–6.44688234481254	4.95318e-05	0.000870537	1.6583	Other
TNFRSF19	–0.975285866470077	8.88558	–6.44479279617743	4.96735e-05	0.000872103	1.65527	Down
CLGN	1.20845	3.9692	6.44477	4.96749e-05	0.000872103	1.65524	Up
MARK4	0.653325	7.38168	6.44284	4.98064e-05	0.000873937	1.65244	Up
SGK1	–0.601467885271419	7.33436	–6.43967914478856	5.0022e-05	0.000877244	1.64787	Down
STARD9	–0.677889664846664	6.6213	–6.43789033790205	5.01445e-05	0.000878346	1.64528	Down
FAM3B	–0.733761195538709	3.99716	–6.43757133453442	5.01664e-05	0.000878346	1.64482	Down
PTHLH	0.823431	5.99987	6.43693	5.02107e-05	0.000878646	1.64388	Up
ZNF654	–1.2171431912712	8.18933	–6.43626964859925	5.02558e-05	0.000878959	1.64293	Down
SMAD3	–0.645115490161691	9.90252	–6.43340485313693	5.04531e-05	0.000881934	1.63878	Down
EXTL3	0.829771	8.71356	6.43264	5.05057e-05	0.000882375	1.63768	Up
GHDC	–0.826351337344133	6.35423	–6.42939602035594	5.07307e-05	0.000885828	1.63297	Down
PLEKHH2	–1.06820992850508	6.15747	–6.42835662581092	5.08029e-05	0.000886351	1.63146	Down
HINT2	–0.701988257239007	7.05041	–6.42817625975025	5.08155e-05	0.000886351	1.6312	Down
AGPAT4–IT1	1.06277	5.38449	6.42578	5.09828e-05	0.000888788	1.62772	Up
TOM1L2	–0.589557737906516	8.03075	–6.42531236290927	5.10151e-05	0.000888874	1.62705	Down
AGTR1	1.49708	4.4562	6.42192	5.12528e-05	0.000892534	1.62213	Up
BCL2L13	–0.789829907924648	8.80896	–6.4201403330868	5.13778e-05	0.000893907	1.61955	Down
ASAH1	–0.685208054541651	10.0005	–6.42001005183947	5.1387e-05	0.000893907	1.61936	Down
TNS3	0.664627	9.33054	6.41893	5.14633e-05	0.000894083	1.61779	Up
FAM49A	1.19751	5.93933	6.41842	5.14993e-05	0.000894083	1.61705	Up
MSC	–0.877552823254827	8.30668	–6.41829696021437	5.15078e-05	0.000894083	1.61687	Down
LPAR4	–1.27408040126758	6.19417	–6.41681077551547	5.16128e-05	0.000895425	1.61471	Down
MSRB3	0.900702	7.83451	6.41477	5.17577e-05	0.000897458	1.61175	Up
MGAT1	0.870253	7.25431	6.40757	5.22712e-05	0.000905876	1.60129	Up
LOC100289656	0.601985	8.79737	6.40195	5.26755e-05	0.000912337	1.59313	Up
HEXA	–0.656132168571098	8.93278	–6.40160452766466	5.27005e-05	0.000912337	1.59263	Down
RFPL4A	1.07179	4.15957	6.39891	5.28955e-05	0.000915222	1.58872	Up
G6PC3	–0.71912580662713	8.26774	–6.39683199312441	5.3047e-05	0.000917352	1.58569	Down
TCF4	1.023	7.69495	6.39511	5.31727e-05	0.000919035	1.58318	Up
MAPK14	0.765899	8.22227	6.39448	5.32183e-05	0.000919332	1.58228	Up
BRI3BP	–0.786877733386095	7.66956	–6.38958657051896	5.35776e-05	0.000924462	1.57515	Down
KIAA0513	0.738134	6.51391	6.38954	5.35811e-05	0.000924462	1.57508	Up
TINAGL1	–0.787847234556756	7.24416	–6.38919444475335	5.36064e-05	0.000924462	1.57458	Down
AHDC1	0.828388	6.87916	6.38888	5.36297e-05	0.000924462	1.57412	Up
SNX33	0.631347	7.83629	6.38841	5.36644e-05	0.000924566	1.57344	Up
GMDS	–0.659187786215705	7.86592	–6.38226026574755	5.41199e-05	0.000931421	1.56449	Down
PACS1	0.746196	7.73756	6.38183	5.41522e-05	0.000931482	1.56386	Up
NPC1	–0.590358976049117	9.24524	–6.38097531145195	5.42156e-05	0.000932075	1.56262	Down
TSPAN11	–0.844306864354248	6.4401	–6.38032114778967	5.42644e-05	0.000932377	1.56167	Down
TMEM8A	–0.648191986762564	8.18652	–6.37969515207711	5.43111e-05	0.000932377	1.56075	Down
NPY4R	1.22821	4.67541	6.37928	5.4342e-05	0.000932377	1.56015	Up
MAML3	–1.06490344650595	6.5787	–6.37919514668815	5.43485e-05	0.000932377	1.56003	Down
ZXDC	–0.782790484038844	6.63995	–6.37786702337886	5.44479e-05	0.000933586	1.55809	Down
TWF1	0.67851	9.91272	6.37447	5.47031e-05	0.000937465	1.55314	Up
WFS1	0.631725	7.09249	6.37111	5.49563e-05	0.000941305	1.54825	Up
ACKR3	1.0369	3.1073	6.36485	5.54325e-05	0.000948959	1.53911	Up
UGCG	0.961818	8.81934	6.36394	5.55021e-05	0.000949635	1.53779	Up
PI4KA	–0.514138475799276	9.66107	–6.36356161804317	5.55308e-05	0.000949635	1.53724	Other
FAM102A	–0.573351772813047	7.79473	–6.36161029022529	5.56803e-05	0.000951688	1.53439	Other
MAPK6	–0.725726047091355	9.10584	–6.36088517895009	5.57359e-05	0.000952136	1.53334	Down
DNAJC17	–0.624120959996088	6.26222	–6.35886978966092	5.58909e-05	0.000954279	1.53039	Down
LRCH3	–0.543996265436386	8.9113	–6.35069353682005	5.65246e-05	0.000964588	1.51846	Other
TSPAN4	0.682803	8.91236	6.34994	5.65834e-05	0.000965083	1.51736	Up
DPYD	0.989017	7.26281	6.34907	5.66513e-05	0.000965731	1.51609	Up
CYP1B1	0.852299	5.26685	6.34536	5.69423e-05	0.00096967	1.51066	Up
GPR85	1.23339	4.32812	6.34264	5.7156e-05	0.000972409	1.5067	Up
SLFN11	–1.38474378237137	5.60035	–6.33842384301862	5.74899e-05	0.000977098	1.50053	Down
TIPIN	–0.995334917824272	8.36008	–6.33830305602182	5.74995e-05	0.000977098	1.50035	Down
LOC100287934	–1.35811613864061	5.77217	–6.33741625981902	5.75699e-05	0.000977781	1.49906	Down
SFT2D2	–0.724389045956768	8.68145	–6.33453110353498	5.77998e-05	0.00098117	1.49484	Down
GCNT2	–1.14386766505128	5.54332	–6.33279069570642	5.7939e-05	0.000983016	1.49229	Down
TUBA1A	0.676962	8.96765	6.33026	5.81422e-05	0.000985946	1.48859	Up
HERC2P3	–0.738754504908705	8.98126	–6.32823400004381	5.8305e-05	0.000988188	1.48563	Down
ACSL5	1.99185	5.53105	6.32739	5.83733e-05	0.000988538	1.48439	Up
SNORD116–21	–1.65965860971263	4.96402	–6.32721980462639	5.83868e-05	0.000988538	1.48414	Down
LGR5	1.03049	3.9655	6.32493	5.8572e-05	0.000991156	1.48079	Up
PER2	0.834732	6.62222	6.32175	5.88301e-05	0.000994481	1.47614	Up
MTMR11	0.79666	6.64384	6.31852	5.90936e-05	0.000998413	1.4714	Up
SNX29	0.860283	7.19769	6.31755	5.9173e-05	0.000998913	1.46998	Up
LDB1	0.575952	8.41777	6.3174	5.9185e-05	0.000998913	1.46977	Other
AP1M2	0.786964	4.85619	6.31329	5.95225e-05	0.00100409	1.46375	Up
ATP1B3P1	–0.70228141098281	5.93973	–6.31230970130614	5.96036e-05	0.00100493	1.46231	Down
NDUFS3	–0.537169282611027	9.24927	–6.31033529564722	5.97668e-05	0.00100715	1.45941	Other
CLTB	0.674227	8.27035	6.30725	6.00225e-05	0.00101041	1.45489	Up
DHCR24	–0.726598951392623	9.26734	–6.30485880179276	6.02219e-05	0.00101324	1.45138	Down
JAKMIP2	–0.971250199748707	4.60148	–6.30433193988723	6.02658e-05	0.00101345	1.45061	Down
TRPM7	–0.733606833595992	8.55037	–6.30316550114646	6.03633e-05	0.00101448	1.4489	Down
PPP1R1C	0.59045	5.43031	6.30285	6.03898e-05	0.00101448	1.44844	Up
BCL7B	0.566404	9.34093	6.2973	6.08565e-05	0.00102146	1.44029	Other
EVI5L	0.825048	6.28266	6.29678	6.09003e-05	0.00102146	1.43953	Up
DARS2	–0.709339622547839	9.43881	–6.29505210985154	6.1046e-05	0.00102338	1.43699	Down
RNF111	–0.633939044224896	8.53597	–6.29139794644553	6.13562e-05	0.00102747	1.43163	Down
GNA12	0.655029	9.17289	6.29057	6.14269e-05	0.00102747	1.43041	Up
SOX9	1.03182	7.16054	6.29053	6.14301e-05	0.00102747	1.43036	Up
XYLT2	0.566472	7.52868	6.29031	6.14493e-05	0.00102747	1.43003	Other
PEX12	–0.737508501788462	7.10652	–6.28985644664476	6.14876e-05	0.00102758	1.42937	Down
NSUN5	–0.64898689933124	8.13919	–6.28752496498895	6.16868e-05	0.00103038	1.42594	Down
ATP13A1	–0.526774381869314	8.29806	–6.28678358849259	6.17503e-05	0.0010309	1.42485	Other
LOC79160	1.27721	6.75118	6.28537	6.18713e-05	0.00103239	1.42278	Up
2019-03-09	–1.07903173404117	6.38286	–6.28250436225032	6.21182e-05	0.00103598	1.41857	Down
PLPPR1	–1.31934557785989	4.94093	–6.27726001287227	6.25723e-05	0.00104301	1.41086	Down
TMCO4	0.647879	6.16219	6.2749	6.27777e-05	0.0010459	1.40739	Up
C1orf220	–0.912248600743067	5.75334	–6.26940758961493	6.32588e-05	0.00105337	1.39931	Down
LAMB3	0.67978	6.73889	6.26892	6.33018e-05	0.00105354	1.39859	Up
GLI3	0.950155	8.04765	6.266	6.35588e-05	0.00105728	1.3943	Up
ANP32A	–0.976219267069757	8.48932	–6.26493168475729	6.36537e-05	0.00105831	1.39272	Down
NEK10	1.41835	6.13785	6.26039	6.40568e-05	0.00106427	1.38604	Up
TARBP1	–0.669125269298284	7.92894	–6.26015292938571	6.40783e-05	0.00106427	1.38568	Down
TTC8	0.535552	6.55341	6.2565	6.44045e-05	0.00106914	1.38031	Other
CSMD2	1.1909	5.0379	6.256	6.44498e-05	0.00106934	1.37956	Up
PELI2	–0.759999029597497	6.94481	–6.25148578672037	6.48561e-05	0.00107553	1.37292	Down
RNF5	–0.867230651699328	7.93813	–6.24773768731373	6.51955e-05	0.00108061	1.36739	Down
PGM3	0.872442	9.4683	6.24622	6.53336e-05	0.00108234	1.36515	Up
RABGEF1	0.63863	9.40022	6.24144	6.57702e-05	0.00108902	1.3581	Up
C17orf49	–0.634288013535521	8.69691	–6.24090976562202	6.58188e-05	0.00108926	1.35732	Down
APEH	–0.732580905856775	8.43985	–6.23700076638436	6.61785e-05	0.00109455	1.35155	Down
ALDH3A2	–0.695857207202641	8.19509	–6.23670284378702	6.6206e-05	0.00109455	1.35111	Down
ARPP19	–0.674528125750751	9.36006	–6.23518079903595	6.63467e-05	0.00109631	1.34887	Down
ARL13B	–0.884072457857475	8.41743	–6.23348346223915	6.6504e-05	0.00109779	1.34636	Down
CAPZB	0.530141	10.398	6.23203	6.66387e-05	0.00109945	1.34422	Other
CTHRC1	–0.709504987437688	8.84413	–6.22955994807346	6.6869e-05	0.00110269	1.34057	Down
KCNS3	–0.86883615211138	6.42963	–6.22757631407218	6.70544e-05	0.00110518	1.33764	Down
HDDC2	–0.676377127486368	8.43369	–6.22695109738933	6.7113e-05	0.00110559	1.33671	Down
STK32A	–0.948919935742399	5.02783	–6.22646884699608	6.71582e-05	0.00110577	1.336	Down
B4GALT2	0.639903	9.07929	6.22348	6.74389e-05	0.00110929	1.33159	Up
MAP4K4	0.61707	9.52193	6.22346	6.74405e-05	0.00110929	1.33156	Up
PITRM1	0.521859	9.07585	6.22023	6.77453e-05	0.00111317	1.32679	Other
ELMOD1	–1.24390826239916	4.7758	–6.21789367694568	6.79672e-05	0.00111624	1.32333	Down
NGLY1	–0.854713082260051	7.81193	–6.2157035779479	6.81755e-05	0.0011191	1.32009	Down
ASAP1	0.702143	9.90503	6.21442	6.82981e-05	0.00112054	1.31819	Up
FAM13C	0.88596	4.24151	6.21389	6.83482e-05	0.00112079	1.31741	Up
PSMA4	–0.775488421160137	11.0707	–6.2120455800219	6.8525e-05	0.001123	1.31468	Down
SLC29A4	1.02801	5.90573	6.21176	6.85523e-05	0.001123	1.31426	Up
AIMP2	–0.609252588021175	8.41131	–6.20391212245244	6.93088e-05	0.00113437	1.30264	Down
KIAA1456	–1.30638771599923	4.15701	–6.20382959308357	6.93169e-05	0.00113437	1.30252	Down
PDE8A	–0.625432726697086	8.39222	–6.20201210701632	6.94933e-05	0.00113583	1.29983	Down
ARHGAP18	0.866578	8.18434	6.20187	6.9507e-05	0.00113583	1.29962	Up
CDA	0.854251	5.95983	6.20183	6.95114e-05	0.00113583	1.29956	Up
PCID2	–0.814133145385604	8.67728	–6.19987809908285	6.97012e-05	0.00113836	1.29667	Down
TSC22D1	–0.764298153895327	8.92028	–6.19803900246676	6.98808e-05	0.00114072	1.29395	Down
PARP4	–0.781269126934337	9.86313	–6.19456862101478	7.02212e-05	0.00114569	1.28881	Down
AIFM2	–0.935689499511921	6.5664	–6.19147630109185	7.05259e-05	0.00114951	1.28422	Down
BMP1	0.652266	8.3006	6.18868	7.08027e-05	0.00115343	1.28008	Up
HSD17B6	1.19953	4.4393	6.18694	7.09753e-05	0.00115566	1.2775	Up
UNC13C	–1.13474353169711	4.98576	–6.17986297493554	7.16832e-05	0.0011666	1.267	Down
FAM127B	0.798305	8.50311	6.1769	7.19816e-05	0.00117087	1.26261	Up
PSMD11	–0.498668548750249	10.9763	–6.17447708795108	7.22267e-05	0.00117427	1.25901	Other
RFX5	–0.66336494347579	8.09105	–6.17303001383907	7.23735e-05	0.00117606	1.25686	Down
S1PR1	0.838633	4.03259	6.16139	7.35659e-05	0.00119484	1.23957	Up
CD320	–0.706981620547624	7.65821	–6.15823056455051	7.38932e-05	0.00119895	1.23488	Down
2019-03-04	1.11581	6.06693	6.15551	7.4176e-05	0.00120233	1.23084	Up
HILS1	–0.87536752269414	6.47013	–6.15286549890545	7.44526e-05	0.00120621	1.2269	Down
CLIC1	0.498161	10.5666	6.15194	7.45496e-05	0.00120717	1.22552	Other
ZFAND3	0.555202	8.50455	6.15039	7.47125e-05	0.00120921	1.22321	Other
DHRS2	0.713358	5.55281	6.14895	7.48635e-05	0.00121058	1.22108	Up
RAB23	0.81481	8.15625	6.14887	7.48724e-05	0.00121058	1.22095	Up
LCLAT1	–0.660240833692063	7.90324	–6.14224179412706	7.55735e-05	0.00122131	1.21109	Down
TUBD1	–1.00359483786097	6.98139	–6.14027875087524	7.57826e-05	0.00122407	1.20817	Down
C12orf60	–1.01924878988274	4.91367	–6.13989223770168	7.58238e-05	0.00122413	1.20759	Down
COL4A1	0.525053	10.3134	6.13765	7.60632e-05	0.00122738	1.20426	Other
CLDN1	–1.37702083319125	7.9185	–6.13537440520564	7.63077e-05	0.00123071	1.20086	Down
CERS1	–0.824054606288987	6.19472	–6.12644174864227	7.72741e-05	0.00124567	1.18755	Down
SLC44A1	–0.671638269128531	9.00223	–6.12509863862362	7.74205e-05	0.00124741	1.18555	Down
TRIM51EP	–1.47294708451101	4.56039	–6.12300466980649	7.76494e-05	0.00125048	1.18243	Down
ARG2	0.70584	5.45575	6.11929	7.80573e-05	0.00125579	1.17688	Up
LNX2	–0.794729312893324	8.10753	–6.11684700182942	7.83267e-05	0.00125887	1.17324	Down
ZNF24	–0.61069699814068	8.28846	–6.11436279831842	7.86017e-05	0.00126267	1.16953	Down
PTRF	0.708622	9.00236	6.11208	7.88556e-05	0.00126566	1.16612	Up
CD274	1.50797	4.54861	6.11186	7.88794e-05	0.00126566	1.1658	Up
IDE	–0.674637556488893	8.40406	–6.11162685311466	7.89058e-05	0.00126566	1.16545	Down
ATXN1	1.06031	8.32934	6.11034	7.90487e-05	0.00126733	1.16353	Up
ZNF235	–0.96662026006304	5.29169	–6.10953796042257	7.91388e-05	0.00126814	1.16233	Down
RAP2C	0.570459	7.32214	6.10619	7.95138e-05	0.00127273	1.15733	Other
CTSF	0.919361	6.8573	6.10581	7.95565e-05	0.00127273	1.15676	Up
TRIM51CP	–2.42710827917594	5.54481	–6.10565150716011	7.95743e-05	0.00127273	1.15652	Down
GPI	–0.537258765924497	10.909	–6.10468122651344	7.96834e-05	0.00127371	1.15507	Other
MSH5	–0.798997298913903	7.30481	–6.10239290383762	7.99414e-05	0.00127721	1.15165	Down
ZBTB34	–0.655903850864322	7.85992	–6.09927076973635	8.02949e-05	0.00128222	1.14699	Down
FAM46C	–0.692644608038256	5.60646	–6.0961589327941	8.06488e-05	0.00128723	1.14234	Down
RNF114	0.550035	9.17528	6.09184	8.11428e-05	0.00129448	1.13588	Other
DNASE2	–0.614148308004809	7.44669	–6.09012646848516	8.13397e-05	0.00129698	1.13331	Down
SNORD1C	–0.947122462308485	8.85222	–6.08952914268131	8.14084e-05	0.00129744	1.13242	Down
FAM210A	–1.04035794323983	7.96593	–6.08725523124387	8.16707e-05	0.00130098	1.12902	Down
NFKB2	–0.678395794959394	7.05181	–6.08675020268634	8.17291e-05	0.00130126	1.12826	Down
PPIB	–0.514114416122865	11.1756	–6.08603313547797	8.18121e-05	0.00130194	1.12719	Other
PLXNB3	–0.761248166243271	7.26418	–6.08530408640208	8.18965e-05	0.00130265	1.1261	Down
ILDR2	0.889381	4.85708	6.08274	8.21938e-05	0.00130673	1.12227	Up
ROPN1B	–1.11596302933291	5.39366	–6.08104217252115	8.2392e-05	0.00130924	1.11972	Down
EBP	0.528106	7.20344	6.0802	8.24905e-05	0.00131016	1.11846	Other
DLG4	0.726234	6.52465	6.07907	8.2622e-05	0.0013116	1.11677	Up
RBPJ	0.528101	9.17721	6.07767	8.27859e-05	0.00131356	1.11468	Other
COMMD4	–0.84085970524694	7.56652	–6.07416396825077	8.31985e-05	0.00131881	1.10942	Down
GDF5	1.1621	4.84911	6.07365	8.32594e-05	0.00131913	1.10864	Up
GNG2	–0.811339358186919	7.65499	–6.07066842925814	8.36116e-05	0.00132406	1.10418	Down
CTC1	–0.623840097636487	7.05721	–6.06995788501501	8.36958e-05	0.00132475	1.10311	Down
DHX30	–0.530612422980063	8.9108	–6.06956839866748	8.3742e-05	0.00132483	1.10253	Other
HYKK	–0.817861963823364	5.87506	–6.06622477890003	8.41398e-05	0.00133047	1.09752	Down
TCEAL8	0.871798	7.34206	6.06516	8.42672e-05	0.00133075	1.09592	Up
MAST4	0.73691	5.69239	6.06505	8.42799e-05	0.00133075	1.09576	Up
AGAP1	–0.551944374386164	8.59931	–6.06504348319603	8.42809e-05	0.00133075	1.09575	Other
FKBP14	0.835894	9.53427	6.05395	8.56181e-05	0.0013512	1.0791	Up
MPI	–0.752120725680224	7.4878	–6.05352674606634	8.56692e-05	0.00135135	1.07847	Down
ZWILCH	–0.687995086048723	9.20816	–6.04792175221842	8.63536e-05	0.00136017	1.07005	Down
MMP24	0.996291	5.62583	6.04791	8.63546e-05	0.00136017	1.07004	Up
HIPK3	–0.532096662714627	9.29124	–6.04667692726742	8.65064e-05	0.0013619	1.06819	Other
SETBP1	0.949107	6.30657	6.04485	8.67309e-05	0.00136477	1.06545	Up
IL4R	0.799433	6.75594	6.03362	8.8127e-05	0.00138606	1.04856	Up
ELOVL5	–0.482435148036419	10.8807	–6.02995421706088	8.85875e-05	0.00139262	1.04305	Other
MED14	–0.552549652797534	9.585	–6.02840018177122	8.87835e-05	0.00139503	1.04071	Other
LAYN	–0.936603144511857	4.08613	–6.02560284900791	8.91377e-05	0.00139991	1.0365	Down
TRPC4AP	0.523979	9.00955	6.02283	8.94897e-05	0.00140476	1.03233	Other
ABR	–0.58171607809904	9.17244	–6.02204485793425	8.95903e-05	0.00140565	1.03115	Other
CXorf57	–1.19934956456483	5.84521	–6.01948976449722	8.99168e-05	0.00141009	1.0273	Down
IRF2BPL	0.639391	8.54932	6.0174	9.01855e-05	0.00141362	1.02415	Up
HOXB8	1.16946	6.34316	6.01597	9.03687e-05	0.00141581	1.022	Up
DAB2	0.662877	9.18985	6.01551	9.04286e-05	0.00141606	1.0213	Up
DCAF11	–0.633526351558222	7.23092	–6.01462893001086	9.05416e-05	0.00141714	1.01998	Down
PARVA	0.57289	9.64377	6.01147	9.09499e-05	0.00142284	1.01522	Other
TOB1	–0.715433075235781	9.44594	–6.00962275056808	9.11898e-05	0.00142539	1.01244	Down
LIF	–0.96745652231675	8.41474	–6.00953690191033	9.1201e-05	0.00142539	1.01231	Down
SEH1L	–0.588865060067532	8.44591	–6.00838675541026	9.13506e-05	0.00142704	1.01057	Down
MAPKAP1	0.555722	9.15653	6.00729	9.14941e-05	0.00142859	1.00891	Other
RNPEP	–0.598808679563176	9.11519	–6.0064521490375	9.1603e-05	0.0014296	1.00766	Down
GIT2	0.673107	8.30977	5.99744	9.27883e-05	0.001446	0.994065	Up
SLC47A1	–1.42823058825044	5.94541	–5.9938770835519	9.32613e-05	0.00145267	0.988689	Down
AP1S1	0.572618	8.95544	5.99234	9.34663e-05	0.00145447	0.986367	Other
GALNT18	–1.22358003978449	5.39272	–5.99013125720965	9.37614e-05	0.00145836	0.983035	Down
TOX2	0.839611	6.03068	5.98976	9.38109e-05	0.00145842	0.982477	Up
ATP2B1	0.500125	10.3729	5.98664	9.423e-05	0.00146423	0.977765	Other
TUBB2A	–0.820786134428852	8.98878	–5.98440008381972	9.45322e-05	0.00146822	0.97438	Down
LPAR3	0.936944	6.74617	5.98371	9.46254e-05	0.0014684	0.973338	Up
KDELR2	0.665208	11.1286	5.98364	9.46344e-05	0.0014684	0.973237	Up
LOC100129455	0.682716	5.1286	5.98186	9.48765e-05	0.0014711	0.970537	Up
SCUBE2	–1.49183152403227	5.73788	–5.97868662281435	9.53073e-05	0.00147672	0.965747	Down
[truncated: 18,449 more rows]
