# Supplementary material for: CRISPR Screens Identify Essential Cell Growth Mediators in BRAF Inhibitor-resistant Melanoma
Source: Genomics Proteomics Bioinformatics. 2020 May 13;18(1):26–40. doi: 10.1016/j.gpb.2020.02.002 (PMC7393575; doi:10.1016/j.gpb.2020.02.002)
Supplement: Supplementary data 18 [file mmc18.xlsx]

## Sheet: Sheet1
Table S6 M238R1 specific peaks
Note: BEDtools 'merge' function was used to merge the M238 and M238R1 peaks. The 'coverage' function of BEDtools was used to create an input matrix used for detecting differentially accessible peaks. The DESeq2 R package was use to assesses the differential peaks between different groups. BaseMean, the average of the normalized count values, divided by size factors, taken over all samples; lfcSE,…
ID	Chr	Start	End	BaseMean	Log2FC	lfcSE	Stat	P value	BH-adjusted P value
Peak100071	Chr3	29556553	29557278	97.62	4.10627	2.09297	1.96194	0.0497696	0.537603
Peak100118	Chr3	30244708	30245230	192.79	4.49146	2.04931	2.19169	0.0284018	0.536036
Peak100152	Chr3	30581368	30581556	58.817	4.99713	2.25418	2.21683	0.0266347	0.536036
Peak100165	Chr3	30667309	30667810	110.264	4.25133	2.08805	2.03602	0.0417479	0.536036
Peak1002	Chr1	15271830	15272507	116.056	4.69738	2.11687	2.21902	0.026485	0.536036
Peak100226	Chr3	31454332	31454669	111.385	6.48663	2.32676	2.78783	0.00530619	0.536036
Peak100236	Chr3	31588950	31589373	88.132	4.97567	2.1788	2.28367	0.0223908	0.536036
Peak100269	Chr3	32109405	32109954	51.592	4.83775	2.2666	2.13436	0.0328133	0.536036
Peak100411	Chr3	34047426	34047828	128.928	4.4342	2.08359	2.12815	0.0333246	0.536036
Peak100418	Chr3	34219866	34220357	80.7202	4.53266	2.1551	2.10322	0.0354463	0.536036
Peak100511	Chr3	36503117	36503372	90.914	6.30012	2.339	2.69351	0.00707048	0.536036
Peak100675	Chr3	38445761	38446140	87.3431	4.62602	2.15038	2.15125	0.0314564	0.536036
Peak100713	Chr3	39026234	39026691	188.721	5.03584	2.09271	2.40637	0.016112	0.536036
Peak100786	Chr3	39855265	39855817	117.447	4.96693	2.13737	2.32385	0.0201333	0.536036
Peak100912	Chr3	41694429	41694812	140.554	4.70815	2.09555	2.24674	0.0246569	0.536036
Peak100919	Chr3	41752220	41752899	190.527	5.04623	2.09269	2.41136	0.0158933	0.536036
Peak101035	Chr3	43232092	43232902	259.247	4.62066	2.03775	2.26753	0.0233577	0.536036
Peak101054	Chr3	43420920	43421303	120.499	4.35551	2.08533	2.08864	0.0367401	0.536036
Peak101085	Chr3	43769508	43769698	40.7546	4.54122	2.29276	1.98067	0.0476278	0.536274
Peak101097	Chr3	43893543	43893955	102.769	5.63222	2.21684	2.54065	0.0110647	0.536036
Peak101099	Chr3	43907937	43908640	458.722	5.32552	2.06031	2.58481	0.00974321	0.536036
Peak101174	Chr3	45052416	45052852	323.462	4.00502	1.97949	2.02326	0.0430465	0.536036
Peak101175	Chr3	45053495	45053944	204.416	4.67483	2.05852	2.27097	0.0231491	0.536036
Peak101193	Chr3	45155134	45155635	145.184	4.57062	2.08142	2.19592	0.0280976	0.536036
Peak101279	Chr3	46014088	46014584	158.617	4.84408	2.09381	2.31352	0.0206939	0.536036
Peak101280	Chr3	46027658	46028303	251.732	4.01414	1.99434	2.01276	0.0441394	0.536036
Peak101302	Chr3	46229379	46229794	177.094	4.79456	2.07964	2.30547	0.0211401	0.536036
Peak101438	Chr3	47767127	47767585	161.586	5.64048	2.15776	2.61405	0.00894765	0.536036
Peak101619	Chr3	50010626	50011111	134.575	4.19678	2.06065	2.03663	0.0416871	0.536036
Peak101734	Chr3	51709036	51709556	219.551	4.18328	2.01618	2.07485	0.0380002	0.536036
Peak1018	Chr1	15485305	15485665	58.2149	4.98476	2.2551	2.21044	0.0270748	0.536036
Peak101805	Chr3	52367929	52368433	150.748	5.56767	2.15904	2.57877	0.00991528	0.536036
Peak10181	Chr1	178242938	178243223	107.855	4.22517	2.08886	2.02271	0.0431028	0.536036
Peak101834	Chr3	52603933	52604414	104.014	4.57087	2.12082	2.15524	0.031143	0.536036
Peak101894	Chr3	53277094	53277601	356.12	4.30314	1.99703	2.15477	0.0311795	0.536036
Peak1019	Chr1	15495035	15495492	260.763	4.05498	1.9952	2.03237	0.0421167	0.536036
Peak102004	Chr3	54999641	55000153	235.849	4.05878	2.00192	2.02745	0.0426169	0.536036
Peak102006	Chr3	55002927	55003132	58.817	4.99713	2.25418	2.21683	0.0266347	0.536036
Peak102029	Chr3	55232585	55232926	282.209	4.26476	2.00612	2.12587	0.0335139	0.536036
Peak102039	Chr3	55343291	55343733	110.409	5.23064	2.16813	2.41251	0.0158431	0.536036
Peak102040	Chr3	55361269	55361484	91.1424	5.01426	2.17697	2.30332	0.0212607	0.536036
Peak102042	Chr3	55368084	55368264	76.0904	4.80454	2.18783	2.19603	0.0280896	0.536036
Peak102067	Chr3	55536029	55536338	65.0246	5.96023	2.36362	2.52166	0.0116804	0.536036
Peak102072	Chr3	55558658	55559175	138.707	5.4794	2.16086	2.53574	0.0112209	0.536036
Peak102074	Chr3	55577088	55577901	451.539	5.05481	2.04146	2.47608	0.0132836	0.536036
Peak10209	Chr1	178507680	178508018	277.808	4.18595	2.00118	2.09174	0.0364618	0.536036
Peak102101	Chr3	55925518	55926047	113.876	4.28921	2.08705	2.05515	0.0398644	0.536036
Peak102112	Chr3	56191534	56192228	182.97	4.32473	2.04095	2.11897	0.0340927	0.536036
Peak102166	Chr3	57102432	57103104	191.669	3.95166	2.00903	1.96695	0.0491886	0.536766
Peak10220	Chr1	178601793	178602591	321.428	4.08877	1.98604	2.05875	0.0395182	0.536036
Peak102226	Chr3	57941884	57942354	172.735	4.25843	2.04091	2.08653	0.0369303	0.536036
Peak102244	Chr3	58033560	58033783	95.357	5.06588	2.17464	2.32952	0.0198314	0.536036
Peak102248	Chr3	58045095	58045585	212.14	4.07017	2.0102	2.02476	0.0428925	0.536036
Peak102252	Chr3	58079481	58079920	178.942	4.4067	2.04913	2.15052	0.0315138	0.536036
Peak102282	Chr3	58396834	58397087	95.5853	4.47183	2.1246	2.10479	0.0353095	0.536036
Peak102369	Chr3	59313082	59313524	187.039	3.99715	2.01441	1.98428	0.0472247	0.536274
Peak102457	Chr3	60710197	60710551	72.2911	4.40043	2.16259	2.03479	0.0418716	0.536036
Peak102498	Chr3	61560423	61560932	244.922	3.92637	1.98944	1.9736	0.048427	0.536274
Peak10251	Chr1	179094091	179094393	111.8	5.72227	2.21308	2.58566	0.00971923	0.536036
Peak102540	Chr3	62153248	62153517	60.4363	4.52779	2.20593	2.05256	0.0401157	0.536036
Peak102557	Chr3	62447840	62448682	241.143	4.85737	2.06016	2.35776	0.0183856	0.536036
Peak102621	Chr3	63691954	63692574	75.4883	4.79516	2.18837	2.1912	0.0284375	0.536036
Peak102647	Chr3	63962330	63962563	94.9833	4.46438	2.1249	2.10098	0.0356426	0.536036
Peak102726	Chr3	64446640	64446881	115.226	5.27797	2.1665	2.43617	0.0148436	0.536036
Peak102818	Chr3	65819630	65820071	55.6197	4.42551	2.2137	1.99915	0.0455923	0.536036
Peak102863	Chr3	66463532	66464291	349.144	5.03925	2.05184	2.45597	0.0140503	0.536036
Peak102865	Chr3	66474084	66474547	172.548	4.15817	2.03344	2.04489	0.0408657	0.536036
Peak102889	Chr3	66660325	66660881	145.828	4.17017	2.05023	2.034	0.0419516	0.536036
Peak103109	Chr3	70298698	70299102	70.4849	4.36974	2.1645	2.01882	0.0435055	0.536036
Peak103159	Chr3	71151193	71151737	122.264	5.01209	2.1361	2.34638	0.0189569	0.536036
Peak103164	Chr3	71170661	71170876	34.3185	5.1928	2.42664	2.13992	0.0323614	0.536036
Peak103234	Chr3	72047946	72048553	325.476	4.87013	2.043	2.38382	0.0171341	0.536036
Peak103281	Chr3	72395734	72396087	208.859	4.47531	2.04183	2.19182	0.0283927	0.536036
Peak103304	Chr3	72674757	72675084	52.7962	4.86608	2.26431	2.14904	0.0316313	0.536036
Peak103371	Chr3	73539841	73540653	257.815	4.81506	2.05256	2.34588	0.0189823	0.536036
Peak103526	Chr3	78867034	78867837	257.254	4.52345	2.03101	2.2272	0.025934	0.536036
Peak103535	Chr3	78927138	78927618	54.6024	4.90719	2.26105	2.17032	0.0299827	0.536036
Peak10355	Chr1	180509739	180510148	85.5368	4.60138	2.15158	2.1386	0.0324678	0.536036
Peak103674	Chr3	86837650	86837831	49.9726	5.66426	2.38699	2.37298	0.0176454	0.536036
Peak10368	Chr1	180760938	180761335	79.516	4.51475	2.15606	2.09398	0.0362622	0.536036
Peak103685	Chr3	86987907	86988219	26.4915	4.83541	2.45732	1.96776	0.0490961	0.536274
Peak103784	Chr3	88762431	88762919	76.0904	4.80454	2.18783	2.19603	0.0280896	0.536036
Peak103908	Chr3	94139671	94140611	37.931	5.32353	2.41547	2.20393	0.0275296	0.536036
Peak10395	Chr1	181047548	181048443	212.555	4.00324	2.00495	1.99668	0.0458598	0.536036
Peak103974	Chr3	97554467	97555049	162.562	6.79577	2.30888	2.94332	0.00324712	0.536036
Peak104081	Chr3	99038693	99039195	61.6405	4.55192	2.20417	2.06514	0.0389094	0.536036
Peak104097	Chr3	99224836	99225094	150.146	5.56345	2.15912	2.57672	0.00997438	0.536036
Peak104098	Chr3	99228004	99228572	234.437	6.01617	2.1547	2.79212	0.0052364	0.536036
Peak104114	Chr3	99352833	99353110	110.222	4.89505	2.13961	2.28783	0.0221476	0.536036
Peak104174	Chr3	99721644	99722190	314.452	4.74548	2.03574	2.33109	0.0197487	0.536036
Peak104180	Chr3	99761075	99761539	95.357	5.06588	2.17464	2.32952	0.0198314	0.536036
Peak104253	Chr3	100610727	100611042	70.8586	5.21665	2.23912	2.32978	0.0198178	0.536036
Peak104351	Chr3	101811471	101812167	56.2218	4.43888	2.21263	2.00615	0.0448401	0.536036
Peak104361	Chr3	101898964	101899420	124.028	6.57975	2.32103	2.83484	0.00458481	0.536036
Peak104446	Chr3	104993676	104994188	214.382	5.61553	2.12823	2.63859	0.00832519	0.536036
Peak104497	Chr3	105676572	105676994	119.253	4.98411	2.13687	2.33243	0.019678	0.536036
Peak104677	Chr3	107877954	107878262	71.0869	4.38007	2.16385	2.0242	0.0429494	0.536036
Peak104736	Chr3	108672172	108672508	52.1941	4.85201	2.26544	2.14175	0.0322136	0.536036
Peak104795	Chr3	110062238	110062605	81.3223	4.5415	2.15463	2.10778	0.0350497	0.536036
Peak104850	Chr3	111045612	111045817	27.6957	4.89875	2.4519	1.99794	0.0457232	0.536036
Peak104892	Chr3	111456609	111456854	115.454	4.69141	2.11704	2.21603	0.0266897	0.536036
Peak104969	Chr3	112189578	112189974	216.541	4.16737	2.01599	2.06716	0.0387188	0.536036
Peak105019	Chr3	112824911	112825288	39.5504	4.50287	2.29636	1.96087	0.0498945	0.537603
Peak105103	Chr3	113935102	113935669	156.997	5.03703	2.1101	2.38711	0.0169815	0.536036
Peak105255	Chr3	115679962	115680550	72.8932	4.41046	2.16198	2.04001	0.0413491	0.536036
Peak10540	Chr1	183167549	183168076	376.757	5.9435	2.11541	2.80962	0.00495995	0.536036
Peak105456	Chr3	119028577	119029370	362.078	3.89824	1.96603	1.98279	0.0473906	0.536274
Peak105499	Chr3	119488419	119489086	157.454	4.37923	2.05857	2.12732	0.0333938	0.536036
Peak105525	Chr3	119890893	119891133	85.9521	4.34586	2.13013	2.04018	0.0413323	0.536036
Peak105758	Chr3	123396885	123397601	279.054	4.02478	1.98892	2.0236	0.0430114	0.536036
Peak105824	Chr3	123887144	123887514	84.7479	4.32896	2.13096	2.03146	0.0422088	0.536036
Peak10586	Chr1	183538330	183538557	90.9556	4.67359	2.14817	2.17561	0.0295842	0.536036
Peak105902	Chr3	124510319	124510994	265.019	3.91399	1.98359	1.97318	0.0484752	0.536274
Peak105966	Chr3	124950749	124951116	60.6232	5.03315	2.25159	2.23537	0.0253928	0.536036
Peak106017	Chr3	125670020	125670308	145.599	4.4227	2.06963	2.13695	0.0326022	0.536036
Peak106208	Chr3	127779492	127780365	321.656	3.99855	1.97929	2.02019	0.0433632	0.536036
Peak106464	Chr3	130826861	130827269	81.696	5.37931	2.22941	2.41289	0.0158268	0.536036
Peak106471	Chr3	130940663	130940904	158.388	5.2966	2.13036	2.48624	0.0129099	0.536036
Peak106713	Chr3	134039670	134039929	110.824	4.90125	2.1394	2.29094	0.0219669	0.536036
Peak106804	Chr3	135030544	135030841	31.3081	5.06922	2.43725	2.0799	0.0375351	0.536036
Peak106841	Chr3	135606010	135606457	204.686	4.1807	2.02116	2.06847	0.038596	0.536036
Peak106860	Chr3	135787609	135787828	84.1043	5.41191	2.22763	2.42945	0.0151219	0.536036
Peak107009	Chr3	138412937	138413715	312.915	4.38135	2.00919	2.18066	0.0292088	0.536036
Peak107260	Chr3	141125907	141126196	128.056	5.86392	2.20798	2.65578	0.00791252	0.536036
Peak107464	Chr3	143717121	143717457	95.7307	6.3489	2.33571	2.71819	0.00656394	0.536036
Peak107468	Chr3	143737707	143738180	301.206	4.69827	2.03463	2.30916	0.0209349	0.536036
Peak107476	Chr3	143880922	143881289	138.188	4.2278	2.06018	2.05215	0.040155	0.536036
Peak107490	Chr3	144148532	144148899	34.3185	5.1928	2.42664	2.13992	0.0323614	0.536036
Peak107671	Chr3	147739290	147739501	40.7546	4.54122	2.29276	1.98067	0.0476278	0.536274
Peak107672	Chr3	147741654	147742203	143.004	4.26778	2.05965	2.07209	0.0382569	0.536036
Peak10774	Chr1	185623858	185624282	92.9487	5.03672	2.17594	2.31473	0.0206276	0.536036
Peak107758	Chr3	148971581	148972061	52.1941	4.85201	2.26544	2.14175	0.0322136	0.536036
Peak107895	Chr3	149898219	149898445	31.9102	5.09515	2.43502	2.09245	0.0363985	0.536036
Peak107910	Chr3	150010761	150011359	82.4849	6.2056	2.34557	2.64567	0.00815298	0.536036
Peak107914	Chr3	150026225	150026694	119.669	4.73247	2.1159	2.23662	0.025311	0.536036
Peak107976	Chr3	150674143	150674551	75.7167	4.1929	2.13822	1.96093	0.0498868	0.537603
Peak10805	Chr1	185983617	185984182	87.7583	4.37071	2.12894	2.053	0.0400729	0.536036
Peak108073	Chr3	151877018	151877456	127.267	5.38661	2.16324	2.49006	0.012772	0.536036
Peak108170	Chr3	152970847	152971044	85.35	4.33744	2.13054	2.03584	0.0417667	0.536036
Peak108311	Chr3	155020263	155020604	59.8343	4.51551	2.20683	2.04615	0.0407417	0.536036
Peak10847	Chr1	186499390	186499550	34.3185	5.1928	2.42664	2.13992	0.0323614	0.536036
Peak108562	Chr3	157507100	157507241	43.1629	4.61475	2.28588	2.01881	0.0435073	0.536036
Peak108602	Chr3	158401483	158401675	30.104	5.01536	2.44188	2.05389	0.039986	0.536036
Peak108621	Chr3	158526501	158526980	160.506	4.07378	2.03354	2.0033	0.0451455	0.536036
Peak10865	Chr1	186762039	186762603	156.395	5.0328	2.11015	2.38504	0.0170772	0.536036
Peak108652	Chr3	158908082	158908436	94.9833	4.46438	2.1249	2.10098	0.0356426	0.536036
Peak108685	Chr3	159266609	159267065	106.838	4.39179	2.10312	2.08823	0.0367775	0.536036
Peak108839	Chr3	160899224	160899581	44.367	4.64974	2.28268	2.03697	0.0416533	0.536036
Peak108909	Chr3	161921335	161922307	268.216	3.97897	1.98771	2.00178	0.0453081	0.536036
Peak10896	Chr1	187206697	187206936	47.9795	4.74798	2.27407	2.08788	0.0368085	0.536036
Peak108975	Chr3	164188224	164188725	112.859	4.45598	2.10114	2.12074	0.0339434	0.536036
Peak109127	Chr3	168040669	168041030	38.5331	5.34438	2.41368	2.21421	0.0268147	0.536036
Peak109164	Chr3	168632429	168632783	34.3185	5.1928	2.42664	2.13992	0.0323614	0.536036
Peak109347	Chr3	170775979	170776136	43.3497	5.49261	2.40118	2.28747	0.0221686	0.536036
Peak109355	Chr3	170850666	170851042	159.26	4.39235	2.05848	2.13378	0.0328606	0.536036
Peak109519	Chr3	172323660	172324205	142.215	4.1409	2.05047	2.01948	0.043437	0.536036
Peak109591	Chr3	173457317	173458043	104.845	4.19154	2.08996	2.00556	0.0449035	0.536036
Peak1098	Chr1	16279116	16279593	130.734	4.45031	2.08328	2.13621	0.0326626	0.536036
Peak109886	Chr3	177954503	177955031	28.8998	4.95863	2.44676	2.02661	0.0427022	0.536036
Peak110039	Chr3	180037276	180037666	41.3566	4.56007	2.29098	1.99045	0.0465419	0.536274
Peak110102	Chr3	181211204	181211593	78.4987	4.84104	2.18582	2.21475	0.0267772	0.536036
Peak11018	Chr1	190873309	190873841	169.309	4.34339	2.04911	2.11964	0.0340361	0.536036
Peak11038	Chr1	191932431	191932827	55.0176	4.41197	2.21478	1.99206	0.0463648	0.536274
Peak110420	Chr3	184918451	184918737	55.9934	5.79474	2.37653	2.43833	0.0147555	0.536036
Peak110433	Chr3	185069224	185070168	319.081	4.68045	2.03021	2.30541	0.0211438	0.536036
Peak110505	Chr3	185697666	185698173	48.5816	4.76354	2.27274	2.09595	0.0360866	0.536036
Peak110509	Chr3	185713234	185713652	133.973	4.19167	2.06063	2.03416	0.041935	0.536036
Peak110694	Chr3	187524951	187525393	209.877	4.3833	2.03455	2.15444	0.031206	0.536036
Peak110753	Chr3	188038319	188038953	139.205	4.11573	2.0508	2.00689	0.0447616	0.536036
Peak110858	Chr3	189174879	189175364	133.703	5.11164	2.13364	2.39574	0.016587	0.536036
Peak111127	Chr3	192610714	192611187	151.018	4.46471	2.06916	2.15774	0.0309482	0.536036
Peak111128	Chr3	192617283	192617800	327.718	3.89529	1.97055	1.97675	0.04807	0.536274
Peak111129	Chr3	192619079	192619594	190.61	4.27331	2.0337	2.10125	0.0356194	0.536036
Peak111212	Chr3	193809008	193809361	259.787	3.94177	1.98688	1.9839	0.0472667	0.536274
Peak111333	Chr3	194875704	194876221	155.046	4.36147	2.0587	2.11855	0.0341283	0.536036
Peak111425	Chr3	195871418	195871955	203.773	5.11899	2.09279	2.44601	0.0144446	0.536036
Peak111435	Chr3	195973594	195974328	184.174	4.33225	2.04097	2.12264	0.0337836	0.536036
Peak111480	Chr3	196519692	196520546	294.209	4.51473	2.02238	2.23239	0.0255894	0.536036
Peak111521	Chr3	197148717	197149318	199.185	4.77671	2.06831	2.30947	0.0209173	0.536036
Peak111563	Chr3	197581724	197582198	203.441	4.44556	2.0416	2.17749	0.0294439	0.536036
Peak111667	Chr4	1294718	1295406	58.6301	4.49053	2.20871	2.0331	0.0420422	0.536036
Peak111710	Chr4	1844584	1845221	102.437	4.16384	2.09091	1.9914	0.0464371	0.536274
Peak111726	Chr4	2097517	2098150	131.482	5.42189	2.16229	2.50747	0.0121598	0.536036
Peak11176	Chr1	194335796	194336520	203.773	5.11899	2.09279	2.44601	0.0144446	0.536036
Peak111764	Chr4	2798094	2798638	161.295	4.17894	2.04111	2.04738	0.0406206	0.536036
Peak111858	Chr4	4310469	4311365	343.871	5.50306	2.08689	2.63697	0.00836498	0.536036
Peak111891	Chr4	4716150	4716386	78.7271	4.2403	2.13552	1.98561	0.0470772	0.536274
Peak111899	Chr4	4805334	4805519	29.5019	4.98737	2.44429	2.04042	0.0413086	0.536036
Peak111945	Chr4	5476567	5477013	135.281	5.92017	2.20619	2.68343	0.00728711	0.536036
Peak111960	Chr4	5752220	5752633	104.201	4.8309	2.14183	2.2555	0.0241022	0.536036
Peak111962	Chr4	5754116	5754587	112.444	4.66101	2.11793	2.20074	0.0277546	0.536036
Peak112131	Chr4	7884541	7884743	41.3566	4.56007	2.29098	1.99045	0.0465419	0.536274
Peak112168	Chr4	8187012	8187577	87.3431	4.62602	2.15038	2.15125	0.0314564	0.536036
Peak112184	Chr4	8338244	8338608	41.3566	4.56007	2.29098	1.99045	0.0465419	0.536274
Peak112185	Chr4	8355664	8356212	131.15	4.30149	2.07147	2.07654	0.0378439	0.536036
Peak112186	Chr4	8364275	8364578	60.8101	5.88739	2.36922	2.48494	0.0129572	0.536036
Peak112188	Chr4	8395394	8395766	216.313	4.32785	2.02806	2.13398	0.0328444	0.536036
Peak112196	Chr4	8474303	8475294	250.175	4.89754	2.06067	2.37668	0.0174694	0.536036
Peak112199	Chr4	8530481	8530820	159.904	4.06937	2.03356	2.00111	0.0453809	0.536036
Peak112204	Chr4	8549211	8550072	256.652	4.52083	2.03096	2.22596	0.0260169	0.536036
Peak112205	Chr4	8560193	8560428	124.111	4.38997	2.08453	2.10597	0.0352066	0.536036
Peak112214	Chr4	8667343	8668009	79.7029	4.85889	2.18483	2.22392	0.0261538	0.536036
Peak112273	Chr4	10301305	10301575	96.7895	4.48658	2.124	2.11232	0.0346586	0.536036
Peak112295	Chr4	10592447	10593015	94.568	4.71886	2.14625	2.19865	0.0279027	0.536036
Peak11230	Chr1	196129405	196129987	134.762	4.33315	2.07092	2.09238	0.0364045	0.536036
Peak112316	Chr4	10763771	10764597	249.925	4.0059	1.99407	2.00891	0.0445468	0.536036
Peak112333	Chr4	11075180	11075834	142.361	4.72261	2.09532	2.25388	0.0242038	0.536036
Peak112363	Chr4	11506967	11507529	54.0003	4.89367	2.26211	2.16332	0.0305165	0.536036
Peak112379	Chr4	11670771	11671238	75.26	6.11378	2.35214	2.59924	0.00934311	0.536036
Peak112406	Chr4	12556691	12557074	51.592	4.83775	2.2666	2.13436	0.0328133	0.536036
Peak112412	Chr4	12617546	12617870	44.9691	4.66683	2.28114	2.04584	0.0407725	0.536036
Peak112439	Chr4	13162401	13162909	78.7271	4.2403	2.13552	1.98561	0.0470772	0.536274
Peak112477	Chr4	13867542	13868361	104.243	4.18468	2.09019	2.00205	0.0452789	0.536036
Peak112485	Chr4	13967924	13968723	167.316	4.22153	2.04097	2.0684	0.0386029	0.536036
Peak112489	Chr4	13987087	13987282	76.4641	6.12999	2.35096	2.60743	0.00912237	0.536036
Peak112490	Chr4	13990111	13991079	205.807	4.81287	2.06848	2.32677	0.0199777	0.536036
Peak112505	Chr4	14291343	14291727	42.1456	5.45766	2.40411	2.27014	0.0231991	0.536036
Peak112520	Chr4	14720590	14721181	192.603	4.38332	2.04123	2.14739	0.0317622	0.536036
Peak112557	Chr4	15196204	15196498	45.7581	5.55881	2.39566	2.32037	0.020321	0.536036
Peak112564	Chr4	15246005	15246454	61.0384	4.53992	2.20504	2.05889	0.0395051	0.536036
Peak112651	Chr4	16420394	16420765	47.3774	4.7322	2.27543	2.07969	0.0375536	0.536036
Peak112662	Chr4	16574954	16575706	119.44	5.31753	2.16522	2.45589	0.0140536	0.536036
Peak112679	Chr4	16764276	16764676	108.187	5.68733	2.21449	2.56823	0.0102219	0.536036
Peak112680	Chr4	16780675	16781366	90.1666	4.40277	2.12756	2.0694	0.0385083	0.536036
Peak112685	Chr4	16862209	16862683	110.264	4.25133	2.08805	2.03602	0.0417479	0.536036
Peak112695	Chr4	17057475	17057770	72.6648	5.24575	2.23729	2.34469	0.0190428	0.536036
Peak112696	Chr4	17065540	17065769	45.156	5.5427	2.397	2.31235	0.0207584	0.536036
Peak112760	Chr4	18686707	18687144	43.765	4.63239	2.28426	2.02796	0.0425644	0.536036
Peak112782	Chr4	19382414	19382988	32.5123	5.12045	2.43285	2.10472	0.035316	0.536036
Peak112795	Chr4	19833441	19834216	47.3774	4.7322	2.27543	2.07969	0.0375536	0.536036
Peak112797	Chr4	19928957	19929479	81.0939	5.37097	2.22988	2.40864	0.0160121	0.536036
Peak112799	Chr4	19947318	19948008	144.956	4.94862	2.11135	2.34382	0.0190876	0.536036
Peak1128	Chr1	16470473	16470633	52.1941	4.85201	2.26544	2.14175	0.0322136	0.536036
Peak112829	Chr4	20464367	20464745	41.9587	4.5786	2.28924	2.00005	0.0454944	0.536036
Peak112958	Chr4	23008416	23008882	66.0419	5.13452	2.2445	2.2876	0.0221607	0.536036
Peak113019	Chr4	24003870	24004177	28.2977	4.9291	2.44929	2.01246	0.0441718	0.536036
Peak113038	Chr4	24212024	24212493	69.0523	5.18665	2.24104	2.31439	0.0206463	0.536036
Peak113083	Chr4	24858206	24858580	193.434	4.19954	2.02698	2.07182	0.0382822	0.536036
Peak113147	Chr4	25818660	25819303	158.388	5.2966	2.13036	2.48624	0.0129099	0.536036
Peak113171	Chr4	26016661	26017368	463.311	5.54436	2.07564	2.67115	0.00755917	0.536036
Peak113173	Chr4	26022609	26022836	64.4225	5.95059	2.36434	2.51681	0.0118423	0.536036
Peak113176	Chr4	26050255	26050802	33.1144	5.14514	2.43072	2.11671	0.0342844	0.536036
Peak113181	Chr4	26085422	26086089	134.99	4.07945	2.05133	1.98869	0.0467357	0.536274
Peak113197	Chr4	26224844	26225231	112.257	4.44973	2.10132	2.11759	0.0342099	0.536036
Peak113207	Chr4	26328340	26328839	219.053	4.88154	2.06888	2.35951	0.0182993	0.536036
Peak113208	Chr4	26331287	26331567	27.6957	4.89875	2.4519	1.99794	0.0457232	0.536036
Peak113223	Chr4	26502095	26502878	369.573	5.43666	2.07818	2.61607	0.00889471	0.536036
Peak113228	Chr4	26558785	26559385	285.656	5.47554	2.0958	2.61262	0.00898515	0.536036
Peak113232	Chr4	26592084	26592570	29.5019	4.98737	2.44429	2.04042	0.0413086	0.536036
Peak113299	Chr4	27793108	27793636	76.2773	5.30143	2.2339	2.37318	0.0176359	0.536036
Peak113325	Chr4	28773623	28774133	31.9102	5.09515	2.43502	2.09245	0.0363985	0.536036
Peak113413	Chr4	31615573	31616335	297.656	6.24451	2.15543	2.8971	0.00376628	0.536036
Peak113434	Chr4	32174412	32174728	93.9244	6.33101	2.33691	2.70914	0.00674577	0.536036
Peak113436	Chr4	32500833	32501126	58.817	4.99713	2.25418	2.21683	0.0266347	0.536036
Peak113442	Chr4	32986968	32987175	46.7754	4.71617	2.27682	2.07138	0.0383231	0.536036
Peak113466	Chr4	33963470	33963775	62.2426	4.56379	2.20331	2.07133	0.0383281	0.536036
Peak113468	Chr4	34160515	34160853	156.354	6.0655	2.20221	2.75428	0.00588219	0.536036
Peak113478	Chr4	34852187	34853184	72.4779	4.7469	2.19126	2.16629	0.030289	0.536036
Peak113519	Chr4	36334062	36334378	41.3566	4.56007	2.29098	1.99045	0.0465419	0.536274
Peak113562	Chr4	37739123	37739409	79.8898	5.35406	2.23083	2.40002	0.016394	0.536036
Peak113589	Chr4	38031650	38032035	84.5195	4.92728	2.18121	2.25897	0.0238855	0.536036
Peak113596	Chr4	38101666	38102034	75.3015	4.44968	2.15964	2.06038	0.0393624	0.536036
Peak113597	Chr4	38103167	38103595	136.527	4.88171	2.1125	2.31087	0.0208401	0.536036
Peak113613	Chr4	38213054	38213322	31.9102	5.09515	2.43502	2.09245	0.0363985	0.536036
Peak113680	Chr4	39037469	39038084	121.018	6.55878	2.3223	2.82426	0.00473898	0.536036
Peak11373	Chr1	198641356	198641643	103.599	4.82425	2.14208	2.25214	0.0243137	0.536036
Peak113765	Chr4	40615397	40615749	83.5438	4.31178	2.13182	2.02258	0.0431165	0.536036
Peak113791	Chr4	40996475	40996804	70.4849	4.36974	2.1645	2.01882	0.0435055	0.536036
Peak113795	Chr4	41060546	41060733	63.2184	5.93006	2.36592	2.50645	0.0121949	0.536036
Peak113807	Chr4	41156928	41157174	55.0176	4.41197	2.21478	1.99206	0.0463648	0.536274
Peak113809	Chr4	41162115	41163157	273.926	4.51144	2.02626	2.22648	0.0259818	0.536036
Peak113813	Chr4	41188040	41188616	48.1664	5.62057	2.39056	2.35115	0.0187157	0.536036
Peak113891	Chr4	43339602	43340028	34.3185	5.1928	2.42664	2.13992	0.0323614	0.536036
Peak113893	Chr4	43459864	43460384	118.423	5.78268	2.21082	2.61562	0.00890644	0.536036
Peak113976	Chr4	47545422	47545654	41.3566	4.56007	2.29098	1.99045	0.0465419	0.536274
Peak114023	Chr4	48335700	48335847	28.2977	4.9291	2.44929	2.01246	0.0441718	0.536036
Peak114034	Chr4	48572760	48573195	158.285	4.15697	2.04122	2.03651	0.0416988	0.536036
Peak114164	Chr4	53689292	53689931	64.2357	5.10187	2.24673	2.2708	0.0231593	0.536036
Peak114190	Chr4	53964840	53965264	79.1008	4.85	2.18532	2.21936	0.0264625	0.536036
Peak114194	Chr4	54055175	54055580	59.0038	5.85411	2.37182	2.4682	0.0135796	0.536036
Peak114246	Chr4	54798905	54799368	109.579	6.47214	2.32768	2.78052	0.00542726	0.536036
Peak114288	Chr4	55289191	55289573	114.25	4.67936	2.11739	2.20997	0.0271072	0.536036
Peak114294	Chr4	55361337	55361684	82.2981	5.3875	2.22898	2.41703	0.0156477	0.536036
Peak114296	Chr4	55365456	55366053	186.022	4.06987	2.0203	2.01449	0.043958	0.536036
Peak114320	Chr4	55763815	55764346	43.1629	4.61475	2.28588	2.01881	0.0435073	0.536036
Peak114363	Chr4	56311789	56312899	166.299	4.32274	2.04918	2.1095	0.0349014	0.536036
Peak114366	Chr4	56341620	56342208	63.0315	5.07948	2.24829	2.25927	0.0238668	0.536036
Peak114444	Chr4	57639092	57639655	113.835	4.93165	2.13843	2.30619	0.0210997	0.536036
Peak114464	Chr4	57919686	57920049	113.461	4.46218	2.10096	2.12388	0.0336803	0.536036
Peak114482	Chr4	58013609	58013823	51.7789	5.70464	2.38376	2.39313	0.0167054	0.536036
Peak114620	Chr4	66490447	66490662	42.7477	5.4753	2.40263	2.27888	0.0226742	0.536036
Peak11463	Chr1	200180370	200180955	157.869	4.26261	2.04946	2.07986	0.037538	0.536036
Peak1147	Chr1	16581161	16581390	58.817	4.99713	2.25418	2.21683	0.0266347	0.536036
Peak114731	Chr4	70362695	70363184	108.271	4.07526	2.07683	1.96225	0.0497335	0.537603
Peak11476	Chr1	200286276	200286786	132.499	5.10162	2.13387	2.39079	0.0168124	0.536036
Peak114766	Chr4	71542919	71543358	82.7133	4.90218	2.18251	2.24612	0.0246964	0.536036
Peak114784	Chr4	71834768	71835141	96.5611	5.08014	2.17402	2.33674	0.0194525	0.536036
Peak114805	Chr4	72132011	72132514	79.8898	5.35406	2.23083	2.40002	0.016394	0.536036
Peak114808	Chr4	72159537	72160085	99.9868	4.78341	2.14362	2.23146	0.0256508	0.536036
Peak114824	Chr4	72416495	72416833	113.876	4.28921	2.08705	2.05515	0.0398644	0.536036
Peak11486	Chr1	200355678	200355879	48.7685	5.63537	2.38935	2.35854	0.0183471	0.536036
Peak114884	Chr4	73863230	73863552	62.2426	4.56379	2.20331	2.07133	0.0383281	0.536036
Peak114996	Chr4	75543850	75544202	62.4294	5.0681	2.24909	2.2534	0.024234	0.536036
Peak115036	Chr4	76467905	76468401	322.798	5.43808	2.08555	2.6075	0.00912055	0.536036
Peak115052	Chr4	76765251	76765720	138.188	4.2278	2.06018	2.05215	0.040155	0.536036
Peak115116	Chr4	77491461	77491980	72.2496	6.07169	2.35524	2.57795	0.00993874	0.536036
Peak115128	Chr4	77560354	77560923	138.603	4.11062	2.05087	2.00433	0.0450349	0.536036
Peak115148	Chr4	77732751	77733369	109.018	4.88255	2.14002	2.28154	0.0225166	0.536036
Peak115154	Chr4	77804182	77804718	86.5542	4.35421	2.12973	2.04449	0.0409053	0.536036
Peak115158	Chr4	77852256	77852573	77.2946	4.82287	2.18684	2.20541	0.0274256	0.536036
Peak115164	Chr4	77908372	77908810	200.513	3.9349	2.00423	1.9633	0.0496113	0.537603
Peak115187	Chr4	78095687	78095864	54.6024	4.90719	2.26105	2.17032	0.0299827	0.536036
Peak115322	Chr4	81134324	81134971	142.631	4.03473	2.04217	1.97571	0.0481877	0.536274
Peak115342	Chr4	81375302	81375759	60.4363	4.52779	2.20593	2.05256	0.0401157	0.536036
Peak115355	Chr4	82005280	82005463	31.9102	5.09515	2.43502	2.09245	0.0363985	0.536036
Peak115357	Chr4	82057184	82058044	102.956	6.41606	2.33128	2.75217	0.0059202	0.536036
Peak115359	Chr4	82085745	82086305	106.796	5.19355	2.16949	2.39391	0.01667	0.536036
Peak115416	Chr4	83666193	83666929	235.683	5.27463	2.0935	2.51952	0.0117514	0.536036
Peak115443	Chr4	84034134	84034666	93.3639	4.70395	2.14689	2.19105	0.0284484	0.536036
Peak115485	Chr4	84731656	84731883	36.1248	5.26032	2.42086	2.17291	0.0297868	0.536036
Peak115487	Chr4	84773280	84773478	74.0973	4.43025	2.16079	2.05029	0.0403357	0.536036
Peak115554	Chr4	85960561	85961226	93.3224	6.32494	2.33732	2.70607	0.00680848	0.536036
Peak115590	Chr4	86683515	86683994	60.0211	5.02144	2.25239	2.22938	0.0257885	0.536036
Peak115591	Chr4	86697422	86698060	104.014	4.57087	2.12082	2.15524	0.031143	0.536036
Peak115598	Chr4	86733868	86734420	135.281	5.92017	2.20619	2.68343	0.00728711	0.536036
Peak115612	Chr4	86932177	86932748	116.845	4.96114	2.13754	2.32096	0.0202891	0.536036
Peak115613	Chr4	86953727	86954585	281.981	4.39551	2.01597	2.18035	0.0292318	0.536036
Peak115620	Chr4	87038859	87039496	264.707	4.39628	2.01978	2.17661	0.0295093	0.536036
Peak115626	Chr4	87228091	87228548	58.6301	4.49053	2.20871	2.0331	0.0420422	0.536036
Peak115630	Chr4	87362321	87362754	65.6682	4.28339	2.17012	1.9738	0.0484045	0.536274
Peak115647	Chr4	87746721	87746976	41.5435	5.43969	2.40562	2.26124	0.0237442	0.536036
Peak115668	Chr4	87938917	87939152	30.7061	5.04264	2.43954	2.06705	0.0387296	0.536036
Peak115804	Chr4	89860944	89861141	28.2977	4.9291	2.44929	2.01246	0.0441718	0.536036
Peak115808	Chr4	89986077	89986377	43.765	4.63239	2.28426	2.02796	0.0425644	0.536036
Peak115849	Chr4	90645789	90646324	126.291	4.7938	2.11437	2.26725	0.0233751	0.536036
Peak115969	Chr4	95195989	95196357	42.1456	5.45766	2.40411	2.27014	0.0231991	0.536036
Peak115972	Chr4	95331827	95332169	115.454	4.69141	2.11704	2.21603	0.0266897	0.536036
Peak115975	Chr4	95366043	95366757	68.2634	4.6753	2.19578	2.12922	0.0332358	0.536036
Peak116010	Chr4	95896017	95896282	41.3566	4.56007	2.29098	1.99045	0.0465419	0.536274
Peak116028	Chr4	96140313	96140787	155.939	6.76452	2.31051	2.92771	0.00341463	0.536036
Peak116074	Chr4	97254749	97255029	72.2911	4.40043	2.16259	2.03479	0.0418716	0.536036
Peak116083	Chr4	97754798	97755472	56.8239	4.45209	2.21159	2.01307	0.0441075	0.536036
Peak116098	Chr4	98531681	98531922	41.5435	5.43969	2.40562	2.26124	0.0237442	0.536036
Peak116118	Chr4	99342126	99342700	62.4294	5.0681	2.24909	2.2534	0.024234	0.536036
Peak116119	Chr4	99351800	99352489	194.098	5.82867	2.15548	2.70411	0.00684871	0.536036
Peak116121	Chr4	99391970	99392320	148.34	5.55087	2.1593	2.57068	0.0101499	0.536036
Peak116123	Chr4	99404103	99404775	102.395	4.81082	2.14258	2.24534	0.0247461	0.536036
Peak116129	Chr4	99440379	99440718	87.7168	5.45892	2.22512	2.45331	0.0141549	0.536036
Peak116136	Chr4	99526563	99526830	46.3601	5.57465	2.39435	2.32825	0.0198988	0.536036
Peak116138	Chr4	99549092	99549372	55.0176	4.41197	2.21478	1.99206	0.0463648	0.536274
Peak116140	Chr4	99564149	99564599	134.762	4.33315	2.07092	2.09238	0.0364045	0.536036
Peak116145	Chr4	99609454	99610152	167.503	4.33105	2.04915	2.11358	0.0345507	0.536036
Peak116152	Chr4	99699243	99699675	88.3189	5.46653	2.22473	2.45717	0.0140038	0.536036
Peak116159	Chr4	99853812	99853974	49.7858	4.79374	2.27024	2.11156	0.0347245	0.536036
Peak116225	Chr4	101091109	101091487	31.3081	5.06922	2.43725	2.0799	0.0375351	0.536036
Peak116230	Chr4	101211892	101212078	27.6957	4.89875	2.4519	1.99794	0.0457232	0.536036
Peak116238	Chr4	101349180	101349716	116.887	4.31987	2.08623	2.07066	0.0383905	0.536036
Peak116241	Chr4	101425330	101425514	32.5123	5.12045	2.43285	2.10472	0.035316	0.536036
Peak116279	Chr4	102104848	102105123	41.5435	5.43969	2.40562	2.26124	0.0237442	0.536036
Peak116289	Chr4	102258811	102259151	64.2357	5.10187	2.24673	2.2708	0.0231593	0.536036
Peak11629	Chr1	201594086	201595159	276.002	4.17849	2.00101	2.08819	0.0367804	0.536036
Peak116294	Chr4	102288249	102288891	101.378	5.13518	2.17174	2.36455	0.0180519	0.536036
Peak116324	Chr4	103060170	103060833	90.7687	4.41067	2.1272	2.07346	0.0381294	0.536036
Peak116334	Chr4	103259675	103259891	33.7165	5.16925	2.42866	2.12844	0.0333005	0.536036
Peak116476	Chr4	106545738	106546190	64.0488	4.59838	2.20094	2.08928	0.0366827	0.536036
Peak116512	Chr4	107330483	107331390	69.8412	6.03628	2.35787	2.56005	0.0104656	0.536036
Peak116515	Chr4	107365659	107366175	63.0315	5.07948	2.24829	2.25927	0.0238668	0.536036
Peak11655	Chr1	201743579	201744340	116.098	4.15825	2.07454	2.00442	0.0450254	0.536036
Peak116550	Chr4	108140788	108141112	26.4915	4.83541	2.45732	1.96776	0.0490961	0.536274
Peak116557	Chr4	108220707	108221521	89.3777	4.17989	2.11121	1.97986	0.0477195	0.536274
Peak116580	Chr4	108739607	108739909	28.8998	4.95863	2.44676	2.02661	0.0427022	0.536036
Peak116587	Chr4	108843253	108844025	43.765	4.63239	2.28426	2.02796	0.0425644	0.536036
Peak116593	Chr4	108929884	108930202	96.3328	6.35476	2.33531	2.72116	0.00650534	0.536036
Peak116674	Chr4	109993796	109994129	48.5816	4.76354	2.27274	2.09595	0.0360866	0.536036
Peak116759	Chr4	111461939	111462651	55.2045	4.92053	2.26	2.17722	0.0294639	0.536036
Peak116785	Chr4	111948438	111948983	175.973	4.0898	2.02647	2.01819	0.0435717	0.536036
Peak116786	Chr4	111962121	111962423	35.5227	5.23832	2.42274	2.16215	0.0306069	0.536036
Peak116787	Chr4	111985533	111986010	121.932	4.08043	2.0628	1.9781	0.0479169	0.536274
Peak116788	Chr4	111987295	111988310	81.5091	4.88508	2.18341	2.23736	0.0252628	0.536036
Peak116822	Chr4	112873927	112874169	29.5019	4.98737	2.44429	2.04042	0.0413086	0.536036
Peak116886	Chr4	113897183	113897747	102.81	4.55729	2.1213	2.14835	0.0316863	0.536036
Peak116887	Chr4	113899857	113900316	118.506	4.18256	2.07392	2.01674	0.0437229	0.536036
Peak116970	Chr4	114927077	114927446	56.8239	4.45209	2.21159	2.01307	0.0441075	0.536036
Peak117046	Chr4	117985420	117985834	73.6821	4.76648	2.19007	2.1764	0.0295253	0.536036
Peak117104	Chr4	119487180	119487787	136.527	4.88171	2.1125	2.31087	0.0208401	0.536036
Peak117177	Chr4	120574067	120574428	55.6197	4.42551	2.2137	1.99915	0.0455923	0.536036
Peak117196	Chr4	120746733	120747575	86.1389	4.60966	2.15118	2.14286	0.0321247	0.536036
Peak117202	Chr4	120931003	120931239	78.7271	4.2403	2.13552	1.98561	0.0470772	0.536274
Peak117240	Chr4	121974856	121975282	108.644	4.41147	2.10249	2.09821	0.0358865	0.536036
Peak117276	Chr4	122486116	122486473	73.6821	4.76648	2.19007	2.1764	0.0295253	0.536036
Peak117279	Chr4	122518516	122518826	118.61	6.54147	2.32336	2.81552	0.00486977	0.536036
Peak117324	Chr4	123546380	123546704	29.5019	4.98737	2.44429	2.04042	0.0413086	0.536036
Peak117342	Chr4	123686974	123687301	109.433	4.62968	2.11891	2.18494	0.0288934	0.536036
Peak117343	Chr4	123693499	123693810	28.8998	4.95863	2.44676	2.02661	0.0427022	0.536036
Peak117344	Chr4	123698837	123699573	56.5955	5.80695	2.37555	2.44446	0.0145068	0.536036
Peak117351	Chr4	123795018	123795633	77.8967	4.832	2.18632	2.2101	0.0270982	0.536036
Peak117392	Chr4	124402187	124402556	184.963	4.44442	2.04917	2.16889	0.0300914	0.536036
Peak117398	Chr4	124476333	124477033	83.3154	4.91061	2.18207	2.25044	0.0244211	0.536036
Peak117417	Chr4	124706651	124707093	97.9521	5.58049	2.21911	2.51474	0.0119119	0.536036
Peak117500	Chr4	126649811	126650219	154.485	4.0288	2.03378	1.98094	0.0475979	0.536274
Peak117501	Chr4	126650766	126651049	69.8828	4.35931	2.16516	2.01339	0.0440735	0.536036
Peak117524	Chr4	127392088	127392282	26.4915	4.83541	2.45732	1.96776	0.0490961	0.536274
Peak117582	Chr4	128619970	128620298	90.9556	4.67359	2.14817	2.17561	0.0295842	0.536036
Peak117593	Chr4	128918694	128918940	59.8343	4.51551	2.20683	2.04615	0.0407417	0.536036
Peak117603	Chr4	129146414	129146605	33.7165	5.16925	2.42866	2.12844	0.0333005	0.536036
Peak117613	Chr4	129244182	129244636	200.762	5.1029	2.09277	2.43835	0.0147544	0.536036
Peak117653	Chr4	129740545	129740799	41.9587	4.5786	2.28924	2.00005	0.0454944	0.536036
Peak117731	Chr4	133022694	133022976	37.3289	5.30291	2.41723	2.1938	0.02825	0.536036
Peak117782	Chr4	135096733	135096982	76.5056	4.46857	2.15863	2.07009	0.0384435	0.536036
Peak117827	Chr4	137627954	137628542	110.45	4.43078	2.10189	2.108	0.0350313	0.536036
Peak117889	Chr4	138960239	138960425	39.5504	4.50287	2.29636	1.96087	0.0498945	0.537603
Peak117919	Chr4	139461230	139461816	104.803	4.8375	2.1416	2.25883	0.0238939	0.536036
Peak117926	Chr4	139571929	139572482	219.406	3.9126	1.99589	1.96033	0.0499572	0.537603
Peak118189	Chr4	143170178	143170449	75.0731	5.28323	2.23499	2.36387	0.0180851	0.536036
Peak118199	Chr4	143318651	143319077	56.5955	5.80695	2.37555	2.44446	0.0145068	0.536036
Peak118217	Chr4	143535737	143536765	150.645	4.20813	2.04987	2.05288	0.0400841	0.536036
Peak118271	Chr4	144872143	144872467	68.6786	4.33831	2.16643	2.00251	0.0452299	0.536036
Peak118288	Chr4	145499924	145500151	46.3601	5.57465	2.39435	2.32825	0.0198988	0.536036
Peak118290	Chr4	145503343	145504239	92.9902	4.22731	2.10921	2.00422	0.0450467	0.536036
Peak118427	Chr4	148064119	148064622	65.6267	5.97015	2.36286	2.52666	0.0115153	0.536036
Peak118445	Chr4	148382413	148382593	26.4915	4.83541	2.45732	1.96776	0.0490961	0.536274
Peak118462	Chr4	148631220	148631661	99.011	4.30211	2.10619	2.0426	0.0410919	0.536036
Peak118514	Chr4	149495680	149496141	166.444	4.8976	2.09337	2.33958	0.0193056	0.536036
Peak118582	Chr4	151091974	151092505	57.7997	5.83085	2.37365	2.45649	0.0140303	0.536036
Peak118591	Chr4	151146039	151146725	314.327	5.99796	2.13075	2.81496	0.00487838	0.536036
Peak118600	Chr4	151229727	151230403	76.2773	5.30143	2.2339	2.37318	0.0176359	0.536036
Peak118601	Chr4	151231383	151231630	57.7997	5.83085	2.37365	2.45649	0.0140303	0.536036
Peak118629	Chr4	151808637	151808914	68.6786	4.33831	2.16643	2.00251	0.0452299	0.536036
Peak118679	Chr4	152562266	152562604	42.5608	4.59682	2.28754	2.00951	0.0444834	0.536036
Peak118700	Chr4	152783966	152784304	85.35	4.33744	2.13054	2.03584	0.0417667	0.536036
Peak118704	Chr4	152855883	152856358	34.9206	5.21582	2.42466	2.15115	0.0314643	0.536036
Peak118722	Chr4	153016375	153017092	202.652	4.34352	2.03413	2.13532	0.032735	0.536036
Peak118736	Chr4	153180909	153181369	125.648	5.84432	2.20864	2.64611	0.00814225	0.536036
Peak118798	Chr4	154054364	154054805	93.177	4.4417	2.12585	2.08937	0.0366742	0.536036
Peak11883	Chr1	203857944	203859248	142.029	4.02973	2.04223	1.9732	0.0484724	0.536274
Peak11885	Chr1	203884899	203885437	85.9105	5.43571	2.22635	2.44153	0.014625	0.536036
Peak118869	Chr4	154908308	154908854	123.509	4.38431	2.08466	2.10313	0.0354545	0.536036
Peak118875	Chr4	154970701	154971085	58.2149	4.98476	2.2551	2.21044	0.0270748	0.536036
Peak118930	Chr4	155743964	155744430	53.3982	4.87997	2.2632	2.15623	0.0310659	0.536036
Peak118960	Chr4	156491344	156491584	66.0419	5.13452	2.2445	2.2876	0.0221607	0.536036
Peak119016	Chr4	157417869	157418398	43.1629	4.61475	2.28588	2.01881	0.0435073	0.536036
Peak119038	Chr4	157700859	157701248	70.0696	4.7066	2.19377	2.14544	0.0319177	0.536036
Peak119074	Chr4	158192384	158192944	240.5	5.29604	2.09367	2.52955	0.0114209	0.536036
Peak11912	Chr1	204194878	204195546	238.963	4.6263	2.0435	2.26391	0.0235796	0.536036
Peak119131	Chr4	159349340	159349916	31.9102	5.09515	2.43502	2.09245	0.0363985	0.536036
Peak119132	Chr4	159365833	159366048	37.931	5.32353	2.41547	2.20393	0.0275296	0.536036
Peak119174	Chr4	159991093	159991392	46.9622	5.59021	2.39306	2.33601	0.0194909	0.536036
Peak119216	Chr4	160331266	160331708	49.1837	4.77887	2.27143	2.1039	0.0353871	0.536036
Peak119217	Chr4	160339026	160339398	154.818	4.64365	2.08059	2.23189	0.0256221	0.536036
Peak11922	Chr1	204263523	204263904	193.018	4.28774	2.03378	2.10827	0.0350079	0.536036
Peak119222	Chr4	160372272	160372412	43.9518	5.50961	2.39976	2.2959	0.0216814	0.536036
Peak119227	Chr4	160430179	160430609	189.925	5.04278	2.0927	2.4097	0.0159656	0.536036
Peak119228	Chr4	160437575	160438249	76.5056	4.46857	2.15863	2.07009	0.0384435	0.536036
Peak119229	Chr4	160469162	160469416	42.5608	4.59682	2.28754	2.00951	0.0444834	0.536036
Peak11923	Chr1	204265357	204266149	540.273	5.10229	2.03838	2.50312	0.0123105	0.536036
Peak119238	Chr4	160708943	160709466	192.894	5.82238	2.15554	2.70113	0.00691047	0.536036
Peak119265	Chr4	161767391	161767596	49.3705	5.64993	2.38816	2.36581	0.0179906	0.536036
Peak119307	Chr4	163565634	163565783	29.5019	4.98737	2.44429	2.04042	0.0413086	0.536036
Peak119309	Chr4	163604931	163605665	46.1733	4.6999	2.27825	2.06294	0.039118	0.536036
Peak119335	Chr4	164463446	164463781	150.146	5.56345	2.15912	2.57672	0.00997438	0.536036
Peak119413	Chr4	166315480	166315768	41.3566	4.56007	2.29098	1.99045	0.0465419	0.536274
Peak119427	Chr4	166485117	166485469	54.0003	4.89367	2.26211	2.16332	0.0305165	0.536036
Peak119433	Chr4	166601886	166602236	50.3878	4.80861	2.269	2.11927	0.034068	0.536036
Peak119444	Chr4	166826724	166827161	28.2977	4.9291	2.44929	2.01246	0.0441718	0.536036
Peak119449	Chr4	166893138	166893376	52.6093	4.35607	2.21936	1.96276	0.0496742	0.537603
Peak119459	Chr4	167068030	167068319	77.2946	4.82287	2.18684	2.20541	0.0274256	0.536036
Peak119470	Chr4	167342558	167343188	162.977	6.10635	2.20126	2.77403	0.0055367	0.536036
Peak119485	Chr4	167878545	167878913	46.1733	4.6999	2.27825	2.06294	0.039118	0.536036
Peak119496	Chr4	168195551	168196235	91.9313	5.51092	2.22247	2.47964	0.0131515	0.536036
Peak119505	Chr4	168634953	168635277	65.0246	5.96023	2.36362	2.52166	0.0116804	0.536036
Peak119527	Chr4	169139841	169140590	106.796	5.19355	2.16949	2.39391	0.01667	0.536036
Peak119548	Chr4	169449190	169449965	100.028	4.13554	2.09184	1.97698	0.0480438	0.536274
Peak119564	Chr4	169539799	169540694	147.821	4.30628	2.05921	2.09123	0.0365075	0.536036
Peak119565	Chr4	169543366	169543759	109.392	5.69913	2.21401	2.57412	0.0100495	0.536036
Peak119567	Chr4	169555497	169556000	310.466	4.5745	2.02385	2.2603	0.0238027	0.536036
Peak119593	Chr4	169733579	169733817	27.0936	4.86753	2.45457	1.98305	0.0473624	0.536274
Peak119608	Chr4	169914032	169914701	71.689	4.39029	2.16321	2.02952	0.0424049	0.536036
Peak119641	Chr4	170203711	170204647	195.8	4.50899	2.04939	2.20016	0.0277954	0.536036
Peak119698	Chr4	171307902	171308465	129.53	4.4396	2.08349	2.13085	0.0331014	0.536036
Peak119699	Chr4	171309512	171309725	74.6994	4.44001	2.16021	2.05536	0.0398442	0.536036
Peak119822	Chr4	174399578	174400395	48.7685	5.63537	2.38935	2.35854	0.0183471	0.536036
Peak119905	Chr4	175956844	175957677	213.676	4.50104	2.04205	2.20417	0.027512	0.536036
Peak119908	Chr4	176195259	176195863	102.582	5.14847	2.17121	2.37125	0.0177282	0.536036
Peak119918	Chr4	176333341	176334492	162.914	4.09125	2.03347	2.01196	0.0442246	0.536036
Peak119921	Chr4	176343591	176343765	62.2426	4.56379	2.20331	2.07133	0.0383281	0.536036
Peak119941	Chr4	177077865	177078190	40.3393	5.40269	2.40874	2.24295	0.0248998	0.536036
Peak119957	Chr4	177322019	177322469	68.2634	4.6753	2.19578	2.12922	0.0332358	0.536036
Peak119981	Chr4	177690725	177691042	161.171	6.09541	2.20151	2.76875	0.00562725	0.536036
Peak120010	Chr4	178136014	178136437	52.983	5.73122	2.38162	2.40644	0.0161088	0.536036
Peak120047	Chr4	179119855	179120354	75.0731	5.28323	2.23499	2.36387	0.0180851	0.536036
Peak1201	Chr1	17311192	17311582	220.797	3.98215	2.00063	1.99045	0.0465416	0.536274
Peak120121	Chr4	181617084	181617279	30.104	5.01536	2.44188	2.05389	0.039986	0.536036
Peak120123	Chr4	181672101	181672534	80.305	4.8677	2.18435	2.22844	0.0258511	0.536036
Peak120131	Chr4	181844553	181844988	96.7895	4.48658	2.124	2.11232	0.0346586	0.536036
Peak120134	Chr4	181854909	181855151	89.3362	4.99129	2.17805	2.29163	0.021927	0.536036
Peak120140	Chr4	181951271	181952449	172.693	4.61711	2.06826	2.23236	0.0255912	0.536036
Peak120225	Chr4	183152193	183152918	60.4363	4.52779	2.20593	2.05256	0.0401157	0.536036
Peak120227	Chr4	183161308	183162118	161.108	4.07817	2.03352	2.00548	0.0449122	0.536036
Peak120234	Chr4	183207245	183207443	42.5608	4.59682	2.28754	2.00951	0.0444834	0.536036
Peak120298	Chr4	184121696	184121976	128.554	4.14305	2.0615	2.00973	0.0444601	0.536036
Peak120299	Chr4	184122574	184122970	105.364	6.43702	2.32992	2.76276	0.00573141	0.536036
Peak120314	Chr4	184281389	184282120	37.931	5.32353	2.41547	2.20393	0.0275296	0.536036
Peak120321	Chr4	184359829	184360291	91.9729	4.4263	2.12652	2.08148	0.03739	0.536036
Peak120328	Chr4	184406649	184407226	69.0523	5.18665	2.24104	2.31439	0.0206463	0.536036
Peak120401	Chr4	185425103	185425446	47.9795	4.74798	2.27407	2.08788	0.0368085	0.536036
Peak120409	Chr4	185564363	185564608	44.367	4.64974	2.28268	2.03697	0.0416533	0.536036
Peak120421	Chr4	185722810	185723242	90.7272	5.49636	2.2232	2.47227	0.0134256	0.536036
Peak120457	Chr4	186177739	186177976	79.516	4.51475	2.15606	2.09398	0.0362622	0.536036
Peak120464	Chr4	186279696	186280529	101.232	4.14987	2.09131	1.98434	0.0472179	0.536274
Peak120596	Chr4	187850247	187850437	57.6128	4.97224	2.25604	2.20396	0.0275269	0.536036
Peak120611	Chr4	188093303	188094088	258.458	4.52867	2.0311	2.22967	0.0257696	0.536036
Peak120653	Chr4	188958381	188958742	33.1144	5.14514	2.43072	2.11671	0.0342844	0.536036
Peak120660	Chr4	189066780	189067148	79.2877	5.34549	2.23132	2.39566	0.0165906	0.536036
Peak120662	Chr4	189099368	189099748	33.1144	5.14514	2.43072	2.11671	0.0342844	0.536036
Peak120663	Chr4	189103193	189103516	79.7029	4.85889	2.18483	2.22392	0.0261538	0.536036
Peak120668	Chr4	189183652	189183960	58.2149	4.98476	2.2551	2.21044	0.0270748	0.536036
Peak120670	Chr4	189219072	189219501	148.797	4.59863	2.08107	2.20974	0.0271229	0.536036
Peak120787	Chr5	245902	246117	47.3774	4.7322	2.27543	2.07969	0.0375536	0.536036
Peak120788	Chr5	252089	253041	34.3185	5.1928	2.42664	2.13992	0.0323614	0.536036
Peak120789	Chr5	263527	264155	86.3258	4.95177	2.17998	2.27148	0.023118	0.536036
Peak120798	Chr5	329308	329814	153.8	4.80961	2.09417	2.29667	0.0216378	0.536036
Peak120807	Chr5	400821	401069	47.3774	4.7322	2.27543	2.07969	0.0375536	0.536036
Peak120836	Chr5	911856	912067	176.721	4.51103	2.05813	2.19181	0.0283932	0.536036
Peak120869	Chr5	1489062	1489717	114.997	6.51458	2.32502	2.80194	0.00507958	0.536036
Peak120880	Chr5	1568524	1569049	67.8482	5.16613	2.24239	2.30385	0.021231	0.536036
Peak120884	Chr5	1608273	1608756	200.347	5.30099	2.10849	2.51412	0.0119329	0.536036
Peak120958	Chr5	5165634	5166149	313.102	4.44555	2.0139	2.20744	0.0272836	0.536036
Peak121016	Chr5	6592893	6593077	40.7546	4.54122	2.29276	1.98067	0.0476278	0.536274
Peak121022	Chr5	6732891	6733706	235.351	4.60933	2.04327	2.25586	0.0240793	0.536036
Peak121053	Chr5	7926175	7926887	672.44	4.90403	2.01775	2.43044	0.0150804	0.536036
Peak121081	Chr5	8730229	8730601	55.6197	4.42551	2.2137	1.99915	0.0455923	0.536036
Peak121108	Chr5	9105844	9106268	81.3223	4.5415	2.15463	2.10778	0.0350497	0.536036
Peak121112	Chr5	9149936	9150526	214.465	4.61135	2.05007	2.24936	0.0244895	0.536036
Peak121142	Chr5	9440585	9441024	157.641	4.51366	2.06882	2.18176	0.0291272	0.536036
Peak121156	Chr5	9557869	9558216	47.5643	5.60552	2.3918	2.34364	0.0190967	0.536036
Peak121166	Chr5	9686445	9686638	51.1768	5.69225	2.38471	2.38698	0.0169875	0.536036
Peak121168	Chr5	9712659	9713173	200.659	4.24181	2.02727	2.09238	0.0364048	0.536036
Peak121170	Chr5	9716947	9717359	208.963	5.58911	2.12826	2.62614	0.00863582	0.536036
Peak121171	Chr5	9766602	9767166	180.603	4.03529	2.02018	1.99749	0.0457715	0.536036
Peak121173	Chr5	9776684	9776952	42.7477	5.4753	2.40263	2.27888	0.0226742	0.536036
Peak121187	Chr5	10009653	10010250	39.5504	4.50287	2.29636	1.96087	0.0498945	0.537603
Peak121202	Chr5	10229540	10229996	148.049	4.07873	2.04171	1.9977	0.0457487	0.536036
Peak121212	Chr5	10328468	10329200	171.572	3.97501	2.02008	1.96774	0.0490975	0.536274
Peak121232	Chr5	10469758	10470105	128.658	5.86875	2.20783	2.65816	0.00785685	0.536036
Peak121273	Chr5	10875396	10875837	87.5715	4.15526	2.11236	1.96712	0.0491695	0.536637
Peak121275	Chr5	10885163	10885583	138.105	5.47474	2.16097	2.53346	0.0112943	0.536036
Peak121298	Chr5	11925831	11926108	77.4814	5.3193	2.23284	2.3823	0.0172049	0.536036
Peak121302	Chr5	12095911	12096532	120.499	4.35551	2.08533	2.08864	0.0367401	0.536036
Peak121316	Chr5	12615348	12615758	60.0211	5.02144	2.25239	2.22938	0.0257885	0.536036
Peak121317	Chr5	12636316	12636864	52.1941	4.85201	2.26544	2.14175	0.0322136	0.536036
Peak121336	Chr5	13143736	13144097	64.2357	5.10187	2.24673	2.2708	0.0231593	0.536036
Peak121341	Chr5	13251885	13252530	55.8066	4.93371	2.25898	2.18404	0.0289594	0.536036
Peak121342	Chr5	13276236	13276590	84.9348	4.59304	2.15199	2.13432	0.0328169	0.536036
Peak121351	Chr5	13385873	13386359	30.104	5.01536	2.44188	2.05389	0.039986	0.536036
Peak121354	Chr5	13477370	13477886	107.855	4.22517	2.08886	2.02271	0.0431028	0.536036
Peak121361	Chr5	13567899	13568436	268.361	4.20742	2.00482	2.09865	0.0358476	0.536036
Peak121375	Chr5	13771085	13771732	114.478	4.29541	2.08688	2.05829	0.039562	0.536036
Peak121389	Chr5	14039828	14040019	67.4329	5.99917	2.36066	2.54131	0.0110438	0.536036
Peak121392	Chr5	14062329	14062614	100.963	5.61307	2.21769	2.53104	0.0113724	0.536036
Peak121397	Chr5	14110813	14111014	48.5816	4.76354	2.27274	2.09595	0.0360866	0.536036
Peak121403	Chr5	14154269	14154677	93.5923	4.23503	2.10888	2.00819	0.0446231	0.536036
Peak121422	Chr5	14397892	14398396	139.392	4.23794	2.06004	2.05721	0.0396656	0.536036
Peak121502	Chr5	15366809	15367060	46.7754	4.71617	2.27682	2.07138	0.0383231	0.536036
Peak121522	Chr5	15939141	15939611	83.5438	4.31178	2.13182	2.02258	0.0431165	0.536036
Peak121544	Chr5	16536306	16536652	131.336	4.45562	2.08318	2.13886	0.0324469	0.536036
Peak12156	Chr1	206603443	206603987	130.091	5.08127	2.13435	2.38071	0.0172791	0.536036
Peak121580	Chr5	16871959	16872328	37.931	5.32353	2.41547	2.20393	0.0275296	0.536036
Peak121587	Chr5	16957752	16958358	283.04	4.14935	1.99739	2.07739	0.0377657	0.536036
Peak121598	Chr5	17023598	17023792	43.9518	5.50961	2.39976	2.2959	0.0216814	0.536036
Peak121605	Chr5	17113577	17114003	203.524	3.9524	2.00439	1.97187	0.0486246	0.536274
Peak121614	Chr5	17157903	17158374	247.683	6.06962	2.1547	2.81692	0.00484873	0.536036
Peak121615	Chr5	17181072	17181693	349.497	4.28196	1.99634	2.14491	0.0319604	0.536036
Peak121633	Chr5	17306062	17306759	135.779	4.20722	2.06049	2.04186	0.0411654	0.536036
Peak121640	Chr5	17374258	17374547	66.0419	5.13452	2.2445	2.2876	0.0221607	0.536036
Peak121643	Chr5	17381331	17381670	132.271	5.89718	2.20691	2.67215	0.00753678	0.536036
Peak121644	Chr5	17398375	17399008	214.05	4.72606	2.05886	2.29547	0.0217063	0.536036
Peak121648	Chr5	17441395	17441796	135.094	5.45109	2.16155	2.52185	0.0116741	0.536036
Peak121675	Chr5	18944816	18945168	37.3289	5.30291	2.41723	2.1938	0.02825	0.536036
Peak121687	Chr5	19462349	19462613	35.5227	5.23832	2.42274	2.16215	0.0306069	0.536036
Peak121695	Chr5	19676880	19677355	89.5646	4.39481	2.12792	2.06531	0.0388935	0.536036
Peak121698	Chr5	19803322	19804402	96.3743	4.74084	2.14533	2.20984	0.0271164	0.536036
Peak121763	Chr5	24059103	24059418	42.5608	4.59682	2.28754	2.00951	0.0444834	0.536036
Peak121769	Chr5	24161745	24162019	62.2426	4.56379	2.20331	2.07133	0.0383281	0.536036
Peak121772	Chr5	24223070	24223312	60.0211	5.02144	2.25239	2.22938	0.0257885	0.536036
Peak121774	Chr5	24232256	24232493	27.6957	4.89875	2.4519	1.99794	0.0457232	0.536036
Peak121810	Chr5	26791301	26791860	28.2977	4.9291	2.44929	2.01246	0.0441718	0.536036
Peak121816	Chr5	26885285	26885925	48.5816	4.76354	2.27274	2.09595	0.0360866	0.536036
Peak121819	Chr5	26941067	26941524	104.388	5.16801	2.17046	2.38106	0.0172628	0.536036
Peak121830	Chr5	27308337	27308602	116.243	4.95531	2.13771	2.31804	0.020447	0.536036
Peak121837	Chr5	27569048	27569212	35.5227	5.23832	2.42274	2.16215	0.0306069	0.536036
Peak121838	Chr5	27592326	27592674	53.3982	4.87997	2.2632	2.15623	0.0310659	0.536036
Peak121839	Chr5	27619287	27619653	57.6128	4.97224	2.25604	2.20396	0.0275269	0.536036
Peak121840	Chr5	27702459	27703234	129.302	4.82047	2.11376	2.28052	0.022577	0.536036
Peak121849	Chr5	27845293	27845728	82.1112	4.89367	2.18296	2.24176	0.024977	0.536036
Peak121894	Chr5	31107156	31107594	60.6232	5.03315	2.25159	2.23537	0.0253928	0.536036
Peak121895	Chr5	31113054	31113652	59.6059	5.86551	2.37092	2.47394	0.0133633	0.536036
Peak12190	Chr1	206848054	206848690	353.815	4.71831	2.02777	2.32685	0.0199732	0.536036
Peak121966	Chr5	32278457	32278931	77.7098	4.48728	2.15758	2.07978	0.0375456	0.536036
Peak121974	Chr5	32351924	32352221	48.5816	4.76354	2.27274	2.09595	0.0360866	0.536036
Peak121982	Chr5	32509023	32509215	44.367	4.64974	2.28268	2.03697	0.0416533	0.536036
Peak122004	Chr5	32791723	32792221	40.3393	5.40269	2.40874	2.24295	0.0248998	0.536036
Peak122007	Chr5	32810938	32811311	102.437	4.16384	2.09091	1.9914	0.0464371	0.536274
Peak122011	Chr5	32869334	32869787	81.2808	6.19102	2.3466	2.63829	0.00833255	0.536036
Peak122021	Chr5	33049531	33050445	250.112	4.06516	1.99856	2.03404	0.0419473	0.536036
Peak122024	Chr5	33074700	33075000	30.104	5.01536	2.44188	2.05389	0.039986	0.536036
Peak122025	Chr5	33091538	33092343	83.5022	5.40385	2.22807	2.42535	0.0152938	0.536036
Peak122040	Chr5	33310697	33310958	65.6267	5.97015	2.36286	2.52666	0.0115153	0.536036
Peak122041	Chr5	33312060	33312327	174.645	5.40123	2.12916	2.53679	0.0111874	0.536036
Peak122042	Chr5	33313289	33313625	129.572	4.03104	2.05205	1.9644	0.0494839	0.537603
Peak122044	Chr5	33343670	33344236	119.482	4.52225	2.09932	2.15415	0.0312284	0.536036
Peak122047	Chr5	33401520	33402350	92.9487	5.03672	2.17594	2.31473	0.0206276	0.536036
Peak122060	Chr5	33662759	33663454	169.226	5.36764	2.12949	2.52062	0.0117149	0.536036
Peak122062	Chr5	33701203	33701695	170.202	6.14867	2.20034	2.79442	0.00519934	0.536036
Peak122075	Chr5	33824767	33825283	181.537	4.5415	2.05812	2.20663	0.0273402	0.536036
Peak122076	Chr5	33828824	33828974	67.4329	5.99917	2.36066	2.54131	0.0110438	0.536036
Peak122078	Chr5	33843442	33843966	73.869	5.26467	2.23612	2.35438	0.0185537	0.536036
Peak122080	Chr5	33854631	33855349	130.734	4.45031	2.08328	2.13621	0.0326626	0.536036
Peak122083	Chr5	33894718	33895019	208.174	5.3417	2.10848	2.53343	0.0112951	0.536036
Peak122093	Chr5	34046191	34046634	89.7514	4.65797	2.14888	2.16763	0.0301871	0.536036
Peak12210	Chr1	206966699	206966940	41.9587	4.5786	2.28924	2.00005	0.0454944	0.536036
Peak122100	Chr5	34217538	34217823	130.547	4.29612	2.07157	2.07385	0.0380932	0.536036
Peak122103	Chr5	34416002	34416241	74.6579	6.10555	2.35275	2.59507	0.00945708	0.536036
Peak122132	Chr5	34660654	34660929	50.9899	4.82328	2.26779	2.12687	0.0334312	0.536036
Peak122142	Chr5	34742967	34743346	155.461	4.24476	2.04958	2.07104	0.0383551	0.536036
Peak122165	Chr5	35046863	35047414	225.821	5.66886	2.12826	2.66361	0.00773072	0.536036
Peak122166	Chr5	35068179	35068474	60.0211	5.02144	2.25239	2.22938	0.0257885	0.536036
Peak122170	Chr5	35129244	35130537	298.154	4.97282	2.05545	2.41933	0.015549	0.536036
Peak122171	Chr5	35131890	35132181	79.9313	4.25869	2.13451	1.99516	0.0460251	0.536036
Peak122177	Chr5	35197972	35198606	94.7964	4.25031	2.10825	2.01604	0.0437957	0.536036
Peak122182	Chr5	35313378	35313705	58.6301	4.49053	2.20871	2.0331	0.0420422	0.536036
Peak122198	Chr5	35762458	35762916	34.9206	5.21582	2.42466	2.15115	0.0314643	0.536036
Peak1222	Chr1	17497223	17497446	71.689	4.39029	2.16321	2.02952	0.0424049	0.536036
Peak122260	Chr5	36490418	36490730	199.89	6.94453	2.30147	3.01743	0.0025493	0.536036
Peak122261	Chr5	36493429	36493708	152.866	4.11635	2.04138	2.01645	0.0437529	0.536036
Peak122291	Chr5	36982297	36982583	77.0662	6.13757	2.35044	2.61125	0.00902124	0.536036
Peak122308	Chr5	37533114	37533437	156.209	4.82699	2.09398	2.30518	0.0211568	0.536036
Peak122309	Chr5	37533997	37534284	134.16	4.32794	2.07101	2.08978	0.0366379	0.536036
Peak122310	Chr5	37615174	37615722	123.053	5.35018	2.16421	2.47211	0.0134317	0.536036
Peak122341	Chr5	37882726	37883072	30.104	5.01536	2.44188	2.05389	0.039986	0.536036
Peak122359	Chr5	38162745	38163097	102.769	5.63222	2.21684	2.54065	0.0110647	0.536036
Peak122372	Chr5	38323872	38324408	165.8	5.66726	2.15734	2.62697	0.00861498	0.536036
Peak122376	Chr5	38347185	38348301	196.486	3.98081	2.00924	1.98125	0.047563	0.536274
Peak12238	Chr1	207191544	207191813	74.6994	4.44001	2.16021	2.05536	0.0398442	0.536036
Peak122398	Chr5	38550070	38550501	147.634	4.18457	2.05009	2.04117	0.0412341	0.536036
Peak122403	Chr5	38595360	38595879	286.009	4.34383	2.01132	2.15969	0.0307969	0.536036
Peak12242	Chr1	207200535	207200808	166.942	4.02806	2.0265	1.98769	0.0468458	0.536274
Peak122437	Chr5	38854013	38854537	162.831	4.87323	2.09357	2.32771	0.0199274	0.536036
Peak122438	Chr5	38872007	38872694	487.207	4.01478	1.96305	2.04518	0.0408376	0.536036
Peak122464	Chr5	39170762	39171267	90.1666	4.40277	2.12756	2.0694	0.0385083	0.536036
Peak122466	Chr5	39195014	39195283	153.987	5.01567	2.11037	2.37668	0.0174693	0.536036
Peak122475	Chr5	39272129	39272921	141.717	5.50234	2.16034	2.54698	0.0108659	0.536036
Peak122487	Chr5	39447035	39447575	121.433	5.8089	2.20987	2.62861	0.00857344	0.536036
Peak122488	Chr5	39448169	39448470	41.5435	5.43969	2.40562	2.26124	0.0237442	0.536036
Peak122498	Chr5	39523889	39524274	98.139	6.37204	2.33416	2.7299	0.00633529	0.536036
Peak122504	Chr5	39585016	39585361	68.8655	4.68584	2.19509	2.13469	0.0327867	0.536036
Peak122537	Chr5	40230480	40231306	163.018	5.0784	2.10963	2.40725	0.0160732	0.536036
Peak122556	Chr5	40481397	40481670	90.1251	5.48899	2.22357	2.46854	0.0135664	0.536036
Peak122567	Chr5	40587420	40587617	27.6957	4.89875	2.4519	1.99794	0.0457232	0.536036
Peak122575	Chr5	40717482	40717695	56.2218	4.43888	2.21263	2.00615	0.0448401	0.536036
Peak122592	Chr5	40991301	40991950	84.8932	6.23391	2.34358	2.66	0.00781417	0.536036
Peak122596	Chr5	41072017	41072455	99.3847	4.77644	2.1439	2.22792	0.0258857	0.536036
Peak122600	Chr5	41115257	41116091	176.492	4.79077	2.07965	2.30364	0.021243	0.536036
Peak122626	Chr5	41649773	41650236	132.167	4.17571	2.06091	2.02615	0.042749	0.536036
Peak12264	Chr1	207417033	207417786	161.067	4.4053	2.0584	2.14016	0.0323419	0.536036
Peak122690	Chr5	42974646	42974969	71.8759	4.73697	2.19187	2.16116	0.0306832	0.536036
Peak122699	Chr5	43058272	43058797	167.42	5.35617	2.12962	2.51508	0.0119004	0.536036
Peak122715	Chr5	43292138	43292295	57.0107	4.95955	2.257	2.19741	0.0279914	0.536036
Peak122716	Chr5	43294162	43294824	70.4433	6.04528	2.3572	2.5646	0.0103293	0.536036
Peak122719	Chr5	43315526	43315696	86.9279	4.9598	2.17958	2.27558	0.0228713	0.536036
Peak122845	Chr5	50640843	50641368	86.6995	6.25443	2.34215	2.67038	0.00757649	0.536036
Peak122856	Chr5	50780261	50780614	86.3258	4.95177	2.17998	2.27148	0.023118	0.536036
Peak122861	Chr5	50928746	50928955	36.1248	5.26032	2.42086	2.17291	0.0297868	0.536036
Peak122910	Chr5	52295464	52295676	41.9587	4.5786	2.28924	2.00005	0.0454944	0.536036
Peak122921	Chr5	52355023	52355440	63.6336	5.09074	2.2475	2.26506	0.0235087	0.536036
Peak123003	Chr5	53625456	53626380	529.747	4.6473	2.00653	2.31608	0.0205537	0.536036
Peak123007	Chr5	53683694	53683964	66.8308	5.98961	2.36138	2.53648	0.0111972	0.536036
Peak123045	Chr5	54054007	54054220	68.4502	5.17645	2.24171	2.30915	0.0209353	0.536036
Peak123050	Chr5	54131423	54132013	109.059	4.23833	2.08845	2.02941	0.0424163	0.536036
Peak123055	Chr5	54177197	54177560	61.4121	5.89826	2.36838	2.49042	0.0127591	0.536036
Peak123064	Chr5	54300345	54300998	34.3185	5.1928	2.42664	2.13992	0.0323614	0.536036
Peak123067	Chr5	54358992	54360127	200.762	5.1029	2.09277	2.43835	0.0147544	0.536036
Peak12307	Chr1	207980215	207980595	121.516	4.21218	2.07321	2.03172	0.0421821	0.536036
Peak123071	Chr5	54447921	54448550	103.226	4.35129	2.10449	2.06762	0.0386757	0.536036
Peak123127	Chr5	55322618	55323099	95.1286	6.34299	2.3361	2.7152	0.00662352	0.536036
Peak123141	Chr5	55466472	55466679	48.7685	5.63537	2.38935	2.35854	0.0183471	0.536036
Peak123147	Chr5	55501846	55502539	88.9625	4.38678	2.12828	2.06119	0.0392852	0.536036
Peak12316	Chr1	208020469	208020716	60.6232	5.03315	2.25159	2.23537	0.0253928	0.536036
Peak123193	Chr5	55921314	55921749	42.1456	5.45766	2.40411	2.27014	0.0231991	0.536036
Peak123270	Chr5	56977776	56978176	115.412	5.75588	2.21177	2.60239	0.00925768	0.536036
Peak123311	Chr5	57431467	57432089	74.0973	4.43025	2.16079	2.05029	0.0403357	0.536036
Peak123330	Chr5	57662402	57662710	34.9206	5.21582	2.42466	2.15115	0.0314643	0.536036
Peak123337	Chr5	57743030	57743380	31.9102	5.09515	2.43502	2.09245	0.0363985	0.536036
Peak123417	Chr5	59042086	59042501	118.838	5.31198	2.16539	2.45313	0.0141621	0.536036
Peak123443	Chr5	59388472	59389050	289.933	3.92304	1.97907	1.98227	0.047449	0.536274
Peak123475	Chr5	59929070	59929496	139.309	5.48403	2.16076	2.53801	0.0111483	0.536036
Peak123490	Chr5	60344441	60344713	96.748	5.56699	2.21974	2.50794	0.0121436	0.536036
Peak123518	Chr5	60608113	60608598	182.596	4.13272	2.02667	2.03917	0.0414335	0.536036
Peak123585	Chr5	61440180	61440724	104.43	4.36497	2.10402	2.07459	0.038025	0.536036
Peak1236	Chr1	17602967	17603390	108.271	4.07526	2.07683	1.96225	0.0497335	0.537603
Peak123606	Chr5	61770899	61771329	136.755	4.50225	2.08234	2.16211	0.03061	0.536036
Peak123646	Chr5	64328164	64328363	52.3809	5.71803	2.38268	2.39983	0.0164025	0.536036
Peak12365	Chr1	208410669	208410962	78.7271	4.2403	2.13552	1.98561	0.0470772	0.536274
Peak123663	Chr5	64468423	64468620	26.4915	4.83541	2.45732	1.96776	0.0490961	0.536274
Peak123666	Chr5	64499619	64500014	107.253	4.21853	2.08908	2.01933	0.0434532	0.536036
Peak123693	Chr5	65106882	65107187	82.3396	4.29432	2.13271	2.01355	0.044057	0.536036
Peak123701	Chr5	65170141	65170353	26.4915	4.83541	2.45732	1.96776	0.0490961	0.536274
Peak123730	Chr5	65749915	65750896	162.873	4.4181	2.05833	2.14645	0.0318371	0.536036
Peak123733	Chr5	65849906	65850414	185.067	5.78033	2.15593	2.68113	0.00733736	0.536036
Peak123736	Chr5	65949043	65949737	259.247	4.62066	2.03775	2.26753	0.0233577	0.536036
Peak123746	Chr5	66178538	66178701	53.2114	4.37032	2.21818	1.97023	0.0488123	0.536274
Peak123756	Chr5	66308211	66308370	75.26	6.11378	2.35214	2.59924	0.00934311	0.536036
Peak123767	Chr5	66390416	66391229	138.52	5.15071	2.13279	2.41501	0.015735	0.536036
Peak123772	Chr5	66502659	66503204	161.71	4.08255	2.0335	2.00765	0.044681	0.536036
Peak123779	Chr5	66534111	66534408	68.0765	4.32755	2.16714	1.99689	0.0458373	0.536036
Peak12378	Chr1	208596124	208596509	86.9279	4.9598	2.17958	2.27558	0.0228713	0.536036
Peak123797	Chr5	66722872	66723533	78.0835	5.32811	2.23233	2.38679	0.016996	0.536036
Peak123801	Chr5	66812817	66813124	63.8205	5.94039	2.36512	2.51166	0.0120163	0.536036
Peak123828	Chr5	67362220	67362839	94.7549	5.05867	2.17496	2.32587	0.0200256	0.536036
Peak123835	Chr5	67437355	67437628	51.1768	5.69225	2.38471	2.38698	0.0169875	0.536036
Peak123836	Chr5	67474470	67474699	42.5608	4.59682	2.28754	2.00951	0.0444834	0.536036
Peak123846	Chr5	67573068	67573546	140.887	6.68463	2.31493	2.88762	0.00388171	0.536036
Peak123849	Chr5	67615109	67615808	104.575	5.65097	2.21603	2.55004	0.0107709	0.536036
Peak123855	Chr5	67721126	67721310	31.3081	5.06922	2.43725	2.0799	0.0375351	0.536036
Peak12386	Chr1	208693917	208694391	74.0973	4.43025	2.16079	2.05029	0.0403357	0.536036
Peak123860	Chr5	67750679	67751366	78.914	4.50567	2.15656	2.08929	0.0366818	0.536036
Peak123866	Chr5	67795742	67796137	59.0038	5.85411	2.37182	2.4682	0.0135796	0.536036
Peak123870	Chr5	67818811	67819227	35.5227	5.23832	2.42274	2.16215	0.0306069	0.536036
Peak123876	Chr5	67843565	67843724	28.2977	4.9291	2.44929	2.01246	0.0441718	0.536036
Peak123931	Chr5	68808572	68808858	53.2114	4.37032	2.21818	1.97023	0.0488123	0.536274
Peak124011	Chr5	71621776	71622120	65.4398	5.12376	2.24523	2.28206	0.0224856	0.536036
Peak124021	Chr5	71679222	71679379	56.8239	4.45209	2.21159	2.01307	0.0441075	0.536036
Peak124026	Chr5	71706859	71707148	47.3774	4.7322	2.27543	2.07969	0.0375536	0.536036
Peak124027	Chr5	71708201	71708586	99.4262	4.12829	2.09212	1.97326	0.0484658	0.536274
Peak124043	Chr5	71847847	71848394	184.216	4.05847	2.02025	2.00889	0.0445485	0.536036
Peak124082	Chr5	72476496	72476789	31.3081	5.06922	2.43725	2.0799	0.0375351	0.536036
Peak12409	Chr1	209053771	209054129	91.7445	5.0218	2.17662	2.30716	0.0210461	0.536036
Peak124097	Chr5	72608217	72608679	271.455	3.89308	1.9806	1.9656	0.0493448	0.537603
Peak124109	Chr5	72672552	72672760	55.2045	4.92053	2.26	2.17722	0.0294639	0.536036
Peak124153	Chr5	73114249	73114530	184.174	4.33225	2.04097	2.12264	0.0337836	0.536036
Peak124181	Chr5	73436770	73437370	83.7306	4.57614	2.15284	2.12563	0.0335343	0.536036
Peak124182	Chr5	73445337	73445880	72.2911	4.40043	2.16259	2.03479	0.0418716	0.536036
Peak124185	Chr5	73475001	73475534	164.783	6.11714	2.20102	2.77923	0.00544873	0.536036
Peak124186	Chr5	73482420	73483142	151.952	5.57606	2.15888	2.58285	0.00979891	0.536036
Peak124201	Chr5	73606207	73606491	59.419	5.00936	2.25328	2.22314	0.026206	0.536036
Peak124227	Chr5	73890688	73891633	107.585	5.68137	2.21474	2.56525	0.01031	0.536036
Peak124230	Chr5	73926453	73927070	160.838	4.68673	2.08021	2.25301	0.0242587	0.536036
Peak124232	Chr5	73928938	73929172	44.9691	4.66683	2.28114	2.04584	0.0407725	0.536036
Peak124254	Chr5	74191665	74192201	117.302	4.17047	2.07423	2.01062	0.0443661	0.536036
Peak124255	Chr5	74196733	74197134	66.8724	4.30569	2.16861	1.98547	0.0470926	0.536274
Peak124279	Chr5	74829532	74829922	67.0592	4.6539	2.19718	2.11812	0.0341649	0.536036
Peak124340	Chr5	75913168	75913809	191.461	6.91471	2.30289	3.00263	0.00267662	0.536036
Peak124371	Chr5	76240547	76240861	98.7826	4.76942	2.14418	2.22436	0.0261242	0.536036
Peak124377	Chr5	76295201	76295715	201.717	3.94194	2.00429	1.96675	0.0492125	0.536766
Peak124412	Chr5	76686678	76686989	68.8655	4.68584	2.19509	2.13469	0.0327867	0.536036
Peak124435	Chr5	77178557	77178802	88.5472	4.64212	2.14962	2.15951	0.0308109	0.536036
Peak124440	Chr5	77202611	77203009	46.7754	4.71617	2.27682	2.07138	0.0383231	0.536036
Peak124496	Chr5	77929394	77929812	47.3774	4.7322	2.27543	2.07969	0.0375536	0.536036
Peak124527	Chr5	78203129	78203907	243.365	4.75166	2.05165	2.31601	0.0205575	0.536036
Peak124542	Chr5	78439898	78440379	84.5195	4.92728	2.18121	2.25897	0.0238855	0.536036
Peak124570	Chr5	78917018	78917179	63.6336	5.09074	2.2475	2.26506	0.0235087	0.536036
Peak124612	Chr5	79510093	79510543	149.129	6.01849	2.2034	2.73146	0.00630553	0.536036
Peak124638	Chr5	80032429	80032862	114.021	5.26635	2.16689	2.43037	0.0150833	0.536036
Peak124639	Chr5	80041378	80041635	103.558	6.42137	2.33093	2.75485	0.00587191	0.536036
Peak124692	Chr5	81120995	81121489	195.8	4.50899	2.04939	2.20016	0.0277954	0.536036
Peak12472	Chr1	209715864	209716429	109.246	4.41794	2.10229	2.10149	0.0355975	0.536036
Peak124737	Chr5	81909680	81910108	91.5161	6.30641	2.33857	2.69669	0.00700325	0.536036
Peak124805	Chr5	82928632	82929187	142.361	4.72261	2.09532	2.25388	0.0242038	0.536036
Peak124828	Chr5	83323847	83324256	64.6509	4.60973	2.20016	2.09518	0.0361554	0.536036
Peak124839	Chr5	83585998	83586447	116.7	4.16438	2.07438	2.00753	0.0446937	0.536036
Peak124841	Chr5	83589998	83590251	65.8551	4.63204	2.19864	2.10677	0.0351371	0.536036
Peak124872	Chr5	83992310	83993072	243.469	6.05299	2.15469	2.80921	0.00496627	0.536036
Peak12499	Chr1	209830495	209830848	157.496	4.05153	2.03365	1.99225	0.0463439	0.536274
Peak125026	Chr5	88401092	88402041	212.327	4.14468	2.01572	2.05618	0.0397654	0.536036
Peak125033	Chr5	88572405	88573025	93.5507	5.04409	2.17561	2.31847	0.0204236	0.536036
Peak125037	Chr5	88585540	88585750	27.6957	4.89875	2.4519	1.99794	0.0457232	0.536036
Peak125065	Chr5	89333537	89333764	41.3566	4.56007	2.29098	1.99045	0.0465419	0.536274
Peak125074	Chr5	89469201	89469878	87.7168	5.45892	2.22512	2.45331	0.0141549	0.536036
Peak125114	Chr5	90279021	90279313	49.9726	5.66426	2.38699	2.37298	0.0176454	0.536036
Peak125122	Chr5	90370432	90370638	61.2253	5.04493	2.25074	2.24145	0.0249966	0.536036
Peak125132	Chr5	90447812	90448110	118.651	4.97842	2.13703	2.32959	0.0198278	0.536036
Peak125172	Chr5	91003007	91003344	27.6957	4.89875	2.4519	1.99794	0.0457232	0.536036
Peak125208	Chr5	92172588	92173570	189.51	5.24154	2.10861	2.48578	0.0129267	0.536036
Peak125226	Chr5	92481456	92481873	64.8378	5.11287	2.24597	2.27646	0.0228184	0.536036
Peak125337	Chr5	95005197	95005681	233.233	6.01114	2.1547	2.78978	0.00527444	0.536036
Peak125347	Chr5	95097968	95098428	174.686	4.77931	2.07969	2.29808	0.0215571	0.536036
Peak125378	Chr5	95367459	95368039	231.552	4.49443	2.0358	2.2077	0.0272653	0.536036
Peak125379	Chr5	95385199	95385591	130.734	4.45031	2.08328	2.13621	0.0326626	0.536036
Peak125383	Chr5	95429654	95430082	57.1976	5.81898	2.3746	2.45052	0.0142652	0.536036
Peak125394	Chr5	95513021	95513520	143.98	4.56111	2.08154	2.19122	0.028436	0.536036
Peak125406	Chr5	95615927	95616212	44.367	4.64974	2.28268	2.03697	0.0416533	0.536036
Peak125449	Chr5	96044902	96045358	89.1493	4.65008	2.14925	2.16358	0.0304964	0.536036
Peak125475	Chr5	96355291	96355871	113.233	4.92564	2.13862	2.30318	0.0212685	0.536036
Peak125481	Chr5	96406865	96407130	39.1352	5.36421	2.412	2.22397	0.0261504	0.536036
Peak125492	Chr5	96724536	96724799	48.5816	4.76354	2.27274	2.09595	0.0360866	0.536036
Peak125496	Chr5	96837090	96837935	85.1216	4.93551	2.18079	2.26317	0.023625	0.536036
Peak125524	Chr5	97550009	97550728	72.8932	4.41046	2.16198	2.04001	0.0413491	0.536036
Peak125525	Chr5	97584673	97585081	63.8205	5.94039	2.36512	2.51166	0.0120163	0.536036
Peak125527	Chr5	97628121	97628488	84.9348	4.59304	2.15199	2.13432	0.0328169	0.536036
Peak125551	Chr5	97967184	97967805	281.337	4.62303	2.03295	2.27405	0.0229629	0.536036
Peak125554	Chr5	98041493	98041957	99.9868	4.78341	2.14362	2.23146	0.0256508	0.536036
Peak125558	Chr5	98090899	98091502	129.115	4.61142	2.09733	2.19871	0.0278989	0.536036
Peak125782	Chr5	104240153	104240582	49.1837	4.77887	2.27143	2.1039	0.0353871	0.536036
Peak125793	Chr5	105185496	105185682	31.3081	5.06922	2.43725	2.0799	0.0375351	0.536036
Peak125794	Chr5	105221013	105221273	88.7756	4.17174	2.11158	1.97565	0.0481949	0.536274
Peak125814	Chr5	105728349	105728767	83.3154	4.91061	2.18207	2.25044	0.0244211	0.536036
Peak125822	Chr5	105880868	105881554	195.946	5.07676	2.09266	2.42598	0.0152671	0.536036
Peak125826	Chr5	106162820	106163113	34.9206	5.21582	2.42466	2.15115	0.0314643	0.536036
Peak125836	Chr5	106470770	106471382	39.1352	5.36421	2.412	2.22397	0.0261504	0.536036
Peak125850	Chr5	106701234	106701816	144.395	4.41313	2.06975	2.1322	0.0329904	0.536036
Peak125863	Chr5	106801922	106802265	137.503	5.47006	2.16109	2.53116	0.0113686	0.536036
Peak125948	Chr5	108127887	108128241	57.1976	5.81898	2.3746	2.45052	0.0142652	0.536036
Peak125981	Chr5	108990012	108990607	95.7722	4.73357	2.14564	2.20614	0.0273743	0.536036
Peak125984	Chr5	109017507	109017949	95.9591	5.07303	2.17433	2.33315	0.0196404	0.536036
Peak125997	Chr5	109212829	109213695	276.043	4.01222	1.98861	2.0176	0.0436329	0.536036
Peak126002	Chr5	109274694	109275194	144.769	4.74157	2.09504	2.26323	0.0236214	0.536036
Peak126007	Chr5	109336358	109336913	169.537	4.13768	2.03346	2.0348	0.0418711	0.536036
Peak126013	Chr5	109485828	109486266	108.603	5.21228	2.1688	2.4033	0.0162477	0.536036
Peak126014	Chr5	109494981	109495231	40.7546	4.54122	2.29276	1.98067	0.0476278	0.536274
Peak126018	Chr5	109624428	109625091	165.427	5.09446	2.10946	2.41505	0.015733	0.536036
Peak126043	Chr5	110216185	110216693	49.1837	4.77887	2.27143	2.1039	0.0353871	0.536036
Peak126044	Chr5	110235381	110235996	86.741	4.61787	2.15078	2.14707	0.0317876	0.536036
Peak126057	Chr5	110411179	110411515	120.499	4.35551	2.08533	2.08864	0.0367401	0.536036
Peak126080	Chr5	110775046	110775646	159.78	5.62875	2.15795	2.60838	0.0090972	0.536036
Peak126091	Chr5	110910072	110910377	38.5331	5.34438	2.41368	2.21421	0.0268147	0.536036
Peak126092	Chr5	110918715	110919091	178.818	6.86615	2.30527	2.97846	0.00289703	0.536036
Peak126105	Chr5	111078390	111078907	102.354	6.41072	2.33162	2.74947	0.00596925	0.536036
Peak126110	Chr5	111110204	111110542	41.3566	4.56007	2.29098	1.99045	0.0465419	0.536274
Peak126125	Chr5	111288972	111289398	119.253	4.98411	2.13687	2.33243	0.019678	0.536036
Peak126132	Chr5	111341315	111341678	39.5504	4.50287	2.29636	1.96087	0.0498945	0.537603
Peak126171	Chr5	112112077	112112297	69.6544	5.19676	2.24039	2.31958	0.0203638	0.536036
Peak126186	Chr5	112353779	112354182	69.6544	5.19676	2.24039	2.31958	0.0203638	0.536036
Peak126195	Chr5	112404291	112404707	74.8863	4.78569	2.18893	2.18631	0.0287927	0.536036
Peak126196	Chr5	112417503	112418414	453.968	4.23015	1.98156	2.13475	0.0327811	0.536036
Peak126200	Chr5	112437778	112437989	32.5123	5.12045	2.43285	2.10472	0.035316	0.536036
Peak126234	Chr5	112910187	112910701	147.593	4.58938	2.08118	2.20518	0.0274413	0.536036
Peak126247	Chr5	113488188	113489058	72.2911	4.40043	2.16259	2.03479	0.0418716	0.536036
Peak12625	Chr1	211458579	211458913	65.0246	5.96023	2.36362	2.52166	0.0116804	0.536036
Peak126253	Chr5	113579189	113579928	128.326	4.42877	2.0837	2.12543	0.0335504	0.536036
Peak126338	Chr5	115231448	115231821	40.3393	5.40269	2.40874	2.24295	0.0248998	0.536036
Peak126353	Chr5	115370907	115371118	27.0936	4.86753	2.45457	1.98305	0.0473624	0.536274
Peak12645	Chr1	211685394	211685581	141.613	4.13591	2.05054	2.01699	0.0436966	0.536036
Peak126499	Chr5	119700724	119700867	44.9691	4.66683	2.28114	2.04584	0.0407725	0.536036
Peak126507	Chr5	119751665	119751972	28.2977	4.9291	2.44929	2.01246	0.0441718	0.536036
Peak12651	Chr1	211724928	211725635	64.6509	4.60973	2.20016	2.09518	0.0361554	0.536036
Peak126512	Chr5	119785298	119785435	46.1733	4.6999	2.27825	2.06294	0.039118	0.536036
Peak126525	Chr5	119888258	119888679	30.7061	5.04264	2.43954	2.06705	0.0387296	0.536036
Peak126531	Chr5	119959794	119960139	44.9691	4.66683	2.28114	2.04584	0.0407725	0.536036
Peak12654	Chr1	211754990	211755169	61.8274	5.05658	2.24991	2.24746	0.0246105	0.536036
Peak126549	Chr5	121004309	121004698	51.592	4.83775	2.2666	2.13436	0.0328133	0.536036
Peak126577	Chr5	121487452	121487672	74.2842	4.77613	2.1895	2.18138	0.0291552	0.536036
Peak126588	Chr5	121595659	121596041	149.669	3.99153	2.03396	1.96244	0.0497109	0.537603
Peak126589	Chr5	121597950	121598100	40.3393	5.40269	2.40874	2.24295	0.0248998	0.536036
Peak126616	Chr5	122077466	122077829	42.5608	4.59682	2.28754	2.00951	0.0444834	0.536036
Peak126617	Chr5	122086885	122087553	493.498	3.89198	1.95336	1.99245	0.0463212	0.536274
Peak126661	Chr5	123052904	123053204	104.014	4.57087	2.12082	2.15524	0.031143	0.536036
Peak126662	Chr5	123056509	123056931	69.0523	5.18665	2.24104	2.31439	0.0206463	0.536036
Peak126682	Chr5	123389096	123389406	33.7165	5.16925	2.42866	2.12844	0.0333005	0.536036
Peak126793	Chr5	124746554	124747074	91.786	4.21169	2.10988	1.99618	0.0459142	0.536036
Peak126817	Chr5	125337991	125338580	95.5853	4.47183	2.1246	2.10479	0.0353095	0.536036
Peak126818	Chr5	125339075	125339415	71.0869	4.38007	2.16385	2.0242	0.0429494	0.536036
Peak126826	Chr5	125433705	125434518	121.848	5.33942	2.16454	2.46677	0.0136337	0.536036
Peak126855	Chr5	125782174	125782686	75.0731	5.28323	2.23499	2.36387	0.0180851	0.536036
Peak126890	Chr5	126220016	126220452	115.682	4.30771	2.08655	2.06452	0.0389688	0.536036
Peak126924	Chr5	126722270	126722740	89.3777	4.17989	2.11121	1.97986	0.0477195	0.536274
Peak126956	Chr5	127149251	127149781	193.994	4.49851	2.04934	2.1951	0.0281565	0.536036
Peak126973	Chr5	127270487	127270996	263.649	4.73505	2.04521	2.31519	0.0206023	0.536036
Peak126990	Chr5	127499768	127500080	70.6717	4.71682	2.19312	2.15073	0.0314973	0.536036
Peak126991	Chr5	127510530	127510995	108.976	6.46724	2.32799	2.77804	0.00546881	0.536036
Peak126996	Chr5	127552515	127553336	634.634	4.49769	1.99038	2.25972	0.0238386	0.536036
Peak127006	Chr5	127619959	127620344	126.291	4.7938	2.11437	2.26725	0.0233751	0.536036
Peak127007	Chr5	127623511	127623764	54.7893	5.7696	2.37855	2.42568	0.0152795	0.536036
Peak127024	Chr5	127972570	127973106	125.876	5.04459	2.13526	2.36252	0.0181511	0.536036
Peak127042	Chr5	128580220	128580466	26.4915	4.83541	2.45732	1.96776	0.0490961	0.536274
Peak127056	Chr5	128846945	128847436	30.104	5.01536	2.44188	2.05389	0.039986	0.536036
Peak127088	Chr5	129617715	129618173	78.4987	4.84104	2.18582	2.21475	0.0267772	0.536036
Peak127107	Chr5	130109562	130109775	40.9414	5.42137	2.40716	2.25218	0.0243107	0.536036
Peak127114	Chr5	130300328	130300856	80.0766	6.17614	2.34766	2.63076	0.00851941	0.536036
Peak127115	Chr5	130314223	130314565	54.0003	4.89367	2.26211	2.16332	0.0305165	0.536036
Peak127116	Chr5	130327750	130328349	130.963	4.16494	2.0611	2.02074	0.0433068	0.536036
Peak127124	Chr5	130555112	130555621	78.3119	4.49652	2.15706	2.08456	0.0371096	0.536036
Peak127193	Chr5	131586894	131587558	408.48	3.93524	1.96372	2.00397	0.0450734	0.536036
Peak127208	Chr5	131700178	131700324	37.3289	5.30291	2.41723	2.1938	0.02825	0.536036
Peak127221	Chr5	131764768	131765099	218.077	4.63002	2.05024	2.25828	0.0239282	0.536036
Peak127225	Chr5	131787239	131787542	89.7514	4.65797	2.14888	2.16763	0.0301871	0.536036
Peak127229	Chr5	131807681	131808004	169.6	6.14523	2.20041	2.79276	0.00522603	0.536036
Peak127402	Chr5	133885467	133885664	106.651	4.21185	2.08929	2.01592	0.0438083	0.536036
Peak127403	Chr5	133887637	133888351	246.604	4.56499	2.03682	2.24123	0.025011	0.536036
Peak12741	Chr1	212658081	212658536	224.887	4.78066	2.05935	2.32144	0.0202631	0.536036
Peak127438	Chr5	134475621	134475818	107.025	4.60406	2.11967	2.17206	0.0298512	0.536036
Peak127439	Chr5	134476324	134476924	291.884	4.12942	1.99418	2.07074	0.0383833	0.536036
Peak127452	Chr5	134605089	134606119	264.853	4.74007	2.04529	2.31755	0.0204738	0.536036
Peak127460	Chr5	134689707	134690422	280.798	6.18967	2.15509	2.87211	0.00407735	0.536036
Peak1275	Chr1	17960109	17960510	182.845	6.2175	2.19907	2.82733	0.00469378	0.536036
Peak127521	Chr5	135340205	135340450	108.831	4.6233	2.11911	2.18171	0.0291307	0.536036
Peak127564	Chr5	136111879	136112182	47.9795	4.74798	2.27407	2.08788	0.0368085	0.536036
Peak127567	Chr5	136146116	136146561	225.614	4.00734	2.00099	2.00268	0.045212	0.536036
Peak127570	Chr5	136150762	136151045	110.637	4.64233	2.11851	2.19132	0.0284285	0.536036
Peak127574	Chr5	136314748	136315368	123.239	5.82426	2.20933	2.63621	0.00838388	0.536036
Peak127584	Chr5	136432059	136432695	126.707	4.58982	2.09779	2.18792	0.0286751	0.536036
Peak127593	Chr5	136522799	136523147	130.88	5.41693	2.16242	2.50503	0.0122441	0.536036
Peak127594	Chr5	136526193	136526558	74.6579	6.10555	2.35275	2.59507	0.00945708	0.536036
Peak127608	Chr5	136600236	136600590	103.371	5.63851	2.21657	2.5438	0.0109653	0.536036
Peak127623	Chr5	136750783	136751435	189.863	3.94052	2.00895	1.96148	0.0498233	0.537603
Peak127629	Chr5	136822465	136822713	81.0939	5.37097	2.22988	2.40864	0.0160121	0.536036
Peak127634	Chr5	136896179	136896387	86.6995	6.25443	2.34215	2.67038	0.00757649	0.536036
Peak127636	Chr5	136899336	136899793	216.126	4.24329	2.0218	2.09876	0.0358378	0.536036
Peak127644	Chr5	136944789	136945186	167.316	4.22153	2.04097	2.0684	0.0386029	0.536036
Peak127655	Chr5	137042565	137042872	56.8239	4.45209	2.21159	2.01307	0.0441075	0.536036
Peak127657	Chr5	137066055	137066484	107.025	4.60406	2.11967	2.17206	0.0298512	0.536036
Peak127758	Chr5	138239139	138239349	81.1354	4.27657	2.13364	2.00436	0.0450318	0.536036
Peak127759	Chr5	138241313	138241588	149.627	4.32035	2.05907	2.09821	0.0358865	0.536036
Peak127768	Chr5	138350318	138350984	99.3847	4.77644	2.1439	2.22792	0.0258857	0.536036
Peak127799	Chr5	138695050	138695623	75.862	6.12193	2.35155	2.60336	0.00923156	0.536036
Peak127803	Chr5	138709281	138709863	208.444	4.57946	2.04982	2.23408	0.0254777	0.536036
Peak127890	Chr5	139581556	139581960	107.212	4.86349	2.14068	2.27194	0.02309	0.536036
Peak127907	Chr5	139677816	139678189	112.215	5.24867	2.1675	2.42153	0.0154553	0.536036
Peak127916	Chr5	139724364	139724728	90.5819	4.196	2.11047	1.98818	0.0467916	0.536274
Peak127927	Chr5	139913170	139914101	80.5334	4.26777	2.13401	1.99988	0.0455135	0.536036
Peak127932	Chr5	139968883	139969050	54.0003	4.89367	2.26211	2.16332	0.0305165	0.536036
Peak127937	Chr5	140004484	140004795	39.5504	4.50287	2.29636	1.96087	0.0498945	0.537603
Peak127988	Chr5	140868210	140869095	243.033	4.29963	2.0179	2.13075	0.0331101	0.536036
Peak128071	Chr5	141630853	141631426	282.832	5.65907	2.11068	2.68117	0.00733663	0.536036
Peak128090	Chr5	141764787	141765135	77.2946	4.82287	2.18684	2.20541	0.0274256	0.536036
Peak128098	Chr5	141823390	141823695	40.9414	5.42137	2.40716	2.25218	0.0243107	0.536036
Peak128114	Chr5	141900434	141900905	113.087	4.12705	2.07538	1.98857	0.0467484	0.536274
Peak128137	Chr5	142051471	142051682	70.8586	5.21665	2.23912	2.32978	0.0198178	0.536036
Peak128160	Chr5	142209393	142209703	32.5123	5.12045	2.43285	2.10472	0.035316	0.536036
Peak128174	Chr5	142284044	142284410	42.5608	4.59682	2.28754	2.00951	0.0444834	0.536036
Peak128188	Chr5	142413246	142413906	207.884	4.28241	2.02761	2.11205	0.034682	0.536036
Peak128200	Chr5	142523453	142524047	130.963	4.16494	2.0611	2.02074	0.0433068	0.536036
Peak128205	Chr5	142552369	142552583	90.1251	5.48899	2.22357	2.46854	0.0135664	0.536036
Peak128206	Chr5	142556834	142557318	352.03	6.79895	2.19533	3.09701	0.00195484	0.536036
Peak128208	Chr5	142584720	142585422	318.438	4.9406	2.04941	2.41074	0.0159203	0.536036
Peak128214	Chr5	142638148	142638611	193.205	4.38688	2.04125	2.14912	0.0316251	0.536036
Peak128231	Chr5	142850630	142851213	221.69	4.64833	2.05042	2.26702	0.023389	0.536036
Peak128241	Chr5	142933770	142934159	252.915	5.78364	2.12868	2.717	0.00658758	0.536036
Peak128299	Chr5	143569402	143569894	148.423	4.31099	2.05916	2.09357	0.0362985	0.536036
Peak128310	Chr5	143800937	143801377	79.1008	4.85	2.18532	2.21936	0.0264625	0.536036
Peak128311	Chr5	143807250	143807880	55.8066	4.93371	2.25898	2.18404	0.0289594	0.536036
Peak128320	Chr5	143946376	143947252	256.32	4.15482	2.00371	2.07356	0.03812	0.536036
Peak128325	Chr5	144158143	144158603	48.1664	5.62057	2.39056	2.35115	0.0187157	0.536036
Peak128330	Chr5	144441895	144442248	114.478	4.29541	2.08688	2.05829	0.039562	0.536036
Peak128335	Chr5	144730043	144730438	106.236	4.38515	2.10334	2.08485	0.0370829	0.536036
Peak12835	Chr1	214107965	214108321	31.3081	5.06922	2.43725	2.0799	0.0375351	0.536036
Peak128361	Chr5	145132209	145133085	101.191	4.79721	2.14309	2.23845	0.0251916	0.536036
Peak128373	Chr5	145282118	145282347	78.7271	4.2403	2.13552	1.98561	0.0470772	0.536274
Peak128375	Chr5	145300753	145301159	98.3674	5.10115	2.17313	2.34737	0.0189064	0.536036
Peak128378	Chr5	145317160	145317321	55.2045	4.92053	2.26	2.17722	0.0294639	0.536036
Peak128379	Chr5	145321218	145321679	246.126	3.93211	1.98955	1.97637	0.0481124	0.536274
Peak128382	Chr5	145354844	145355539	375.199	4.3123	1.99533	2.16119	0.0306806	0.536036
Peak128386	Chr5	145369023	145369404	42.5608	4.59682	2.28754	2.00951	0.0444834	0.536036
Peak128397	Chr5	145568014	145568335	115.267	4.48057	2.10044	2.13316	0.0329114	0.536036
Peak128398	Chr5	145570500	145570718	98.4089	4.29487	2.10647	2.03889	0.0414609	0.536036
Peak128407	Chr5	145749072	145749771	343.455	5.6634	2.09902	2.69811	0.00697345	0.536036
Peak128432	Chr5	146130481	146131087	141.613	4.13591	2.05054	2.01699	0.0436966	0.536036
Peak128437	Chr5	146184589	146184981	41.3566	4.56007	2.29098	1.99045	0.0465419	0.536274
Peak128448	Chr5	146373433	146374401	193.579	4.61388	2.05825	2.24165	0.0249839	0.536036
Peak128474	Chr5	146738749	146739430	60.4363	4.52779	2.20593	2.05256	0.0401157	0.536036
Peak128481	Chr5	146786656	146787283	234.562	4.50894	2.036	2.21461	0.0267866	0.536036
Peak1285	Chr1	18092051	18092835	340.196	4.53795	2.01648	2.25043	0.0244214	0.536036
Peak128531	Chr5	147281194	147281622	78.125	4.23098	2.13604	1.98076	0.047618	0.536274
Peak128550	Chr5	147582168	147582420	63.0315	5.07948	2.24829	2.25927	0.0238668	0.536036
Peak128561	Chr5	147766940	147767229	96.9348	6.36057	2.33493	2.7241	0.00644772	0.536036
Peak128563	Chr5	147796343	147796806	103.786	5.16152	2.17072	2.3778	0.0174165	0.536036
Peak128575	Chr5	147995576	147996049	95.3985	4.25787	2.10794	2.01992	0.0433915	0.536036
Peak128580	Chr5	148109803	148110331	179.773	4.20577	2.03348	2.06826	0.0386157	0.536036
Peak1286	Chr1	18095081	18095673	248.493	4.11914	2.00301	2.05648	0.0397367	0.536036
Peak128634	Chr5	148545760	148545997	39.5504	4.50287	2.29636	1.96087	0.0498945	0.537603
Peak128640	Chr5	148571982	148572237	40.7546	4.54122	2.29276	1.98067	0.0476278	0.536274
Peak128642	Chr5	148585341	148586188	211.413	4.98965	2.0798	2.39911	0.0164351	0.536036
Peak128644	Chr5	148591672	148592145	462.854	6.14022	2.11994	2.89642	0.00377447	0.536036
Peak12865	Chr1	214470282	214470931	300.749	5.09584	2.06404	2.46887	0.0135542	0.536036
Peak128673	Chr5	148777131	148777440	114.208	5.74482	2.21219	2.59689	0.00940726	0.536036
Peak128692	Chr5	148880557	148880987	133.475	5.90645	2.20662	2.6767	0.00743514	0.536036
Peak128758	Chr5	149429672	149430097	92.3466	5.02929	2.17628	2.31096	0.0208351	0.536036
Peak128761	Chr5	149444920	149445829	482.972	4.59261	2.00577	2.2897	0.0220388	0.536036
Peak12878	Chr1	214573503	214573784	88.9209	5.47407	2.22434	2.46099	0.0138554	0.536036
Peak128808	Chr5	149853611	149854048	399.283	4.38205	1.99778	2.19346	0.028274	0.536036
Peak128816	Chr5	149872095	149872538	257.254	4.52345	2.03101	2.2272	0.025934	0.536036
Peak12882	Chr1	214595413	214596041	146.949	5.21548	2.13154	2.44681	0.0144127	0.536036
Peak128828	Chr5	149939258	149939611	99.7584	5.60007	2.21828	2.52452	0.0115858	0.536036
Peak128835	Chr5	149968991	149969455	149.212	4.4509	2.06931	2.15091	0.0314832	0.536036
Peak128855	Chr5	150160501	150160673	32.5123	5.12045	2.43285	2.10472	0.035316	0.536036
Peak128871	Chr5	150417518	150418706	152.036	4.33883	2.05889	2.10736	0.0350863	0.536036
Peak128876	Chr5	150451976	150452567	238.174	4.52609	2.03624	2.22277	0.0262313	0.536036
Peak128877	Chr5	150455342	150455809	184.818	4.06228	2.02026	2.01077	0.0443502	0.536036
Peak128962	Chr5	151557237	151558299	213.946	4.08001	2.01032	2.02953	0.0424038	0.536036
Peak12897	Chr1	214699513	214699993	30.7061	5.04264	2.43954	2.06705	0.0387296	0.536036
Peak128982	Chr5	152514813	152515288	61.6405	4.55192	2.20417	2.06514	0.0389094	0.536036
Peak128988	Chr5	152602583	152603184	82.9417	4.30309	2.13226	2.01808	0.0435825	0.536036
Peak129008	Chr5	152945465	152945700	64.2357	5.10187	2.24673	2.2708	0.0231593	0.536036
Peak129017	Chr5	153038674	153039260	102.623	4.34438	2.10473	2.0641	0.0390081	0.536036
Peak129024	Chr5	153162207	153162732	184.922	4.84254	2.07957	2.32863	0.0198789	0.536036
Peak129075	Chr5	153785859	153786189	100.36	5.6066	2.21798	2.52779	0.0114783	0.536036
Peak129124	Chr5	154466601	154467107	100.215	4.31646	2.10565	2.04994	0.0403704	0.536036
Peak129135	Chr5	155306014	155306478	46.3601	5.57465	2.39435	2.32825	0.0198988	0.536036
Peak129222	Chr5	156998670	156998846	74.0973	4.43025	2.16079	2.05029	0.0403357	0.536036
Peak129267	Chr5	157466676	157467443	78.914	4.50567	2.15656	2.08929	0.0366818	0.536036
Peak129275	Chr5	157567177	157567587	115.454	4.69141	2.11704	2.21603	0.0266897	0.536036
Peak12928	Chr1	215016174	215016901	161.856	4.54371	2.06861	2.19651	0.0280556	0.536036
Peak129297	Chr5	157877768	157878605	149.773	4.98495	2.11079	2.36165	0.018194	0.536036
Peak1293	Chr1	18202096	18202683	103.828	4.35815	2.10425	2.07112	0.038348	0.536036
Peak129317	Chr5	158087753	158088036	79.4745	6.16858	2.3482	2.62694	0.0086157	0.536036
Peak129320	Chr5	158129214	158129850	279.407	5.88269	2.12948	2.76251	0.00573596	0.536036
Peak129323	Chr5	158173988	158174256	46.3601	5.57465	2.39435	2.32825	0.0198988	0.536036
Peak129397	Chr5	158945380	158945769	81.5091	4.88508	2.18341	2.23736	0.0252628	0.536036
Peak1294	Chr1	18205430	18205762	151.392	4.79191	2.09438	2.28799	0.022138	0.536036
Peak12942	Chr1	215191927	215192260	107.855	4.22517	2.08886	2.02271	0.0431028	0.536036
Peak129460	Chr5	159769434	159770039	150.458	4.09771	2.04154	2.00717	0.0447317	0.536036
Peak12949	Chr1	215287249	215288259	165.323	4.10843	2.03341	2.02046	0.0433356	0.536036
Peak129532	Chr5	162532369	162532959	166.901	4.3269	2.04916	2.11155	0.0347253	0.536036
Peak129535	Chr5	162675255	162676545	276.189	4.24022	2.00555	2.11424	0.0344947	0.536036
Peak129554	Chr5	163011807	163012689	193.683	6.2722	2.19816	2.85339	0.0043256	0.536036
Peak129561	Chr5	163265843	163266100	45.7581	5.55881	2.39566	2.32037	0.020321	0.536036
Peak129588	Chr5	163763917	163764319	294.708	4.08775	1.99055	2.05358	0.0400164	0.536036
Peak129665	Chr5	166912416	166912691	31.3081	5.06922	2.43725	2.0799	0.0375351	0.536036
Peak129666	Chr5	166915475	166915707	34.9206	5.21582	2.42466	2.15115	0.0314643	0.536036
Peak129671	Chr5	167006308	167006938	100.174	5.12171	2.17228	2.35776	0.0183857	0.536036
Peak129676	Chr5	167060912	167061775	205.164	5.32625	2.10848	2.52611	0.0115332	0.536036
Peak129679	Chr5	167079528	167080109	81.8828	6.19834	2.34608	2.642	0.00824188	0.536036
Peak129680	Chr5	167080759	167081211	49.9726	5.66426	2.38699	2.37298	0.0176454	0.536036
Peak129682	Chr5	167097863	167098573	203.212	4.66824	2.05849	2.2678	0.0233412	0.536036
Peak129687	Chr5	167137705	167138036	43.765	4.63239	2.28426	2.02796	0.0425644	0.536036
Peak129690	Chr5	167156894	167157587	297.303	4.1505	1.99473	2.08073	0.0374587	0.536036
Peak129691	Chr5	167170570	167171351	102.81	4.55729	2.1213	2.14835	0.0316863	0.536036
Peak129692	Chr5	167181279	167182041	217.475	4.62693	2.05021	2.25681	0.0240202	0.536036
Peak129693	Chr5	167186406	167187135	190.755	4.72864	2.06819	2.28637	0.0222324	0.536036
Peak129694	Chr5	167190902	167191122	46.3601	5.57465	2.39435	2.32825	0.0198988	0.536036
Peak129695	Chr5	167197323	167198037	75.9036	4.45926	2.15908	2.06535	0.0388902	0.536036
Peak129697	Chr5	167223674	167224170	174.645	5.40123	2.12916	2.53679	0.0111874	0.536036
Peak129698	Chr5	167230022	167230593	123.468	5.023	2.13583	2.35178	0.0186837	0.536036
Peak129705	Chr5	167343258	167344050	175.101	4.63272	2.06822	2.23995	0.025094	0.536036
Peak129706	Chr5	167361453	167362048	278.472	5.01343	2.06252	2.43073	0.0150684	0.536036
Peak129707	Chr5	167372546	167373334	401.878	4.4385	2.00164	2.21743	0.0265937	0.536036
Peak129709	Chr5	167425266	167425566	33.7165	5.16925	2.42866	2.12844	0.0333005	0.536036
Peak129714	Chr5	167500897	167501383	79.7029	4.85889	2.18483	2.22392	0.0261538	0.536036
Peak129736	Chr5	167739943	167740318	115.496	4.15208	2.0747	2.00129	0.0453613	0.536036
Peak129739	Chr5	167751854	167752500	137.586	4.22269	2.06025	2.0496	0.0404036	0.536036
Peak12974	Chr1	215663202	215663794	34.9206	5.21582	2.42466	2.15115	0.0314643	0.536036
Peak129742	Chr5	167791187	167791664	222.583	6.40148	2.19649	2.91442	0.00356352	0.536036
Peak129806	Chr5	168721960	168722106	56.5955	5.80695	2.37555	2.44446	0.0145068	0.536036
Peak129807	Chr5	168723428	168724048	132.582	4.05815	2.05167	1.97798	0.0479315	0.536274
Peak129820	Chr5	168972860	168973071	44.9691	4.66683	2.28114	2.04584	0.0407725	0.536036
Peak129825	Chr5	169029514	169029958	86.6995	6.25443	2.34215	2.67038	0.00757649	0.536036
Peak129840	Chr5	169169748	169170320	311.234	3.91727	1.97482	1.98361	0.0472992	0.536274
Peak129851	Chr5	169230098	169230767	154.257	4.23573	2.04965	2.06657	0.0387751	0.536036
Peak129865	Chr5	169372666	169373371	216.915	4.33102	2.0281	2.13551	0.0327196	0.536036
Peak129875	Chr5	169547619	169548127	158.845	4.52234	2.06875	2.18602	0.0288139	0.536036
Peak129882	Chr5	169586107	169586467	200.576	4.93211	2.07961	2.37165	0.0177087	0.536036
Peak129907	Chr5	169878934	169879505	69.2807	4.34896	2.16574	2.00807	0.0446354	0.536036
Peak129979	Chr5	171022794	171023948	368.95	4.39466	2.00214	2.19498	0.0281651	0.536036
Peak130008	Chr5	171381421	171382014	130.776	4.04203	2.05184	1.96995	0.0488437	0.536274
Peak130009	Chr5	171402174	171402757	104.803	4.8375	2.1416	2.25883	0.0238939	0.536036
Peak130011	Chr5	171416354	171416580	71.0454	6.05419	2.35654	2.5691	0.0101962	0.536036
Peak130019	Chr5	171560259	171560661	131.15	4.30149	2.07147	2.07654	0.0378439	0.536036
Peak130038	Chr5	171788467	171789052	379.248	5.12702	2.05419	2.49588	0.0125645	0.536036
Peak130044	Chr5	171834584	171835135	131.752	4.30684	2.07137	2.07922	0.0375973	0.536036
Peak130047	Chr5	171845242	171845625	120.644	5.32854	2.16487	2.46137	0.0138409	0.536036
Peak130059	Chr5	171986085	171986448	179.586	4.11337	2.02662	2.02967	0.0423897	0.536036
Peak130071	Chr5	172160217	172161159	443.027	3.96547	1.96281	2.02031	0.0433515	0.536036
Peak130084	Chr5	172227102	172227519	309.407	4.90971	2.04862	2.3966	0.0165481	0.536036
Peak130103	Chr5	172328117	172328426	154.402	4.81398	2.09412	2.29881	0.0215158	0.536036
Peak130107	Chr5	172347173	172347815	251.649	4.41624	2.02443	2.18148	0.0291482	0.536036
Peak130108	Chr5	172356381	172356754	190.714	5.24833	2.10859	2.48903	0.0128093	0.536036
Peak130149	Chr5	172856428	172857226	145.371	4.74625	2.09497	2.26554	0.0234796	0.536036
Peak130155	Chr5	172901869	172902341	211.268	4.48826	2.04194	2.19804	0.0279463	0.536036
Peak130156	Chr5	172904768	172904923	30.104	5.01536	2.44188	2.05389	0.039986	0.536036
Peak130159	Chr5	172940266	172940842	66.2288	5.97994	2.36212	2.5316	0.0113543	0.536036
Peak130184	Chr5	173249563	173249771	68.2634	4.6753	2.19578	2.12922	0.0332358	0.536036
Peak130186	Chr5	173252300	173252526	134.534	4.6584	2.09641	2.22208	0.0262777	0.536036
Peak130192	Chr5	173307532	173307928	124.859	5.36584	2.16383	2.47979	0.0131461	0.536036
Peak130201	Chr5	173380531	173381048	163.807	5.33279	2.12989	2.50379	0.0122872	0.536036
Peak130221	Chr5	173762939	173763468	106.838	4.39179	2.10312	2.08823	0.0367775	0.536036
Peak130225	Chr5	173781749	173782634	244.569	4.7571	2.05173	2.31858	0.0204176	0.536036
Peak130230	Chr5	173837584	173838281	148.797	4.59863	2.08107	2.20974	0.0271229	0.536036
Peak130252	Chr5	174023505	174023960	49.7858	4.79374	2.27024	2.11156	0.0347245	0.536036
Peak130286	Chr5	174662079	174663041	239.005	4.35795	2.02345	2.15372	0.031262	0.536036
Peak130292	Chr5	174714709	174715805	326.68	4.87413	2.0431	2.38566	0.0170484	0.536036
Peak130305	Chr5	174944748	174945353	118.693	4.33784	2.08577	2.07973	0.0375499	0.536036
Peak130323	Chr5	175248610	175249711	351.012	3.93622	1.97029	1.99779	0.0457391	0.536036
Peak130328	Chr5	175349133	175349865	705.637	4.7168	2.00322	2.35461	0.018542	0.536036
Peak130351	Chr5	175900672	175901062	70.8586	5.21665	2.23912	2.32978	0.0198178	0.536036
Peak130492	Chr5	178078190	178078791	214.361	4.01312	2.00506	2.00149	0.0453395	0.536036
Peak130494	Chr5	178117263	178117602	48.5816	4.76354	2.27274	2.09595	0.0360866	0.536036
Peak130497	Chr5	178213109	178213332	106.423	4.59751	2.11989	2.16874	0.0301023	0.536036
Peak130515	Chr5	178692431	178693150	614.786	4.02179	1.95638	2.05573	0.039809	0.536036
Peak130517	Chr5	178702552	178703630	395.006	3.96373	1.96723	2.01488	0.0439171	0.536036
Peak130518	Chr5	178731381	178731833	99.9452	6.38889	2.33305	2.73843	0.00617338	0.536036
Peak130521	Chr5	178746783	178747467	131.523	4.63257	2.0969	2.20924	0.0271578	0.536036
Peak130527	Chr5	178805419	178806253	267.157	4.20228	2.00471	2.09621	0.036064	0.536036
Peak130541	Chr5	179054071	179054330	95.357	5.06588	2.17464	2.32952	0.0198314	0.536036
Peak13059	Chr1	216981106	216981348	75.6752	5.29237	2.23444	2.36855	0.0178582	0.536036
Peak130597	Chr5	179770042	179770535	41.5435	5.43969	2.40562	2.26124	0.0237442	0.536036
Peak130612	Chr5	180063374	180064126	216.23	5.01417	2.07991	2.41076	0.0159192	0.536036
Peak130616	Chr5	180226984	180227789	523.041	3.88361	1.95081	1.99076	0.0465067	0.536274
Peak13086	Chr1	217447205	217447559	117.302	4.17047	2.07423	2.01062	0.0443661	0.536036
Peak130878	Chr6	2412838	2413456	128.471	5.39683	2.16296	2.49511	0.0125918	0.536036
Peak130934	Chr6	2876636	2877491	148.049	4.07873	2.04171	1.9977	0.0457487	0.536036
Peak130963	Chr6	3061774	3062187	156.292	4.0425	2.0337	1.98776	0.0468386	0.536274
Peak130990	Chr6	3282048	3282964	259.621	4.8227	2.05268	2.34947	0.0188002	0.536036
Peak131004	Chr6	3390855	3391312	181.205	4.03919	2.02019	1.99941	0.0455637	0.536036
Peak131018	Chr6	3517592	3517947	74.0973	4.43025	2.16079	2.05029	0.0403357	0.536036
Peak131026	Chr6	3592539	3593186	138.79	4.23288	2.06011	2.05469	0.039909	0.536036
Peak13111	Chr1	218065406	218065593	37.931	5.32353	2.41547	2.20393	0.0275296	0.536036
Peak131131	Chr6	4603481	4603805	147.925	6.01039	2.20361	2.72751	0.00638139	0.536036
Peak131186	Chr6	5214147	5214353	47.3774	4.7322	2.27543	2.07969	0.0375536	0.536036
Peak131189	Chr6	5230978	5231178	43.3497	5.49261	2.40118	2.28747	0.0221686	0.536036
Peak131203	Chr6	5498266	5499006	163.766	6.80133	2.30859	2.9461	0.00321808	0.536036
Peak131206	Chr6	5512009	5512566	67.4745	4.31667	2.16787	1.99121	0.0464581	0.536274
Peak131226	Chr6	5941553	5941729	35.5227	5.23832	2.42274	2.16215	0.0306069	0.536036
Peak131309	Chr6	7401411	7401683	49.1837	4.77887	2.27143	2.1039	0.0353871	0.536036
Peak131310	Chr6	7415089	7415474	77.2946	4.82287	2.18684	2.20541	0.0274256	0.536036
Peak131416	Chr6	9139994	9140649	150.977	4.99383	2.11067	2.36599	0.0179817	0.536036
Peak131424	Chr6	9361245	9361407	27.6957	4.89875	2.4519	1.99794	0.0457232	0.536036
Peak131444	Chr6	9647649	9648468	107.814	4.86988	2.14046	2.27516	0.0228962	0.536036
Peak131534	Chr6	10760139	10760811	200.659	4.24181	2.02727	2.09238	0.0364048	0.536036
Peak131592	Chr6	11416434	11416746	64.4641	4.26062	2.1717	1.96188	0.0497766	0.537603
Peak131615	Chr6	11609487	11610094	475.249	3.82234	1.94948	1.9607	0.0499142	0.537603
Peak131618	Chr6	11616409	11616892	354.5	4.34988	2.00068	2.1742	0.0296902	0.536036
Peak131654	Chr6	12025227	12025584	52.7962	4.86608	2.26431	2.14904	0.0316313	0.536036
Peak13168	Chr1	218765959	218766334	26.4915	4.83541	2.45732	1.96776	0.0490961	0.536274
Peak131690	Chr6	12420848	12421392	117.821	5.77734	2.21102	2.61298	0.00897575	0.536036
Peak131694	Chr6	12483960	12484466	226.05	5.23028	2.09321	2.49869	0.0124654	0.536036
Peak131701	Chr6	12579055	12579382	85.9105	5.43571	2.22635	2.44153	0.014625	0.536036
Peak131729	Chr6	13006882	13007403	76.9209	4.21211	2.13711	1.97094	0.0487308	0.536274
Peak131813	Chr6	13984774	13985237	67.0592	4.6539	2.19718	2.11812	0.0341649	0.536036
Peak131847	Chr6	14271148	14271830	417.823	4.97235	2.03872	2.43895	0.0147299	0.536036
Peak131848	Chr6	14272367	14272507	33.1144	5.14514	2.43072	2.11671	0.0342844	0.536036
Peak131885	Chr6	14703951	14704125	46.3601	5.57465	2.39435	2.32825	0.0198988	0.536036
Peak131903	Chr6	14851551	14852015	49.1837	4.77887	2.27143	2.1039	0.0353871	0.536036
Peak13193	Chr1	218996583	218997237	209.233	4.70077	2.05868	2.28339	0.0224074	0.536036
Peak131949	Chr6	15351938	15352196	143.606	4.27267	2.05959	2.07453	0.0380304	0.536036
Peak131971	Chr6	15477080	15477367	54.4156	4.39826	2.21589	1.98487	0.0471585	0.536274
Peak132003	Chr6	15876699	15876993	97.9521	5.58049	2.21911	2.51474	0.0119119	0.536036
Peak132164	Chr6	17270124	17270549	136.34	4.67358	2.09613	2.22962	0.0257727	0.536036
Peak132188	Chr6	17575181	17575575	70.0696	4.7066	2.19377	2.14544	0.0319177	0.536036
Peak132207	Chr6	17876320	17876695	187.288	5.47492	2.12867	2.57199	0.0101117	0.536036
Peak132212	Chr6	17911981	17912149	55.3913	5.78237	2.37752	2.4321	0.0150114	0.536036
Peak132254	Chr6	18362286	18362658	275.005	5.63057	2.11035	2.66808	0.00762866	0.536036
Peak132297	Chr6	19301966	19302640	181.911	4.82433	2.0796	2.31984	0.0203495	0.536036
Peak132307	Chr6	19410740	19411047	148.568	4.97599	2.11093	2.35726	0.0184106	0.536036
Peak132310	Chr6	19418005	19418269	81.3223	4.5415	2.15463	2.10778	0.0350497	0.536036
Peak132313	Chr6	19472299	19472839	363.905	4.49006	2.00977	2.23412	0.0254751	0.536036
Peak13239	Chr1	219596100	219596794	113.419	5.26049	2.16709	2.42745	0.0152056	0.536036
Peak132415	Chr6	21033709	21034218	42.1456	5.45766	2.40411	2.27014	0.0231991	0.536036
Peak13242	Chr1	219615906	219616367	159.302	4.06494	2.03358	1.99891	0.0456184	0.536036
Peak132431	Chr6	21227838	21228090	80.9071	4.87643	2.18388	2.23292	0.0255542	0.536036
Peak132440	Chr6	21402648	21402952	36.7269	5.28184	2.41902	2.18346	0.0290018	0.536036
Peak132454	Chr6	21679288	21680461	283.185	4.4003	2.01608	2.18261	0.0290649	0.536036
Peak132469	Chr6	21856573	21857325	76.0904	4.80454	2.18783	2.19603	0.0280896	0.536036
Peak132474	Chr6	21898564	21898952	132.458	6.63438	2.31782	2.86234	0.00420522	0.536036
Peak132499	Chr6	22231878	22232172	186.541	4.70371	2.06816	2.27435	0.022945	0.536036
Peak132506	Chr6	22320676	22321474	187.039	3.99715	2.01441	1.98428	0.0472247	0.536274
Peak132508	Chr6	22399934	22400213	44.9691	4.66683	2.28114	2.04584	0.0407725	0.536036
Peak132510	Chr6	22421330	22421855	69.6544	5.19676	2.24039	2.31958	0.0203638	0.536036
Peak132512	Chr6	22448590	22449095	88.9209	5.47407	2.22434	2.46099	0.0138554	0.536036
Peak132518	Chr6	22596311	22596640	42.5608	4.59682	2.28754	2.00951	0.0444834	0.536036
Peak132540	Chr6	22887486	22887766	33.7165	5.16925	2.42866	2.12844	0.0333005	0.536036
Peak132602	Chr6	24329316	24329544	58.6301	4.49053	2.20871	2.0331	0.0420422	0.536036
Peak132603	Chr6	24332578	24333073	225.032	5.42351	2.10876	2.57189	0.0101144	0.536036
Peak132607	Chr6	24395156	24395550	65.8551	4.63204	2.19864	2.10677	0.0351371	0.536036
Peak132612	Chr6	24483255	24483628	55.9934	5.79474	2.37653	2.43833	0.0147555	0.536036
Peak132647	Chr6	24902887	24903437	275.067	3.90853	1.98098	1.97303	0.0484923	0.536274
Peak132682	Chr6	25202639	25203169	63.6336	5.09074	2.2475	2.26506	0.0235087	0.536036
Peak132712	Chr6	25500141	25500481	101.191	4.79721	2.14309	2.23845	0.0251916	0.536036
Peak13285	Chr1	219964275	219964929	141.426	4.0247	2.04229	1.97068	0.04876	0.536274
Peak132850	Chr6	26892091	26892289	47.5643	5.60552	2.3918	2.34364	0.0190967	0.536036
Peak132963	Chr6	28134637	28135284	331.144	3.86841	1.96804	1.96562	0.0493426	0.537603
Peak13298	Chr1	220111957	220112373	109.475	4.08849	2.07642	1.96901	0.0489517	0.536274
Peak13299	Chr1	220174211	220174861	97.9521	5.58049	2.21911	2.51474	0.0119119	0.536036
Peak13300	Chr1	220180896	220181210	43.3497	5.49261	2.40118	2.28747	0.0221686	0.536036
Peak133025	Chr6	28875159	28875613	62.2426	4.56379	2.20331	2.07133	0.0383281	0.536036
Peak133048	Chr6	29218371	29218556	30.104	5.01536	2.44188	2.05389	0.039986	0.536036
Peak133280	Chr6	31714922	31715156	37.3289	5.30291	2.41723	2.1938	0.02825	0.536036
Peak133525	Chr6	34380714	34380960	26.4915	4.83541	2.45732	1.96776	0.0490961	0.536274
Peak13360	Chr1	221075257	221075507	28.8998	4.95863	2.44676	2.02661	0.0427022	0.536036
Peak133616	Chr6	35327728	35328203	143.793	4.40831	2.06981	2.12981	0.0331875	0.536036
Peak133620	Chr6	35358911	35359788	270.396	4.09685	1.99614	2.05239	0.0401322	0.536036
Peak133624	Chr6	35395611	35396601	217.621	5.18969	2.093	2.47954	0.0131551	0.536036
Peak133710	Chr6	36612405	36612917	171.572	3.97501	2.02008	1.96774	0.0490975	0.536274
Peak133712	Chr6	36625776	36626184	133.89	5.44146	2.16179	2.51711	0.0118322	0.536036
Peak133748	Chr6	36906355	36906728	56.2218	4.43888	2.21263	2.00615	0.0448401	0.536036
Peak133780	Chr6	37212492	37212923	318.147	4.33974	2.00525	2.16419	0.03045	0.536036
Peak133804	Chr6	37424662	37425256	125.689	4.78837	2.1145	2.26455	0.0235406	0.536036
Peak133824	Chr6	37570287	37570486	45.7581	5.55881	2.39566	2.32037	0.020321	0.536036
Peak133835	Chr6	37625210	37625718	79.3292	4.24953	2.13501	1.99041	0.0465463	0.536274
Peak133855	Chr6	37830752	37831120	68.2634	4.6753	2.19578	2.12922	0.0332358	0.536036
Peak133874	Chr6	38099412	38099742	199.911	3.93136	2.00419	1.96157	0.0498129	0.537603
Peak133963	Chr6	39567623	39567987	37.931	5.32353	2.41547	2.20393	0.0275296	0.536036
Peak13399	Chr1	221623209	221623712	50.3878	4.80861	2.269	2.11927	0.034068	0.536036
Peak133996	Chr6	39852494	39852932	217.787	3.9661	2.00041	1.98264	0.0474076	0.536274
Peak134028	Chr6	40746030	40746395	143.004	4.26778	2.05965	2.07209	0.0382569	0.536036
Peak134029	Chr6	40747062	40747642	185.15	4.56376	2.05814	2.21743	0.026594	0.536036
Peak134041	Chr6	40874577	40875472	137.17	4.35373	2.07059	2.10265	0.035496	0.536036
Peak134045	Chr6	40899790	40899949	39.1352	5.36421	2.412	2.22397	0.0261504	0.536036
Peak134046	Chr6	40904488	40905031	224.555	4.28709	2.02234	2.11986	0.0340175	0.536036
Peak134048	Chr6	40918649	40919334	198.437	4.31949	2.03396	2.12368	0.0336969	0.536036
Peak134149	Chr6	42110512	42110997	108.457	4.23177	2.08866	2.02607	0.0427572	0.536036
Peak134176	Chr6	42375239	42375411	74.2842	4.77613	2.1895	2.18138	0.0291552	0.536036
Peak134179	Chr6	42428645	42429068	40.7546	4.54122	2.29276	1.98067	0.0476278	0.536274
Peak134198	Chr6	42733839	42734404	348.729	5.14001	2.05924	2.49607	0.0125578	0.536036
Peak134226	Chr6	43092965	43093129	76.5056	4.46857	2.15863	2.07009	0.0384435	0.536036
Peak134288	Chr6	43810009	43810292	104.803	4.8375	2.1416	2.25883	0.0238939	0.536036
Peak134309	Chr6	43979821	43980146	127.496	4.80455	2.11412	2.2726	0.0230502	0.536036
Peak134356	Chr6	44307652	44307937	47.9795	4.74798	2.27407	2.08788	0.0368085	0.536036
Peak134379	Chr6	44476339	44476871	66.2703	4.2946	2.16936	1.97966	0.0477413	0.536274
Peak13438	Chr1	222019118	222019694	120.125	4.06282	2.06311	1.96927	0.0489219	0.536274
Peak134393	Chr6	44628875	44629364	185.005	4.14794	2.02672	2.04662	0.0406952	0.536036
Peak134398	Chr6	44663836	44664212	75.6752	5.29237	2.23444	2.36855	0.0178582	0.536036
Peak134460	Chr6	45593808	45594585	129.717	4.61674	2.09722	2.20136	0.0277104	0.536036
Peak134482	Chr6	45864536	45865167	233.877	5.26647	2.09344	2.5157	0.0118797	0.536036
Peak134518	Chr6	46420924	46421866	158.991	5.30069	2.1303	2.48823	0.0128381	0.536036
Peak134520	Chr6	46441663	46442027	80.5334	4.26777	2.13401	1.99988	0.0455135	0.536036
Peak13459	Chr1	222252376	222252607	54.0003	4.89367	2.26211	2.16332	0.0305165	0.536036
Peak134610	Chr6	47349009	47349635	140.222	4.01472	2.04231	1.96577	0.0493251	0.537603
Peak134618	Chr6	47451610	47452784	234.666	5.46727	2.10897	2.59239	0.00953121	0.536036
Peak134631	Chr6	47696746	47697361	118.693	4.33784	2.08577	2.07973	0.0375499	0.536036
Peak134644	Chr6	47848288	47848674	30.7061	5.04264	2.43954	2.06705	0.0387296	0.536036
Peak13466	Chr1	222348441	222348961	74.6994	4.44001	2.16021	2.05536	0.0398442	0.536036
Peak134664	Chr6	48103145	48103734	72.8932	4.41046	2.16198	2.04001	0.0413491	0.536036
Peak134670	Chr6	48286373	48286780	120.312	4.20043	2.07349	2.02578	0.0427872	0.536036
Peak134679	Chr6	48579119	48579518	47.3774	4.7322	2.27543	2.07969	0.0375536	0.536036
Peak13475	Chr1	222475102	222475274	46.1733	4.6999	2.27825	2.06294	0.039118	0.536036
Peak13480	Chr1	222512814	222513173	43.3497	5.49261	2.40118	2.28747	0.0221686	0.536036
Peak134869	Chr6	52659285	52659497	29.5019	4.98737	2.44429	2.04042	0.0413086	0.536036
Peak134870	Chr6	52664179	52664352	28.2977	4.9291	2.44929	2.01246	0.0441718	0.536036
Peak134874	Chr6	52699014	52699646	110.222	4.89505	2.13961	2.28783	0.0221476	0.536036
Peak134889	Chr6	52818767	52819184	127.08	5.05521	2.13499	2.36779	0.0178945	0.536036
Peak134906	Chr6	52971800	52972360	251.15	5.17508	2.08136	2.48639	0.0129046	0.536036
Peak13491	Chr1	222565889	222566266	285.282	5.16645	2.07243	2.49294	0.012669	0.536036
Peak134955	Chr6	53447878	53448097	59.0038	5.85411	2.37182	2.4682	0.0135796	0.536036
Peak134960	Chr6	53480468	53481058	171.717	4.35962	2.04908	2.1276	0.0333701	0.536036
Peak135026	Chr6	54390547	54391084	70.0696	4.7066	2.19377	2.14544	0.0319177	0.536036
Peak135067	Chr6	56088782	56089139	111.198	5.71654	2.21331	2.58281	0.00980002	0.536036
Peak13510	Chr1	222800571	222800816	131.565	4.17034	2.061	2.02345	0.0430263	0.536036
Peak135140	Chr6	56673745	56674191	208.34	3.97982	2.00468	1.98526	0.047115	0.536274
Peak135192	Chr6	57339802	57339965	33.7165	5.16925	2.42866	2.12844	0.0333005	0.536036
Peak135231	Chr6	58617526	58617887	34.3185	5.1928	2.42664	2.13992	0.0323614	0.536036
Peak135232	Chr6	58677745	58678339	46.9622	5.59021	2.39306	2.33601	0.0194909	0.536036
Peak135347	Chr6	67674136	67674379	40.7546	4.54122	2.29276	1.98067	0.0476278	0.536274
Peak135381	Chr6	69736236	69736877	193.018	4.28774	2.03378	2.10827	0.0350079	0.536036
Peak135384	Chr6	69799891	69800374	172.319	4.36364	2.04907	2.12957	0.0332072	0.536036
Peak135462	Chr6	71789945	71790113	26.4915	4.83541	2.45732	1.96776	0.0490961	0.536274
Peak135464	Chr6	71817369	71818126	193.018	4.28774	2.03378	2.10827	0.0350079	0.536036
Peak135467	Chr6	71848813	71849446	191.212	4.27694	2.03372	2.10301	0.0354648	0.536036
Peak135470	Chr6	71906976	71907744	161.897	4.18328	2.04109	2.04953	0.0404107	0.536036
Peak135475	Chr6	71958132	71958473	124.257	5.36058	2.16398	2.47718	0.0132425	0.536036
Peak135507	Chr6	72312192	72312703	190.153	4.72512	2.06818	2.28468	0.0223319	0.536036
Peak135510	Chr6	72431410	72431760	99.5715	5.1149	2.17256	2.35432	0.0185566	0.536036
Peak135545	Chr6	73131699	73132195	207.987	5.14107	2.09284	2.45651	0.0140295	0.536036
Peak135547	Chr6	73134994	73135373	75.862	6.12193	2.35155	2.60336	0.00923156	0.536036
Peak135548	Chr6	73174681	73175299	137.586	4.22269	2.06025	2.0496	0.0404036	0.536036
Peak135565	Chr6	73507920	73508268	65.253	4.62094	2.19939	2.10101	0.0356403	0.536036
Peak135668	Chr6	75066949	75067530	42.7477	5.4753	2.40263	2.27888	0.0226742	0.536036
Peak135691	Chr6	75588971	75589327	68.8655	4.68584	2.19509	2.13469	0.0327867	0.536036
Peak135694	Chr6	75646520	75647046	30.7061	5.04264	2.43954	2.06705	0.0387296	0.536036
Peak135783	Chr6	77354058	77354226	37.3289	5.30291	2.41723	2.1938	0.02825	0.536036
Peak135788	Chr6	77501909	77502657	256.05	4.51821	2.03091	2.22472	0.0261002	0.536036
Peak135790	Chr6	77562619	77562955	39.7373	5.38364	2.41035	2.23355	0.0255125	0.536036
Peak135795	Chr6	77725127	77725345	50.9899	4.82328	2.26779	2.12687	0.0334312	0.536036
Peak135798	Chr6	77743721	77744223	362.514	4.42909	2.00547	2.2085	0.0272092	0.536036
Peak135822	Chr6	78343763	78344262	73.2669	5.25525	2.2367	2.34956	0.0187956	0.536036
Peak135851	Chr6	79741651	79742209	60.4363	4.52779	2.20593	2.05256	0.0401157	0.536036
Peak135858	Chr6	79868461	79868861	72.0627	5.23614	2.23789	2.33977	0.0192955	0.536036
Peak135882	Chr6	80279965	80280112	39.5504	4.50287	2.29636	1.96087	0.0498945	0.537603
Peak135887	Chr6	80314390	80314896	235.849	4.05878	2.00192	2.02745	0.0426169	0.536036
Peak13589	Chr1	223617699	223618089	67.6613	4.66465	2.19647	2.1237	0.0336951	0.536036
Peak136005	Chr6	82600430	82601105	262.943	4.18408	2.00432	2.08753	0.0368399	0.536036
Peak136011	Chr6	82649312	82649526	29.5019	4.98737	2.44429	2.04042	0.0413086	0.536036
Peak136070	Chr6	83550366	83550614	92.1182	6.31264	2.33815	2.69984	0.00693719	0.536036
Peak136078	Chr6	83664991	83665208	67.4745	4.31667	2.16787	1.99121	0.0464581	0.536274
Peak1361	Chr1	19586861	19587632	315.988	5.2741	2.07452	2.54233	0.0110118	0.536036
Peak136159	Chr6	85172419	85172760	56.5955	5.80695	2.37555	2.44446	0.0145068	0.536036
Peak136189	Chr6	85514375	85515406	111.655	4.44345	2.10151	2.11441	0.0344801	0.536036
Peak136213	Chr6	85821167	85821760	161.627	4.86502	2.09362	2.32374	0.0201394	0.536036
Peak136251	Chr6	86254437	86254786	44.367	4.64974	2.28268	2.03697	0.0416533	0.536036
Peak136280	Chr6	87815563	87815845	43.765	4.63239	2.28426	2.02796	0.0425644	0.536036
Peak136429	Chr6	90507152	90507345	31.3081	5.06922	2.43725	2.0799	0.0375351	0.536036
Peak136464	Chr6	90831668	90832175	92.3881	4.21953	2.10954	2.00022	0.045477	0.536036
Peak136465	Chr6	90841341	90841914	234.147	4.60361	2.04319	2.25315	0.02425	0.536036
Peak136466	Chr6	90845351	90845907	234.001	4.25642	2.01721	2.11006	0.0348535	0.536036
Peak136498	Chr6	91121055	91121522	110.824	4.90125	2.1394	2.29094	0.0219669	0.536036
Peak136687	Chr6	99462001	99462151	30.7061	5.04264	2.43954	2.06705	0.0387296	0.536036
Peak136728	Chr6	100483509	100484414	62.8447	4.57552	2.20248	2.07744	0.0377607	0.536036
Peak136753	Chr6	100792755	100792963	75.3015	4.44968	2.15964	2.06038	0.0393624	0.536036
Peak136758	Chr6	100883263	100883491	142.361	4.72261	2.09532	2.25388	0.0242038	0.536036
Peak136783	Chr6	101256679	101257391	82.7133	4.90218	2.18251	2.24612	0.0246964	0.536036
Peak13680	Chr1	224564488	224565097	98.222	4.11366	2.09268	1.96574	0.0493286	0.537603
Peak136879	Chr6	105014019	105014895	103.641	4.17778	2.09043	1.99853	0.0456595	0.536036
Peak136898	Chr6	105355818	105356396	114.893	4.14588	2.07487	1.99814	0.0457015	0.536036
Peak136903	Chr6	105493432	105493760	78.3119	4.49652	2.15706	2.08456	0.0371096	0.536036
Peak136942	Chr6	105907053	105907405	41.9587	4.5786	2.28924	2.00005	0.0454944	0.536036
Peak136955	Chr6	106035190	106035704	175.288	4.78314	2.07968	2.29994	0.0214515	0.536036
Peak136956	Chr6	106040255	106040518	102.021	4.33743	2.10498	2.06056	0.0393453	0.536036
Peak136975	Chr6	106245839	106246236	39.7373	5.38364	2.41035	2.23355	0.0255125	0.536036
Peak136976	Chr6	106252346	106252719	68.8655	4.68584	2.19509	2.13469	0.0327867	0.536036
Peak137018	Chr6	106699749	106700066	68.4502	5.17645	2.24171	2.30915	0.0209353	0.536036
Peak137019	Chr6	106701102	106701789	187.787	4.35451	2.04103	2.13348	0.0328851	0.536036
Peak137042	Chr6	106934189	106934413	60.6232	5.03315	2.25159	2.23537	0.0253928	0.536036
Peak13706	Chr1	224759808	224760100	55.2045	4.92053	2.26	2.17722	0.0294639	0.536036
Peak137067	Chr6	107197567	107197719	45.156	5.5427	2.397	2.31235	0.0207584	0.536036
Peak137076	Chr6	107306383	107306908	194.866	4.04514	2.0147	2.00782	0.0446629	0.536036
Peak137080	Chr6	107381501	107381657	29.5019	4.98737	2.44429	2.04042	0.0413086	0.536036
Peak137097	Chr6	107683005	107683708	249.801	4.67553	2.04422	2.2872	0.0221843	0.536036
Peak1371	Chr1	19724707	19725245	221.046	5.03809	2.08005	2.4221	0.0154309	0.536036
Peak137100	Chr6	107764774	107765448	64.4641	4.26062	2.1717	1.96188	0.0497766	0.537603
Peak137142	Chr6	108286154	108287461	185.565	4.44812	2.04918	2.17068	0.0299553	0.536036
Peak137182	Chr6	108902471	108903025	81.7375	4.28549	2.13317	2.00897	0.04454	0.536036
Peak137193	Chr6	108972643	108973420	161.254	4.53947	2.06863	2.19443	0.0282045	0.536036
Peak137200	Chr6	109010445	109011036	181.807	4.04307	2.0202	2.00132	0.0453575	0.536036
Peak137260	Chr6	109844761	109845039	95.5438	5.55329	2.2204	2.50104	0.012383	0.536036
Peak137383	Chr6	111740137	111740515	90.5819	4.196	2.11047	1.98818	0.0467916	0.536274
Peak137387	Chr6	111789878	111790354	52.1941	4.85201	2.26544	2.14175	0.0322136	0.536036
Peak137422	Chr6	112048294	112048560	123.655	5.35551	2.16405	2.47476	0.0133326	0.536036
Peak137423	Chr6	112058470	112058736	88.5472	4.64212	2.14962	2.15951	0.0308109	0.536036
Peak137453	Chr6	112239932	112240350	161.067	4.4053	2.0584	2.14016	0.0323419	0.536036
Peak137517	Chr6	112789681	112789910	138.707	5.4794	2.16086	2.53574	0.0112209	0.536036
Peak137548	Chr6	113202275	113202496	68.6786	4.33831	2.16643	2.00251	0.0452299	0.536036
Peak137686	Chr6	116074521	116074941	74.471	5.27399	2.23555	2.35915	0.0183169	0.536036
Peak137783	Chr6	117768116	117768347	68.6371	6.01794	2.35925	2.55079	0.0107479	0.536036
Peak137789	Chr6	117813041	117813373	66.2703	4.2946	2.16936	1.97966	0.0477413	0.536274
Peak137897	Chr6	119472319	119472466	39.5504	4.50287	2.29636	1.96087	0.0498945	0.537603
Peak137908	Chr6	119805689	119806152	200.285	4.07698	2.01504	2.02327	0.0430455	0.536036
Peak137944	Chr6	120533003	120533656	63.4467	4.58712	2.20166	2.08349	0.0372069	0.536036
Peak138006	Chr6	122144681	122144973	52.1941	4.85201	2.26544	2.14175	0.0322136	0.536036
Peak138045	Chr6	122927655	122927943	46.7754	4.71617	2.27682	2.07138	0.0383231	0.536036
Peak138048	Chr6	122974139	122974559	92.5334	5.51812	2.22211	2.48328	0.0130179	0.536036
Peak138050	Chr6	123013244	123013823	417.428	4.17335	1.98051	2.10721	0.0350993	0.536036
Peak138098	Chr6	124394268	124394711	53.2114	4.37032	2.21818	1.97023	0.0488123	0.536274
Peak138115	Chr6	125101840	125102103	44.5539	5.5263	2.39836	2.3042	0.0212116	0.536036
Peak138129	Chr6	125245531	125245891	65.8551	4.63204	2.19864	2.10677	0.0351371	0.536036
Peak138136	Chr6	125298284	125298554	47.3774	4.7322	2.27543	2.07969	0.0375536	0.536036
Peak138170	Chr6	125583202	125584154	200.119	5.85946	2.15525	2.71869	0.00655408	0.536036
Peak138237	Chr6	126188699	126189169	85.7237	4.94367	2.18038	2.26734	0.0233692	0.536036
Peak138266	Chr6	126433269	126433510	82.5264	4.55897	2.15372	2.11678	0.0342781	0.536036
Peak138300	Chr6	127152536	127153032	47.3774	4.7322	2.27543	2.07969	0.0375536	0.536036
Peak138303	Chr6	127240790	127241343	247.123	5.3245	2.09401	2.54273	0.0109989	0.536036
Peak138412	Chr6	129031393	129031785	47.9795	4.74798	2.27407	2.08788	0.0368085	0.536036
Peak138413	Chr6	129034493	129034899	40.9414	5.42137	2.40716	2.25218	0.0243107	0.536036
Peak138445	Chr6	129662153	129662549	44.367	4.64974	2.28268	2.03697	0.0416533	0.536036
Peak138521	Chr6	130774406	130774790	228.956	4.39229	2.02894	2.16482	0.0304016	0.536036
Peak138524	Chr6	130795078	130795384	104.43	4.36497	2.10402	2.07459	0.038025	0.536036
Peak138573	Chr6	131371596	131372075	116.658	4.70331	2.1167	2.222	0.026283	0.536036
Peak138579	Chr6	131428375	131428631	106.008	4.85058	2.14113	2.26543	0.0234861	0.536036
Peak138598	Chr6	131683295	131683563	82.4849	6.2056	2.34557	2.64567	0.00815298	0.536036
Peak138623	Chr6	132061374	132061682	58.2149	4.98476	2.2551	2.21044	0.0270748	0.536036
Peak138625	Chr6	132076579	132077519	208.112	4.12148	2.01547	2.04492	0.0408624	0.536036
Peak138626	Chr6	132082674	132082861	52.7962	4.86608	2.26431	2.14904	0.0316313	0.536036
Peak138650	Chr6	132301103	132301719	141.198	4.25297	2.05984	2.06471	0.0389503	0.536036
Peak138720	Chr6	133033579	133033838	58.6301	4.49053	2.20871	2.0331	0.0420422	0.536036
Peak138790	Chr6	133869647	133869883	95.1286	6.34299	2.3361	2.7152	0.00662352	0.536036
Peak138800	Chr6	133942763	133943181	64.0488	4.59838	2.20094	2.08928	0.0366827	0.536036
Peak138808	Chr6	134003723	134004296	30.7061	5.04264	2.43954	2.06705	0.0387296	0.536036
Peak138830	Chr6	134285224	134285492	83.1285	4.56759	2.15328	2.12123	0.0339028	0.536036
Peak138842	Chr6	134352908	134353181	47.5643	5.60552	2.3918	2.34364	0.0190967	0.536036
Peak138851	Chr6	134430587	134431027	103.641	4.17778	2.09043	1.99853	0.0456595	0.536036
Peak138891	Chr6	134871867	134873122	141.613	4.13591	2.05054	2.01699	0.0436966	0.536036
Peak138897	Chr6	134911654	134912127	173.212	6.16546	2.20005	2.80242	0.00507214	0.536036
Peak13891	Chr1	226953111	226953489	129.717	4.61674	2.09722	2.20136	0.0277104	0.536036
Peak13893	Chr1	226966245	226966806	478.923	4.1177	1.97126	2.08887	0.0367196	0.536036
Peak138963	Chr6	135740420	135740620	49.7858	4.79374	2.27024	2.11156	0.0347245	0.536036
Peak138984	Chr6	136060268	136060805	176.825	6.18538	2.19966	2.81197	0.00492396	0.536036
Peak139055	Chr6	136978674	136979050	94.1528	5.0514	2.17528	2.32219	0.0202229	0.536036
Peak139179	Chr6	138352873	138353414	197.524	5.53064	2.12841	2.59849	0.00936349	0.536036
Peak13920	Chr1	227379905	227380299	222.749	4.27786	2.02222	2.11542	0.0343938	0.536036
Peak13921	Chr1	227413406	227413922	206.493	4.19084	2.02125	2.07339	0.0381363	0.536036
Peak139283	Chr6	139656005	139656431	60.4363	4.52779	2.20593	2.05256	0.0401157	0.536036
Peak139304	Chr6	139899047	139899714	173.15	4.16222	2.03344	2.04688	0.0406696	0.536036
Peak139344	Chr6	140371428	140372032	105.177	5.65713	2.21576	2.55313	0.010676	0.536036
Peak139347	Chr6	140392256	140393251	73.08	4.75674	2.19066	2.17137	0.0299031	0.536036
Peak139361	Chr6	140688032	140688594	126.291	4.7938	2.11437	2.26725	0.0233751	0.536036
Peak139362	Chr6	140722689	140723448	66.8724	4.30569	2.16861	1.98547	0.0470926	0.536274
Peak139385	Chr6	141300773	141301433	240.354	4.73793	2.05148	2.30952	0.0209147	0.536036
Peak139479	Chr6	142852834	142853221	52.1941	4.85201	2.26544	2.14175	0.0322136	0.536036
Peak139486	Chr6	142891403	142891900	114.893	4.14588	2.07487	1.99814	0.0457015	0.536036
Peak139500	Chr6	143081362	143081608	85.5368	4.60138	2.15158	2.1386	0.0324678	0.536036
Peak139503	Chr6	143107692	143108009	61.6405	4.55192	2.20417	2.06514	0.0389094	0.536036
Peak139513	Chr6	143172866	143173014	33.1144	5.14514	2.43072	2.11671	0.0342844	0.536036
Peak139539	Chr6	143497476	143498160	348.21	4.63023	2.02213	2.28978	0.0220341	0.536036
Peak139563	Chr6	143877518	143878144	219.738	4.26229	2.02203	2.10793	0.0350373	0.536036
Peak139565	Chr6	143900857	143901228	203.96	5.32	2.10848	2.52315	0.0116309	0.536036
Peak139569	Chr6	143994782	143995119	107.814	4.86988	2.14046	2.27516	0.0228962	0.536036
Peak139660	Chr6	145119016	145119837	122.534	4.08628	2.06267	1.98106	0.0475841	0.536274
Peak139752	Chr6	146678661	146680162	453.262	3.99176	1.96391	2.03256	0.0420975	0.536036
Peak139789	Chr6	147335973	147336346	51.7789	5.70464	2.38376	2.39313	0.0167054	0.536036
Peak139802	Chr6	147491405	147491786	96.3328	6.35476	2.33531	2.72116	0.00650534	0.536036
Peak139930	Chr6	149044647	149045043	193.122	5.26178	2.10855	2.49545	0.0125799	0.536036
Peak139938	Chr6	149148571	149148801	65.0661	4.27207	2.17091	1.96787	0.0490828	0.536274
Peak139979	Chr6	149542869	149543174	58.6301	4.49053	2.20871	2.0331	0.0420422	0.536036
Peak140022	Chr6	150156136	150156518	46.1733	4.6999	2.27825	2.06294	0.039118	0.536036
Peak140062	Chr6	150550910	150551444	43.765	4.63239	2.28426	2.02796	0.0425644	0.536036
Peak140144	Chr6	151406317	151406794	102.167	5.62588	2.21712	2.53747	0.0111657	0.536036
Peak140155	Chr6	151615651	151616084	45.7581	5.55881	2.39566	2.32037	0.020321	0.536036
Peak140221	Chr6	152616515	152616975	46.7754	4.71617	2.27682	2.07138	0.0383231	0.536036
Peak140224	Chr6	152637193	152637587	49.9726	5.66426	2.38699	2.37298	0.0176454	0.536036
Peak140227	Chr6	152669311	152669637	97.5369	6.36633	2.33454	2.72701	0.00639104	0.536036
Peak140255	Chr6	153017533	153017983	97.62	4.10627	2.09297	1.96194	0.0497696	0.537603
Peak140272	Chr6	153277641	153278042	46.3601	5.57465	2.39435	2.32825	0.0198988	0.536036
Peak140302	Chr6	153745955	153746933	175.475	4.95602	2.093	2.36791	0.0178891	0.536036
Peak140358	Chr6	154725916	154726700	104.388	5.16801	2.17046	2.38106	0.0172628	0.536036
Peak140499	Chr6	156401628	156402092	80.305	4.8677	2.18435	2.22844	0.0258511	0.536036
Peak140519	Chr6	156746476	156746807	196.486	3.98081	2.00924	1.98125	0.047563	0.536274
Peak140545	Chr6	157039878	157040071	97.5784	4.75523	2.14474	2.21715	0.0266125	0.536036
Peak140611	Chr6	157827082	157827427	117.489	4.32589	2.08607	2.0737	0.0381068	0.536036
Peak140684	Chr6	158582049	158582609	90.7687	4.41067	2.1272	2.07346	0.0381294	0.536036
Peak140725	Chr6	159063207	159063892	462.522	5.43341	2.06772	2.62773	0.00859573	0.536036
Peak140727	Chr6	159069763	159070017	153.053	4.22661	2.04972	2.06205	0.0392032	0.536036
Peak140754	Chr6	159309113	159309662	175.475	4.95602	2.093	2.36791	0.0178891	0.536036
Peak140834	Chr6	160410329	160410666	58.817	4.99713	2.25418	2.21683	0.0266347	0.536036
Peak140848	Chr6	160562270	160562622	111.883	4.11431	2.07574	1.98209	0.047469	0.536274
Peak140851	Chr6	160609723	160610308	220.071	4.75674	2.05914	2.31006	0.0208848	0.536036
Peak140861	Chr6	160700781	160701233	170.056	4.92139	2.0932	2.35113	0.0187165	0.536036
Peak140897	Chr6	161395291	161395829	199.974	4.92882	2.0796	2.37008	0.0177844	0.536036
Peak1409	Chr1	20061023	20061453	134.347	4.48179	2.0827	2.15192	0.0314039	0.536036
Peak140902	Chr6	161450283	161450770	115.039	4.94355	2.13807	2.31216	0.020769	0.536036
Peak140913	Chr6	161607044	161607816	406.715	5.41157	2.07172	2.61211	0.00899855	0.536036
Peak140914	Chr6	161636192	161636726	158.43	4.66972	2.08035	2.24468	0.0247887	0.536036
Peak140917	Chr6	161678827	161679327	93.966	4.71143	2.14657	2.19486	0.0281734	0.536036
Peak140925	Chr6	161790335	161790711	193.018	4.28774	2.03378	2.10827	0.0350079	0.536036
Peak140995	Chr6	163171685	163172108	111.011	5.23669	2.16792	2.41554	0.015712	0.536036
Peak141005	Chr6	163363932	163364637	287.69	5.17537	2.07258	2.49706	0.0125227	0.536036
Peak141009	Chr6	163422334	163422656	58.6301	4.49053	2.20871	2.0331	0.0420422	0.536036
Peak141021	Chr6	163647406	163648373	383.629	4.33726	1.9962	2.17276	0.0297982	0.536036
Peak141066	Chr6	164180587	164180957	141.115	5.49779	2.16044	2.54476	0.0109354	0.536036
Peak141077	Chr6	164293497	164294046	52.3809	5.71803	2.38268	2.39983	0.0164025	0.536036
Peak141106	Chr6	164629458	164630220	111.841	4.65483	2.11812	2.19762	0.0279762	0.536036
Peak141107	Chr6	164649837	164650110	44.9691	4.66683	2.28114	2.04584	0.0407725	0.536036
Peak141167	Chr6	165641147	165641697	103.226	4.35129	2.10449	2.06762	0.0386757	0.536036
Peak14117	Chr1	230032168	230032325	31.9102	5.09515	2.43502	2.09245	0.0363985	0.536036
Peak141180	Chr6	165984822	165985511	209.503	4.20752	2.02142	2.08147	0.037391	0.536036
Peak141206	Chr6	166217760	166218052	70.2565	5.20675	2.23975	2.32471	0.0200877	0.536036
Peak141235	Chr6	166491767	166492169	356.348	4.20652	1.98977	2.11408	0.0345087	0.536036
Peak141265	Chr6	166910673	166911068	86.9694	4.14692	2.11275	1.9628	0.049669	0.537603
Peak141278	Chr6	167032615	167033910	408.189	4.94742	2.03792	2.42768	0.0151957	0.536036
Peak141302	Chr6	167324158	167324546	100.174	5.12171	2.17228	2.35776	0.0183857	0.536036
Peak141353	Chr6	168257826	168258005	73.869	5.26467	2.23612	2.35438	0.0185537	0.536036
Peak141373	Chr6	168566113	168566431	36.7269	5.28184	2.41902	2.18346	0.0290018	0.536036
Peak141407	Chr6	169435447	169435914	133.786	4.06885	2.05149	1.98336	0.0473271	0.536274
Peak141420	Chr6	169567719	169568347	217.517	4.33418	2.02813	2.13703	0.0325957	0.536036
Peak141421	Chr6	169572029	169572879	463.581	5.08262	2.04241	2.48854	0.0128271	0.536036
Peak141422	Chr6	169574052	169574230	74.6579	6.10555	2.35275	2.59507	0.00945708	0.536036
Peak141424	Chr6	169590221	169590579	127.35	4.13194	2.06172	2.00413	0.0450566	0.536036
Peak141437	Chr6	169688773	169688995	81.3223	4.5415	2.15463	2.10778	0.0350497	0.536036
Peak14145	Chr1	230307165	230307715	58.817	4.99713	2.25418	2.21683	0.0266347	0.536036
Peak141455	Chr6	169958925	169959644	97.3501	5.57377	2.21942	2.51136	0.0120268	0.536036
Peak141462	Chr6	170089285	170089811	122.077	4.75521	2.11531	2.248	0.0245764	0.536036
Peak141691	Chr7	1882951	1883351	87.3431	4.62602	2.15038	2.15125	0.0314564	0.536036
Peak141694	Chr7	1929206	1929600	96.5611	5.08014	2.17402	2.33674	0.0194525	0.536036
Peak141695	Chr7	1938746	1939384	280.362	4.46086	2.02115	2.20709	0.0273075	0.536036
Peak142028	Chr7	6921712	6922438	234.375	4.41876	2.02931	2.17747	0.0294458	0.536036
Peak142040	Chr7	7057642	7058196	39.5504	4.50287	2.29636	1.96087	0.0498945	0.537603
Peak142069	Chr7	7593152	7594149	189.593	4.36546	2.04107	2.13881	0.0324512	0.536036
Peak142093	Chr7	7995908	7996526	60.208	5.87675	2.37004	2.4796	0.0131528	0.536036
Peak142235	Chr7	12069677	12070240	98.8241	4.121	2.0924	1.96951	0.048894	0.536274
Peak142590	Chr7	17664757	17665234	121.475	4.74957	2.11545	2.24518	0.0247566	0.536036
Peak142702	Chr7	19063963	19064344	92.7618	4.69657	2.14715	2.18735	0.0287166	0.536036
Peak142740	Chr7	19606690	19606984	55.6197	4.42551	2.2137	1.99915	0.0455923	0.536036
Peak14287	Chr1	231935815	231936232	107.212	4.86349	2.14068	2.27194	0.02309	0.536036
Peak142920	Chr7	22470038	22470494	153.281	4.01957	2.03384	1.97634	0.048116	0.536274
Peak142939	Chr7	22617184	22618286	224.555	4.28709	2.02234	2.11986	0.0340175	0.536036
Peak14298	Chr1	232020845	232021550	191.96	4.73565	2.0682	2.28975	0.0220359	0.536036
Peak143051	Chr7	24020983	24021170	34.3185	5.1928	2.42664	2.13992	0.0323614	0.536036
Peak143092	Chr7	24740119	24740390	56.4086	4.94671	2.25798	2.19077	0.0284687	0.536036
Peak143099	Chr7	24781309	24782104	336.563	3.88734	1.96865	1.97462	0.0483113	0.536274
Peak143104	Chr7	24818583	24818979	71.0869	4.38007	2.16385	2.0242	0.0429494	0.536036
Peak14325	Chr1	232357629	232358033	104.243	4.18468	2.09019	2.00205	0.0452789	0.536036
Peak143398	Chr7	28200096	28200602	68.6786	4.33831	2.16643	2.00251	0.0452299	0.536036
Peak143458	Chr7	28897942	28898270	172.797	6.84121	2.30653	2.96602	0.00301679	0.536036
Peak143514	Chr7	29647569	29647967	73.869	5.26467	2.23612	2.35438	0.0185537	0.536036
Peak143516	Chr7	29653362	29653651	28.8998	4.95863	2.44676	2.02661	0.0427022	0.536036
Peak143542	Chr7	30008245	30008795	106.796	5.19355	2.16949	2.39391	0.01667	0.536036
Peak143619	Chr7	30843580	30844187	226.029	3.94746	1.9964	1.97729	0.0480085	0.536274
Peak143785	Chr7	33130687	33131385	43.1629	4.61475	2.28588	2.01881	0.0435073	0.536036
Peak143817	Chr7	33706987	33707176	40.1525	4.52235	2.2945	1.97096	0.0487288	0.536274
Peak143844	Chr7	33894461	33895116	179.171	4.20189	2.03348	2.06636	0.038795	0.536036
Peak143872	Chr7	34100829	34101156	67.8482	5.16613	2.24239	2.30385	0.021231	0.536036
Peak143875	Chr7	34115729	34116062	38.5331	5.34438	2.41368	2.21421	0.0268147	0.536036
Peak143897	Chr7	34378604	34379047	54.6024	4.90719	2.26105	2.17032	0.0299827	0.536036
Peak143949	Chr7	35206845	35207524	72.0627	5.23614	2.23789	2.33977	0.0192955	0.536036
Peak14399	Chr1	233020040	233020336	89.7514	4.65797	2.14888	2.16763	0.0301871	0.536036
Peak144008	Chr7	36158896	36159186	67.2461	5.15571	2.24308	2.2985	0.0215336	0.536036
Peak144015	Chr7	36235587	36236001	155.42	4.64804	2.08054	2.23405	0.0254798	0.536036
Peak14408	Chr1	233117998	233118684	278.825	4.13215	1.99697	2.06921	0.0385267	0.536036
Peak144094	Chr7	37152547	37152939	71.8759	4.73697	2.19187	2.16116	0.0306832	0.536036
Peak14412	Chr1	233145996	233146321	60.0211	5.02144	2.25239	2.22938	0.0257885	0.536036
Peak144197	Chr7	38600672	38601203	389.815	3.88111	1.96152	1.97862	0.047859	0.536274
Peak144207	Chr7	38784391	38784724	52.7962	4.86608	2.26431	2.14904	0.0316313	0.536036
Peak144294	Chr7	40553643	40553851	45.156	5.5427	2.397	2.31235	0.0207584	0.536036
Peak144307	Chr7	40687351	40687642	122.637	5.81917	2.20951	2.63369	0.00844625	0.536036
Peak144319	Chr7	40789428	40789799	140.368	4.53204	2.08196	2.17682	0.0294943	0.536036
Peak144326	Chr7	40862326	40862653	47.9795	4.74798	2.27407	2.08788	0.0368085	0.536036
Peak144341	Chr7	41025896	41026400	189.095	5.48501	2.12862	2.57679	0.00997213	0.536036
Peak144374	Chr7	41399994	41400391	56.4086	4.94671	2.25798	2.19077	0.0284687	0.536036
Peak144401	Chr7	41803166	41803628	62.0142	5.909	2.36754	2.49584	0.0125661	0.536036
Peak144449	Chr7	42236973	42237538	266.804	5.23928	2.08215	2.51628	0.0118601	0.536036
Peak144651	Chr7	44426055	44426579	116.098	4.15825	2.07454	2.00442	0.0450254	0.536036
Peak144658	Chr7	44505898	44506163	148.714	6.72761	2.31253	2.90921	0.00362349	0.536036
Peak14470	Chr1	234020278	234021677	365.836	4.06245	1.9779	2.05392	0.0399837	0.536036
Peak144718	Chr7	45278981	45279582	282.438	4.14691	1.99733	2.07623	0.0378728	0.536036
Peak14473	Chr1	234044869	234045335	230.866	5.25272	2.09335	2.50924	0.0120991	0.536036
Peak144773	Chr7	46186210	46186846	196.963	4.91216	2.07957	2.3621	0.0181718	0.536036
Peak144793	Chr7	46425488	46425906	55.0176	4.41197	2.21478	1.99206	0.0463648	0.536274
Peak144811	Chr7	46743182	46743666	94.1943	4.2427	2.10856	2.01213	0.0442062	0.536036
Peak14483	Chr1	234197914	234198255	59.419	5.00936	2.25328	2.22314	0.026206	0.536036
Peak144891	Chr7	47541035	47541576	187.371	4.45913	2.04921	2.17603	0.0295533	0.536036
Peak14496	Chr1	234321487	234322239	184.216	4.05847	2.02025	2.00889	0.0445485	0.536036
Peak144961	Chr7	48039767	48040286	137.357	4.50716	2.08234	2.16446	0.0304288	0.536036
Peak144983	Chr7	48220606	48220922	55.0176	4.41197	2.21478	1.99206	0.0463648	0.536274
Peak14499	Chr1	234344391	234344823	77.523	4.22159	2.13657	1.97587	0.0481692	0.536274
Peak145006	Chr7	48651664	48651947	44.9691	4.66683	2.28114	2.04584	0.0407725	0.536036
Peak14503	Chr1	234358598	234359082	193.807	4.39042	2.04126	2.15084	0.0314891	0.536036
Peak145068	Chr7	50905592	50906065	143.42	4.1508	2.05035	2.02443	0.0429258	0.536036
Peak145087	Chr7	51113182	51114120	335.691	4.09231	1.98415	2.0625	0.03916	0.536036
Peak1451	Chr1	20605925	20606441	173.295	4.62103	2.06825	2.23427	0.0254653	0.536036
Peak145185	Chr7	55063458	55064128	103.973	5.64476	2.2163	2.54694	0.0108674	0.536036
Peak145193	Chr7	55141677	55142189	292.756	3.88927	1.97601	1.96824	0.0490406	0.536274
Peak145242	Chr7	55620171	55620687	112.257	4.44973	2.10132	2.11759	0.0342099	0.536036
Peak145260	Chr7	56045504	56045861	73.2669	5.25525	2.2367	2.34956	0.0187956	0.536036
Peak14537	Chr1	234677434	234677615	52.6093	4.35607	2.21936	1.96276	0.0496742	0.537603
Peak1454	Chr1	20649680	20650300	146.617	4.29679	2.05931	2.08652	0.0369318	0.536036
Peak145418	Chr7	65515982	65516459	151.433	4.33424	2.05893	2.10509	0.0352835	0.536036
Peak145492	Chr7	66506334	66506804	182.596	4.13272	2.02667	2.03917	0.0414335	0.536036
Peak145532	Chr7	67926304	67926775	53.5851	5.74421	2.38058	2.41295	0.015824	0.536036
Peak145540	Chr7	68029584	68030065	37.931	5.32353	2.41547	2.20393	0.0275296	0.536036
Peak145555	Chr7	68394752	68395031	90.1666	4.40277	2.12756	2.0694	0.0385083	0.536036
Peak145556	Chr7	68428422	68428985	104.99	5.17446	2.17022	2.38431	0.0171113	0.536036
Peak145559	Chr7	68467281	68468019	139.724	5.16024	2.1326	2.41969	0.0155336	0.536036
Peak145562	Chr7	68652939	68653236	43.1629	4.61475	2.28588	2.01881	0.0435073	0.536036
Peak145687	Chr7	72250641	72250892	96.6027	4.27282	2.10734	2.0276	0.0426016	0.536036
Peak145800	Chr7	73625645	73626002	64.4641	4.26062	2.1717	1.96188	0.0497766	0.537603
Peak14582	Chr1	234945286	234945637	37.3289	5.30291	2.41723	2.1938	0.02825	0.536036
Peak145823	Chr7	73897007	73897278	104.617	4.5776	2.12058	2.15865	0.0308772	0.536036
Peak145834	Chr7	74024666	74025030	80.5334	4.26777	2.13401	1.99988	0.0455135	0.536036
Peak14587	Chr1	234984963	234985636	135.177	4.20201	2.06057	2.03925	0.0414249	0.536036
Peak145876	Chr7	75287731	75288320	70.0696	4.7066	2.19377	2.14544	0.0319177	0.536036
Peak145889	Chr7	75400640	75400841	39.1352	5.36421	2.412	2.22397	0.0261504	0.536036
Peak14591	Chr1	234999356	234999567	40.3393	5.40269	2.40874	2.24295	0.0248998	0.536036
Peak145914	Chr7	75696910	75697283	119.108	4.18855	2.07377	2.01977	0.0434071	0.536036
Peak14595	Chr1	235029568	235029779	67.6613	4.66465	2.19647	2.1237	0.0336951	0.536036
Peak146019	Chr7	76880484	76880944	62.2426	4.56379	2.20331	2.07133	0.0383281	0.536036
Peak146044	Chr7	77092950	77093349	80.9071	4.87643	2.18388	2.23292	0.0255542	0.536036
Peak146139	Chr7	78725577	78726179	115.682	4.30771	2.08655	2.06452	0.0389688	0.536036
Peak14614	Chr1	235134062	235134387	65.6682	4.28339	2.17012	1.9738	0.0484045	0.536274
Peak146145	Chr7	78913637	78913827	58.6301	4.49053	2.20871	2.0331	0.0420422	0.536036
Peak146203	Chr7	79917461	79918213	436.591	3.97986	1.96443	2.02596	0.0427687	0.536036
Peak146271	Chr7	80633305	80633823	205.662	4.36034	2.03426	2.14345	0.0320767	0.536036
Peak146284	Chr7	80803056	80803594	71.2738	4.72695	2.19249	2.15597	0.0310859	0.536036
Peak146404	Chr7	83453460	83454084	64.8378	5.11287	2.24597	2.27646	0.0228184	0.536036
Peak14643	Chr1	235567416	235567898	227.026	5.67429	2.12827	2.66615	0.00767253	0.536036
Peak14658	Chr1	235752263	235752833	250.735	5.33976	2.09415	2.54984	0.0107772	0.536036
Peak146696	Chr7	90727904	90728292	47.9795	4.74798	2.27407	2.08788	0.0368085	0.536036
Peak146728	Chr7	91148800	91149046	54.4156	4.39826	2.21589	1.98487	0.0471585	0.536274
Peak146769	Chr7	91788074	91788927	96.3743	4.74084	2.14533	2.20984	0.0271164	0.536036
Peak146796	Chr7	92297260	92297563	49.3705	5.64993	2.38816	2.36581	0.0179906	0.536036
Peak146831	Chr7	92505240	92505470	97.9937	4.50111	2.12342	2.11974	0.0340276	0.536036
Peak146837	Chr7	92640887	92641518	180.416	3.95477	2.01423	1.96341	0.0495985	0.537603
Peak146908	Chr7	93926736	93927085	183.198	4.13654	2.02668	2.04104	0.0412468	0.536036
Peak146967	Chr7	94843168	94843915	184.506	5.01115	2.09277	2.3945	0.0166431	0.536036
Peak147090	Chr7	96591449	96592091	334.653	5.33403	2.07578	2.56964	0.0101803	0.536036
Peak147146	Chr7	97815763	97816640	163.018	5.0784	2.10963	2.40725	0.0160732	0.536036
Peak147207	Chr7	98670521	98670824	60.6232	5.03315	2.25159	2.23537	0.0253928	0.536036
Peak147280	Chr7	99387121	99387460	49.7858	4.79374	2.27024	2.11156	0.0347245	0.536036
Peak147419	Chr7	100761683	100762009	161.44	4.69094	2.08018	2.25506	0.0241293	0.536036
Peak147428	Chr7	100782385	100783259	209.358	3.9198	1.99983	1.96006	0.0499884	0.537603
Peak147490	Chr7	101361047	101362020	234.832	4.11883	2.0067	2.05254	0.040117	0.536036
Peak147491	Chr7	101372598	101373077	320.825	4.08661	1.98598	2.05773	0.0396157	0.536036
Peak147584	Chr7	102613667	102613871	28.2977	4.9291	2.44929	2.01246	0.0441718	0.536036
Peak147702	Chr7	104838408	104839093	226.88	4.91996	2.06918	2.37774	0.0174192	0.536036
Peak147759	Chr7	105552536	105553051	99.1563	5.59351	2.21858	2.52121	0.0116951	0.536036
Peak147764	Chr7	105616203	105616642	164.783	6.11714	2.20102	2.77923	0.00544873	0.536036
Peak147772	Chr7	105680221	105680531	71.4606	5.22645	2.2385	2.3348	0.0195537	0.536036
Peak147814	Chr7	106126782	106127154	130.921	4.62732	2.09701	2.20663	0.0273399	0.536036
Peak147965	Chr7	107998928	107999451	306.895	4.3595	2.0086	2.17041	0.0299755	0.536036
Peak148058	Chr7	111004542	111004839	62.4294	5.0681	2.24909	2.2534	0.024234	0.536036
Peak148121	Chr7	111878799	111879707	554.765	4.94821	2.02652	2.44173	0.0146171	0.536036
Peak1482	Chr1	20930685	20931360	297.822	4.52833	2.02271	2.23875	0.0251723	0.536036
Peak148204	Chr7	113222415	113222854	49.9726	5.66426	2.38699	2.37298	0.0176454	0.536036
Peak148225	Chr7	113530519	113530995	83.5022	5.40385	2.22807	2.42535	0.0152938	0.536036
Peak148226	Chr7	113531923	113532374	155.087	4.03339	2.03375	1.98322	0.0473425	0.536274
Peak148257	Chr7	114429901	114430562	148.382	4.76934	2.09466	2.27691	0.0227918	0.536036
Peak148299	Chr7	115201249	115201905	313.019	4.92226	2.04889	2.4024	0.016288	0.536036
Peak148585	Chr7	120942030	120942850	261.365	4.05764	1.99526	2.03364	0.0419876	0.536036
Peak14867	Chr1	238817001	238817599	148.838	4.19406	2.04999	2.04589	0.0407674	0.536036
Peak148770	Chr7	125004065	125004241	29.5019	4.98737	2.44429	2.04042	0.0413086	0.536036
Peak148923	Chr7	128221092	128221480	41.5435	5.43969	2.40562	2.26124	0.0237442	0.536036
Peak149030	Chr7	129522411	129522622	40.7546	4.54122	2.29276	1.98067	0.0476278	0.536274
Peak14904	Chr1	239657132	239657333	26.4915	4.83541	2.45732	1.96776	0.0490961	0.536274
Peak149071	Chr7	130005463	130006290	721.894	3.99448	1.95025	2.04819	0.0405416	0.536036
Peak149192	Chr7	131177169	131177604	104.845	4.19154	2.08996	2.00556	0.0449035	0.536036
Peak149283	Chr7	132230544	132231017	102.582	5.14847	2.17121	2.37125	0.0177282	0.536036
Peak14929	Chr1	240075625	240076045	134.866	6.64919	2.31696	2.8698	0.00410737	0.536036
Peak149309	Chr7	132467582	132468021	142.215	4.1409	2.05047	2.01948	0.043437	0.536036
Peak149344	Chr7	133197152	133197634	137.316	5.14109	2.133	2.41027	0.0159408	0.536036
Peak149497	Chr7	134976611	134977190	204.499	4.10118	2.01527	2.03505	0.0418454	0.536036
Peak149524	Chr7	135429668	135430176	133.786	4.06885	2.05149	1.98336	0.0473271	0.536274
Peak149570	Chr7	135987726	135988430	138.52	5.15071	2.13279	2.41501	0.015735	0.536036
Peak149602	Chr7	136766463	136766764	58.028	4.47781	2.20967	2.02646	0.0427177	0.536036
Peak149606	Chr7	136815489	136815954	195.717	5.52105	2.12844	2.59394	0.00948832	0.536036
Peak149658	Chr7	137372386	137372961	150.645	4.20813	2.04987	2.05288	0.0400841	0.536036
Peak149682	Chr7	137608045	137608470	145.33	5.52913	2.15975	2.56008	0.0104649	0.536036
Peak149739	Chr7	138526725	138527186	163.662	4.55632	2.06853	2.20268	0.027617	0.536036
Peak149757	Chr7	138676725	138677212	162.312	4.08691	2.03348	2.00981	0.0444518	0.536036
Peak149836	Chr7	139732921	139733271	67.6613	4.66465	2.19647	2.1237	0.0336951	0.536036
Peak149879	Chr7	140305173	140305454	160.88	4.28449	2.04934	2.09067	0.0365581	0.536036
Peak1499	Chr1	21174008	21174752	106.008	4.85058	2.14113	2.26543	0.0234861	0.536036
Peak15001	Chr1	240826715	240827205	223.081	4.77176	2.05927	2.31721	0.0204924	0.536036
Peak150269	Chr7	148427506	148427707	44.9691	4.66683	2.28114	2.04584	0.0407725	0.536036
Peak150628	Chr7	155061300	155062341	209.316	4.12816	2.01554	2.04817	0.0405436	0.536036
Peak15064	Chr1	241778814	241779235	113.419	5.26049	2.16709	2.42745	0.0152056	0.536036
Peak150683	Chr7	155739670	155740019	215.212	5.17777	2.09295	2.4739	0.0133646	0.536036
Peak150685	Chr7	155752346	155752806	141.426	4.0247	2.04229	1.97068	0.04876	0.536274
Peak15073	Chr1	241858867	241859238	44.9691	4.66683	2.28114	2.04584	0.0407725	0.536036
Peak150815	Chr7	158443481	158443956	238.777	4.52892	2.03628	2.22412	0.0261407	0.536036
Peak151141	Chr8	8771658	8772237	63.0315	5.07948	2.24829	2.25927	0.0238668	0.536036
Peak151309	Chr8	11331733	11332358	184.589	4.23634	2.03356	2.08321	0.037232	0.536036
Peak151315	Chr8	11366454	11367035	160.693	4.17458	2.04113	2.04523	0.0408324	0.536036
Peak151450	Chr8	13122913	13123121	43.765	4.63239	2.28426	2.02796	0.0425644	0.536036
Peak151452	Chr8	13128470	13128941	71.2738	4.72695	2.19249	2.15597	0.0310859	0.536036
Peak151540	Chr8	15944852	15945313	104.99	5.17446	2.17022	2.38431	0.0171113	0.536036
Peak151541	Chr8	15986769	15986948	27.6957	4.89875	2.4519	1.99794	0.0457232	0.536036
Peak151552	Chr8	16222051	16222539	41.3566	4.56007	2.29098	1.99045	0.0465419	0.536274
Peak151580	Chr8	16611478	16611692	43.1629	4.61475	2.28588	2.01881	0.0435073	0.536036
Peak151622	Chr8	17352673	17352908	30.104	5.01536	2.44188	2.05389	0.039986	0.536036
Peak151779	Chr8	19221092	19221290	49.1837	4.77887	2.27143	2.1039	0.0353871	0.536036
Peak151780	Chr8	19223735	19223964	40.7546	4.54122	2.29276	1.98067	0.0476278	0.536274
Peak151802	Chr8	19357929	19358218	66.644	5.14517	2.24378	2.29308	0.0218434	0.536036
Peak151811	Chr8	19475798	19475985	29.5019	4.98737	2.44429	2.04042	0.0413086	0.536036
Peak15183	Chr1	243906171	243906465	156.022	4.65241	2.0805	2.2362	0.025339	0.536036
Peak15191	Chr1	244046900	244047223	181.828	6.87816	2.30467	2.98444	0.00284096	0.536036
Peak151920	Chr8	21493872	21494059	28.8998	4.95863	2.44676	2.02661	0.0427022	0.536036
Peak15195	Chr1	244087534	244088002	179.731	4.53018	2.05812	2.20113	0.027727	0.536036
Peak151997	Chr8	22301279	22301467	46.9622	5.59021	2.39306	2.33601	0.0194909	0.536036
Peak152124	Chr8	23278596	23279072	56.2218	4.43888	2.21263	2.00615	0.0448401	0.536036
Peak152163	Chr8	23707944	23708341	131.752	4.30684	2.07137	2.07922	0.0375973	0.536036
Peak152312	Chr8	26429651	26430088	112.672	4.27669	2.0874	2.04881	0.0404809	0.536036
Peak152594	Chr8	29783661	29784518	89.3362	4.99129	2.17805	2.29163	0.021927	0.536036
Peak152605	Chr8	29878822	29879145	119.066	4.72671	2.11605	2.23374	0.0255004	0.536036
Peak152628	Chr8	30093334	30093632	128.326	4.42877	2.0837	2.12543	0.0335504	0.536036
Peak152648	Chr8	30320671	30321254	132.956	4.31744	2.07119	2.08453	0.0371123	0.536036
Peak152680	Chr8	30737538	30737713	45.5712	4.68338	2.27971	2.05438	0.0399394	0.536036
Peak152681	Chr8	30747980	30748224	82.9417	4.30309	2.13226	2.01808	0.0435825	0.536036
Peak152742	Chr8	32128695	32129318	87.5715	4.15526	2.11236	1.96712	0.0491695	0.536637
Peak152757	Chr8	32201015	32201541	112.63	4.9196	2.13881	2.30015	0.0214395	0.536036
Peak15276	Chr1	245062917	245063519	192.146	4.8849	2.07955	2.34902	0.018823	0.536036
Peak152777	Chr8	32546269	32546640	108.416	4.87624	2.14024	2.27836	0.022705	0.536036
Peak152782	Chr8	32568387	32568673	40.7546	4.54122	2.29276	1.98067	0.0476278	0.536274
Peak152808	Chr8	33057024	33057431	121.62	6.56303	2.32204	2.82641	0.00470734	0.536036
Peak152811	Chr8	33073906	33074302	81.1354	4.27657	2.13364	2.00436	0.0450318	0.536036
Peak152812	Chr8	33076400	33076714	172.008	6.1587	2.20019	2.79917	0.00512334	0.536036
Peak152820	Chr8	33180626	33180795	36.7269	5.28184	2.41902	2.18346	0.0290018	0.536036
Peak152911	Chr8	36807629	36808725	117.862	4.71508	2.11637	2.22791	0.0258867	0.536036
Peak152937	Chr8	37245583	37246404	192.603	4.38332	2.04123	2.14739	0.0317622	0.536036
Peak153043	Chr8	38258964	38259433	264.811	5.08703	2.07119	2.45609	0.0140456	0.536036
Peak153092	Chr8	38696915	38697466	226.59	4.14645	2.0112	2.06167	0.0392388	0.536036
Peak153095	Chr8	38712732	38712881	34.9206	5.21582	2.42466	2.15115	0.0314643	0.536036
Peak153119	Chr8	38858702	38858972	78.914	4.50567	2.15656	2.08929	0.0366818	0.536036
Peak153128	Chr8	39100052	39100275	40.1525	4.52235	2.2945	1.97096	0.0487288	0.536274
Peak153163	Chr8	39956556	39957625	164.077	4.42654	2.05828	2.1506	0.0315081	0.536036
Peak153202	Chr8	40342672	40342900	52.3809	5.71803	2.38268	2.39983	0.0164025	0.536036
Peak15322	Chr1	245663900	245664219	103.599	4.82425	2.14208	2.25214	0.0243137	0.536036
Peak153278	Chr8	41240153	41240327	47.9795	4.74798	2.27407	2.08788	0.0368085	0.536036
Peak153315	Chr8	41664632	41664930	64.0488	4.59838	2.20094	2.08928	0.0366827	0.536036
Peak153378	Chr8	42349848	42350353	200.389	4.78334	2.06836	2.31263	0.0207433	0.536036
Peak153386	Chr8	42398202	42398663	311.566	4.15154	1.99231	2.08378	0.0371798	0.536036
Peak153411	Chr8	42725527	42725696	26.4915	4.83541	2.45732	1.96776	0.0490961	0.536274
Peak153444	Chr8	43352275	43352675	62.2426	4.56379	2.20331	2.07133	0.0383281	0.536036
Peak15351	Chr1	246038274	246038734	171.261	4.92919	2.09315	2.35491	0.018527	0.536036
Peak153517	Chr8	48205441	48205943	140.928	5.16967	2.13241	2.42433	0.0153366	0.536036
Peak153530	Chr8	48452542	48453221	40.7546	4.54122	2.29276	1.98067	0.0476278	0.536274
Peak153545	Chr8	48643864	48644311	249.905	5.7716	2.12862	2.71143	0.00669928	0.536036
Peak153599	Chr8	49332117	49332490	64.0488	4.59838	2.20094	2.08928	0.0366827	0.536036
Peak153617	Chr8	49493683	49493968	60.4363	4.52779	2.20593	2.05256	0.0401157	0.536036
Peak153628	Chr8	49586209	49586761	218.389	3.96933	2.00045	1.98421	0.0472322	0.536274
Peak153647	Chr8	49817354	49817589	132.167	4.17571	2.06091	2.02615	0.042749	0.536036
Peak153665	Chr8	50538355	50538730	54.0003	4.89367	2.26211	2.16332	0.0305165	0.536036
Peak153728	Chr8	52180867	52181270	87.5299	4.96776	2.17919	2.27964	0.0226289	0.536036
Peak153735	Chr8	52310976	52311195	76.6925	4.81384	2.18729	2.20082	0.0277486	0.536036
Peak153737	Chr8	52336117	52336322	42.7477	5.4753	2.40263	2.27888	0.0226742	0.536036
Peak153741	Chr8	52414712	52415214	115.869	4.48663	2.10027	2.13622	0.0326616	0.536036
Peak153756	Chr8	52771358	52772131	121.329	4.0747	2.06282	1.9753	0.0482341	0.536274
Peak153813	Chr8	53756097	53756856	134.721	4.86676	2.11279	2.30347	0.0212524	0.536036
Peak153857	Chr8	54780509	54781075	168.665	4.74011	2.07987	2.27904	0.0226644	0.536036
Peak153896	Chr8	55249852	55250102	52.6093	4.35607	2.21936	1.96276	0.0496742	0.537603
Peak15398	Chr1	246591775	246592279	516.979	5.12414	2.04144	2.51006	0.012071	0.536036
Peak154001	Chr8	57446211	57446669	194.742	5.07006	2.09267	2.42277	0.0154025	0.536036
Peak154005	Chr8	57472066	57472580	52.6093	4.35607	2.21936	1.96276	0.0496742	0.537603
Peak154060	Chr8	58319204	58319584	65.253	4.62094	2.19939	2.10101	0.0356403	0.536036
Peak154134	Chr8	59146926	59147379	151.994	4.79637	2.09432	2.29018	0.0220111	0.536036
Peak154349	Chr8	62310766	62311020	103.226	4.35129	2.10449	2.06762	0.0386757	0.536036
Peak154350	Chr8	62317351	62317959	425.442	4.23413	1.98433	2.13378	0.0328604	0.536036
Peak154401	Chr8	62817319	62818309	54.0003	4.89367	2.26211	2.16332	0.0305165	0.536036
Peak154575	Chr8	67202636	67203136	162.271	4.41385	2.05835	2.14436	0.0320039	0.536036
Peak15466	Chr1	247457515	247458083	219.925	4.34659	2.02836	2.14291	0.0321206	0.536036
Peak15467	Chr1	247458569	247459019	163.932	4.00664	2.02655	1.97708	0.0480327	0.536274
Peak154796	Chr8	71248092	71248519	229.455	3.90608	1.99227	1.96062	0.0499237	0.537603
Peak154950	Chr8	74278956	74279344	126.665	5.38146	2.16339	2.48752	0.0128638	0.536036
Peak154981	Chr8	74747564	74748002	133.06	6.63812	2.3176	2.86422	0.00418032	0.536036
Peak155006	Chr8	75089904	75090352	105.592	5.18087	2.16997	2.38753	0.016962	0.536036
Peak155035	Chr8	75504437	75505054	126.935	4.26329	2.0722	2.05738	0.0396501	0.536036
Peak155039	Chr8	75541508	75542174	231.51	4.81264	2.05967	2.33661	0.0194594	0.536036
Peak155113	Chr8	76610318	76610790	234.251	5.7062	2.12835	2.68105	0.00733918	0.536036
Peak155185	Chr8	78109269	78109659	65.6682	4.28339	2.17012	1.9738	0.0484045	0.536274
Peak155219	Chr8	79447520	79448097	99.9452	6.38889	2.33305	2.73843	0.00617338	0.536036
Peak155427	Chr8	81870560	81870803	39.1352	5.36421	2.412	2.22397	0.0261504	0.536036
Peak155451	Chr8	82039649	82040045	63.0315	5.07948	2.24829	2.25927	0.0238668	0.536036
Peak155498	Chr8	82849375	82849748	37.931	5.32353	2.41547	2.20393	0.0275296	0.536036
Peak155534	Chr8	83783056	83783598	71.2738	4.72695	2.19249	2.15597	0.0310859	0.536036
Peak155633	Chr8	87286781	87287093	81.0939	5.37097	2.22988	2.40864	0.0160121	0.536036
Peak15566	Chr1	249117749	249118168	223.87	4.90536	2.06906	2.37082	0.0177488	0.536036
Peak155757	Chr8	89556882	89557088	30.104	5.01536	2.44188	2.05389	0.039986	0.536036
Peak155856	Chr8	91357425	91357910	72.4779	4.7469	2.19126	2.16629	0.030289	0.536036
Peak155983	Chr8	93581010	93581393	86.9279	4.9598	2.17958	2.27558	0.0228713	0.536036
Peak156180	Chr8	96497335	96498065	232.569	4.41001	2.02919	2.17329	0.0297585	0.536036
Peak156185	Chr8	96571945	96572701	106.194	5.18723	2.16973	2.39073	0.016815	0.536036
Peak156282	Chr8	97951862	97952221	136.153	4.49717	2.08243	2.15958	0.0308052	0.536036
Peak156294	Chr8	98077125	98077629	73.869	5.26467	2.23612	2.35438	0.0185537	0.536036
Peak156295	Chr8	98081052	98081328	77.4814	5.3193	2.23284	2.3823	0.0172049	0.536036
Peak156381	Chr8	98983496	98983795	119.897	4.34966	2.08548	2.08569	0.0370067	0.536036
Peak156435	Chr8	99468940	99469277	86.5126	5.44351	2.22594	2.44549	0.0144654	0.536036
Peak156466	Chr8	100031478	100032029	118.236	5.30639	2.16557	2.45035	0.0142719	0.536036
Peak156476	Chr8	100476302	100476751	150.188	4.78295	2.09449	2.28359	0.0223956	0.536036
Peak15656	Chr10	2161488	2161866	105.447	4.19835	2.08973	2.00904	0.0445334	0.536036
Peak156645	Chr8	102612780	102613045	87.3431	4.62602	2.15038	2.15125	0.0314564	0.536036
Peak156691	Chr8	103415671	103416264	78.7271	4.2403	2.13552	1.98561	0.0470772	0.536274
Peak15683	Chr10	3090458	3090596	28.2977	4.9291	2.44929	2.01246	0.0441718	0.536036
Peak156893	Chr8	105991300	105991547	61.6405	4.55192	2.20417	2.06514	0.0389094	0.536036
Peak156898	Chr8	106081926	106082457	240.728	4.98446	2.06979	2.40819	0.0160317	0.536036
Peak156990	Chr8	107405191	107405593	54.4156	4.39826	2.21589	1.98487	0.0471585	0.536274
Peak157026	Chr8	107876053	107876771	89.9798	4.18798	2.11084	1.98404	0.0472518	0.536274
Peak157070	Chr8	108511510	108511907	151.164	5.24606	2.13111	2.46166	0.0138297	0.536036
Peak157082	Chr8	108679964	108680321	47.5643	5.60552	2.3918	2.34364	0.0190967	0.536036
Peak157332	Chr8	116612713	116612877	29.5019	4.98737	2.44429	2.04042	0.0413086	0.536036
Peak157397	Chr8	117529637	117530188	124.34	4.10363	2.06229	1.98984	0.0466087	0.536274
Peak15749	Chr10	3805506	3806375	55.2045	4.92053	2.26	2.17722	0.0294639	0.536036
Peak157507	Chr8	118823187	118823819	325.85	5.06797	2.05752	2.46315	0.0137723	0.536036
Peak157540	Chr8	119010771	119011240	99.9868	4.78341	2.14362	2.23146	0.0256508	0.536036
Peak157548	Chr8	119047317	119047622	125.316	4.40121	2.08428	2.11162	0.0347194	0.536036
Peak157630	Chr8	119974148	119974482	176.451	5.41216	2.12906	2.54204	0.0110207	0.536036
Peak157643	Chr8	120106145	120106486	42.5608	4.59682	2.28754	2.00951	0.0444834	0.536036
Peak157645	Chr8	120128764	120129081	72.8932	4.41046	2.16198	2.04001	0.0413491	0.536036
Peak15766	Chr10	3928621	3929352	120.499	4.35551	2.08533	2.08864	0.0367401	0.536036
Peak157673	Chr8	120593651	120594121	172.776	3.98325	2.02009	1.97182	0.0486302	0.536274
Peak157675	Chr8	120604749	120605057	100.63	4.14273	2.09158	1.98067	0.0476279	0.536274
Peak157712	Chr8	121094692	121095076	85.9521	4.34586	2.13013	2.04018	0.0413323	0.536036
Peak15775	Chr10	3991214	3991391	32.5123	5.12045	2.43285	2.10472	0.035316	0.536036
Peak157762	Chr8	121797885	121798458	399.449	3.90946	1.96261	1.99197	0.046374	0.536274
Peak157789	Chr8	122005276	122005801	118.693	4.33784	2.08577	2.07973	0.0375499	0.536036
Peak157863	Chr8	122755201	122755713	450.729	4.29912	1.9869	2.16374	0.0304847	0.536036
Peak157879	Chr8	122954253	122955183	126.707	4.58982	2.09779	2.18792	0.0286751	0.536036
Peak157911	Chr8	123377527	123378010	66.2288	5.97994	2.36212	2.5316	0.0113543	0.536036
Peak157916	Chr8	123446240	123446716	168.624	5.36383	2.12953	2.51878	0.0117762	0.536036
Peak157933	Chr8	123607290	123607586	72.8516	6.0803	2.3546	2.5823	0.0098143	0.536036
Peak157934	Chr8	123613879	123614307	541.228	4.54233	1.99832	2.27308	0.0230216	0.536036
Peak157948	Chr8	123695624	123695853	44.9691	4.66683	2.28114	2.04584	0.0407725	0.536036
Peak157949	Chr8	123701885	123702359	175.745	4.27837	2.0409	2.09631	0.0360544	0.536036
Peak157993	Chr8	124186622	124187098	186.271	5.78693	2.15586	2.68428	0.00726867	0.536036
Peak158119	Chr8	125625868	125626049	30.104	5.01536	2.44188	2.05389	0.039986	0.536036
Peak158136	Chr8	125821613	125821980	66.4571	4.64303	2.19791	2.11248	0.0346454	0.536036
Peak158163	Chr8	126082277	126083193	223.496	4.65737	2.05051	2.27133	0.0231273	0.536036
Peak158199	Chr8	126322865	126323072	59.2322	4.50309	2.20776	2.03967	0.0413837	0.536036
Peak158273	Chr8	127424191	127424449	31.9102	5.09515	2.43502	2.09245	0.0363985	0.536036
Peak158306	Chr8	127762451	127762755	28.8998	4.95863	2.44676	2.02661	0.0427022	0.536036
Peak158344	Chr8	128041737	128042029	59.8343	4.51551	2.20683	2.04615	0.0407417	0.536036
Peak158370	Chr8	128484598	128484850	78.6856	5.33684	2.23182	2.39125	0.0167913	0.536036
Peak158374	Chr8	128519613	128520353	231.614	6.43771	2.19613	2.93138	0.00337457	0.536036
Peak158391	Chr8	128680738	128681467	268.195	5.41016	2.09493	2.58249	0.00980892	0.536036
Peak158458	Chr8	129214125	129214353	55.8066	4.93371	2.25898	2.18404	0.0289594	0.536036
Peak158487	Chr8	129552656	129553281	220.34	4.26542	2.02207	2.10944	0.0349069	0.536036
Peak158499	Chr8	129671111	129671493	203.482	4.17389	2.0211	2.06516	0.0389079	0.536036
Peak158639	Chr8	131160502	131160754	89.7514	4.65797	2.14888	2.16763	0.0301871	0.536036
Peak158643	Chr8	131206127	131206400	101.419	4.33043	2.10523	2.05699	0.0396875	0.536036
Peak158644	Chr8	131206916	131207248	125.316	4.40121	2.08428	2.11162	0.0347194	0.536036
Peak158676	Chr8	131463812	131464419	136.9	5.46535	2.1612	2.52885	0.0114436	0.536036
Peak158721	Chr8	131925496	131926073	91.5576	4.68131	2.14782	2.17956	0.0292902	0.536036
Peak158838	Chr8	134174239	134174786	197.461	4.13914	2.02081	2.04825	0.0405352	0.536036
Peak158862	Chr8	134332732	134333238	403.518	5.29278	2.06345	2.56501	0.0103173	0.536036
Peak158865	Chr8	134372584	134372920	151.164	5.24606	2.13111	2.46166	0.0138297	0.536036
Peak158897	Chr8	134592924	134593180	52.983	5.73122	2.38162	2.40644	0.0161088	0.536036
Peak158935	Chr8	134918923	134919190	42.7477	5.4753	2.40263	2.27888	0.0226742	0.536036
Peak159056	Chr8	136596371	136596624	43.765	4.63239	2.28426	2.02796	0.0425644	0.536036
Peak159060	Chr8	136614187	136614446	76.8794	5.31041	2.23337	2.37776	0.0174182	0.536036
Peak159061	Chr8	136621018	136621330	28.2977	4.9291	2.44929	2.01246	0.0441718	0.536036
Peak159078	Chr8	136794596	136794850	49.1837	4.77887	2.27143	2.1039	0.0353871	0.536036
Peak159368	Chr8	141737503	141737703	44.9691	4.66683	2.28114	2.04584	0.0407725	0.536036
Peak159389	Chr8	141997746	141998203	158.762	6.0806	2.20185	2.76158	0.00575219	0.536036
Peak159476	Chr8	143368153	143368492	110.866	4.25777	2.08786	2.0393	0.0414204	0.536036
Peak159510	Chr8	143753690	143753926	102.81	4.55729	2.1213	2.14835	0.0316863	0.536036
Peak159532	Chr8	144032070	144032417	365.068	4.68215	2.02366	2.3137	0.0206842	0.536036
Peak159738	Chr9	90820	91131	26.4915	4.83541	2.45732	1.96776	0.0490961	0.536274
Peak159770	Chr9	631586	632055	65.0661	4.27207	2.17091	1.96787	0.0490828	0.536274
Peak159819	Chr9	1198086	1198604	43.1629	4.61475	2.28588	2.01881	0.0435073	0.536036
Peak159822	Chr9	1216472	1217342	82.9417	4.30309	2.13226	2.01808	0.0435825	0.536036
Peak159824	Chr9	1222421	1222894	64.2357	5.10187	2.24673	2.2708	0.0231593	0.536036
Peak159825	Chr9	1232075	1232833	94.568	4.71886	2.14625	2.19865	0.0279027	0.536036
Peak159856	Chr9	2210131	2210564	41.9587	4.5786	2.28924	2.00005	0.0454944	0.536036
Peak159950	Chr9	3857534	3858031	46.9622	5.59021	2.39306	2.33601	0.0194909	0.536036
Peak160026	Chr9	4517232	4517591	80.1181	4.52374	2.15558	2.09862	0.0358504	0.536036
Peak160094	Chr9	5554779	5555167	84.7064	5.41991	2.2272	2.43351	0.0149532	0.536036
Peak160135	Chr9	6096729	6097379	215.628	5.01114	2.0799	2.40932	0.0159822	0.536036
Peak160139	Chr9	6113427	6113581	42.1456	5.45766	2.40411	2.27014	0.0231991	0.536036
Peak160145	Chr9	6247220	6247559	47.5643	5.60552	2.3918	2.34364	0.0190967	0.536036
Peak160153	Chr9	6383500	6384126	220.963	7.01147	2.29843	3.05055	0.00228426	0.536036
Peak160185	Chr9	6842076	6842913	86.741	4.61787	2.15078	2.14707	0.0317876	0.536036
Peak160254	Chr9	8208467	8208928	138.707	5.4794	2.16086	2.53574	0.0112209	0.536036
Peak160307	Chr9	12798202	12798377	30.104	5.01536	2.44188	2.05389	0.039986	0.536036
Peak160359	Chr9	13707684	13707973	52.3809	5.71803	2.38268	2.39983	0.0164025	0.536036
Peak160361	Chr9	13720115	13720320	89.5646	4.39481	2.12792	2.06531	0.0388935	0.536036
Peak160362	Chr9	13749879	13750621	262.361	5.5825	2.10985	2.64593	0.00814678	0.536036
Peak160368	Chr9	13810521	13811046	110.45	4.43078	2.10189	2.108	0.0350313	0.536036
Peak160430	Chr9	14686833	14687538	158.472	4.26702	2.04944	2.08204	0.0373384	0.536036
Peak160486	Chr9	16032159	16032344	53.3982	4.87997	2.2632	2.15623	0.0310659	0.536036
Peak160492	Chr9	16062742	16063436	179.046	5.74653	2.15629	2.665	0.00769874	0.536036
Peak160498	Chr9	16119749	16120679	292.465	5.69294	2.1111	2.69667	0.00700373	0.536036
Peak160503	Chr9	16139013	16139335	82.5264	4.55897	2.15372	2.11678	0.0342781	0.536036
Peak160505	Chr9	16144343	16144911	204.043	4.44891	2.04162	2.17911	0.0293238	0.536036
Peak160511	Chr9	16213726	16214354	200.908	6.30663	2.19765	2.86972	0.00410838	0.536036
Peak160560	Chr9	16671526	16672142	126.748	4.12634	2.06183	2.0013	0.0453599	0.536036
Peak160601	Chr9	17291711	17292026	33.7165	5.16925	2.42866	2.12844	0.0333005	0.536036
Peak160603	Chr9	17408275	17409013	196.091	6.28385	2.19798	2.85892	0.00425089	0.536036
Peak160605	Chr9	17471991	17472498	67.8482	5.16613	2.24239	2.30385	0.021231	0.536036
Peak16061	Chr10	7809267	7809569	67.6613	4.66465	2.19647	2.1237	0.0336951	0.536036
Peak160632	Chr9	18253843	18254321	105.032	4.37174	2.10379	2.07803	0.0377065	0.536036
Peak160638	Chr9	18314227	18314709	103.786	5.16152	2.17072	2.3778	0.0174165	0.536036
Peak160641	Chr9	18337951	18338523	88.3604	4.37887	2.12856	2.0572	0.0396672	0.536036
Peak160644	Chr9	18379166	18379654	117.862	4.71508	2.11637	2.22791	0.0258867	0.536036
Peak160650	Chr9	18463997	18464303	59.2322	4.50309	2.20776	2.03967	0.0413837	0.536036
Peak160652	Chr9	18478610	18479381	260.078	4.45332	2.02511	2.19906	0.027874	0.536036
Peak160653	Chr9	18480423	18480964	141.115	5.49779	2.16044	2.54476	0.0109354	0.536036
Peak160654	Chr9	18489945	18490149	42.7477	5.4753	2.40263	2.27888	0.0226742	0.536036
Peak160656	Chr9	18543096	18544262	138.894	5.94695	2.20539	2.69655	0.00700615	0.536036
Peak160657	Chr9	18544533	18544862	47.9795	4.74798	2.27407	2.08788	0.0368085	0.536036
Peak160658	Chr9	18566213	18566569	54.0003	4.89367	2.26211	2.16332	0.0305165	0.536036
Peak160669	Chr9	18720746	18720997	68.4502	5.17645	2.24171	2.30915	0.0209353	0.536036
Peak160672	Chr9	18857786	18858022	29.5019	4.98737	2.44429	2.04042	0.0413086	0.536036
Peak160674	Chr9	18905196	18906417	223.392	4.06102	2.0058	2.02463	0.042905	0.536036
Peak160688	Chr9	19116389	19116728	54.4156	4.39826	2.21589	1.98487	0.0471585	0.536274
Peak160742	Chr9	20253636	20254077	101.004	4.53658	2.12206	2.13782	0.0325317	0.536036
Peak16078	Chr10	8188718	8188937	39.5504	4.50287	2.29636	1.96087	0.0498945	0.537603
Peak160792	Chr9	21017100	21017592	131.15	4.30149	2.07147	2.07654	0.0378439	0.536036
Peak160835	Chr9	21581074	21581225	35.5227	5.23832	2.42274	2.16215	0.0306069	0.536036
Peak160850	Chr9	21684782	21685304	158.617	4.84408	2.09381	2.31352	0.0206939	0.536036
Peak160855	Chr9	21728706	21729164	190.299	5.49167	2.12858	2.57997	0.00988098	0.536036
Peak160888	Chr9	22107203	22107520	112.63	4.9196	2.13881	2.30015	0.0214395	0.536036
Peak160934	Chr9	22563330	22563549	36.7269	5.28184	2.41902	2.18346	0.0290018	0.536036
Peak160945	Chr9	22975981	22976973	99.7584	5.60007	2.21828	2.52452	0.0115858	0.536036
Peak160948	Chr9	23117506	23118103	180.375	4.20964	2.03349	2.07015	0.0384379	0.536036
Peak160984	Chr9	23855982	23856493	62.4294	5.0681	2.24909	2.2534	0.024234	0.536036
Peak160986	Chr9	24010939	24011531	45.156	5.5427	2.397	2.31235	0.0207584	0.536036
Peak161021	Chr9	25094207	25094799	49.9726	5.66426	2.38699	2.37298	0.0176454	0.536036
Peak161022	Chr9	25279953	25280484	27.6957	4.89875	2.4519	1.99794	0.0457232	0.536036
Peak161023	Chr9	25419138	25419319	33.1144	5.14514	2.43072	2.11671	0.0342844	0.536036
Peak161024	Chr9	25449589	25449737	27.0936	4.86753	2.45457	1.98305	0.0473624	0.536274
Peak161034	Chr9	25724312	25725037	205.517	4.03337	2.0097	2.00695	0.0447549	0.536036
Peak161041	Chr9	26058601	26058780	31.3081	5.06922	2.43725	2.0799	0.0375351	0.536036
Peak161054	Chr9	26265150	26265622	527.588	4.02182	1.96093	2.05097	0.0402695	0.536036
Peak161060	Chr9	26370409	26370711	37.3289	5.30291	2.41723	2.1938	0.02825	0.536036
Peak161061	Chr9	26375488	26375886	166.589	6.12779	2.20078	2.78437	0.00536325	0.536036
Peak161069	Chr9	26658002	26658293	60.4363	4.52779	2.20593	2.05256	0.0401157	0.536036
Peak161072	Chr9	26678067	26678464	82.2981	5.3875	2.22898	2.41703	0.0156477	0.536036
Peak161133	Chr9	27505648	27506139	27.0936	4.86753	2.45457	1.98305	0.0473624	0.536274
Peak161225	Chr9	32423417	32423764	72.4779	4.7469	2.19126	2.16629	0.030289	0.536036
Peak161242	Chr9	32604067	32604678	111.053	4.43713	2.1017	2.11121	0.0347538	0.536036
Peak161246	Chr9	32672512	32672830	126.478	5.04992	2.13512	2.36517	0.018022	0.536036
Peak161248	Chr9	32701734	32701941	52.1941	4.85201	2.26544	2.14175	0.0322136	0.536036
Peak161270	Chr9	33107136	33107684	124.672	5.03386	2.13554	2.35718	0.0184141	0.536036
Peak161289	Chr9	33329059	33330264	371.13	4.51188	2.01047	2.24419	0.02482	0.536036
Peak161353	Chr9	34254497	34255261	172.921	4.36764	2.04907	2.13153	0.0330456	0.536036
Peak161429	Chr9	35350902	35351192	30.7061	5.04264	2.43954	2.06705	0.0387296	0.536036
Peak161447	Chr9	35637593	35637860	51.592	4.83775	2.2666	2.13436	0.0328133	0.536036
Peak161496	Chr9	36034995	36035437	106.61	4.85706	2.1409	2.2687	0.0232866	0.536036
Peak161579	Chr9	37312089	37312732	85.9105	5.43571	2.22635	2.44153	0.014625	0.536036
Peak161598	Chr9	37618737	37619185	142.776	4.55151	2.08168	2.18647	0.0287814	0.536036
Peak16161	Chr10	12109355	12109635	106.236	4.38515	2.10334	2.08485	0.0370829	0.536036
Peak161626	Chr9	37974578	37975060	143.897	6.70155	2.31398	2.89612	0.00377806	0.536036
Peak161635	Chr9	38019032	38019485	81.9244	4.55027	2.15417	2.1123	0.0346603	0.536036
Peak161665	Chr9	38383465	38384074	170.056	4.92139	2.0932	2.35113	0.0187165	0.536036
Peak161729	Chr9	47196337	47196824	71.689	4.39029	2.16321	2.02952	0.0424049	0.536036
Peak16176	Chr10	12461216	12461626	84.1458	4.3204	2.13139	2.02704	0.0426587	0.536036
Peak16178	Chr10	12749515	12749996	155.835	4.50051	2.06892	2.17529	0.0296082	0.536036
Peak161855	Chr9	71995828	71996075	118.838	5.31198	2.16539	2.45313	0.0141621	0.536036
Peak162018	Chr9	73964029	73964695	71.0869	4.38007	2.16385	2.0242	0.0429494	0.536036
Peak162026	Chr9	74207284	74207611	52.1941	4.85201	2.26544	2.14175	0.0322136	0.536036
Peak162082	Chr9	75042867	75043650	84.1458	4.3204	2.13139	2.02704	0.0426587	0.536036
Peak162118	Chr9	75280340	75280637	89.3362	4.99129	2.17805	2.29163	0.021927	0.536036
Peak162155	Chr9	75715185	75715615	75.4883	4.79516	2.18837	2.1912	0.0284375	0.536036
Peak162189	Chr9	77375088	77375778	208.07	4.37347	2.03446	2.1497	0.0315792	0.536036
Peak162207	Chr9	77763457	77763822	146.845	4.06911	2.0418	1.9929	0.0462722	0.536274
Peak162236	Chr9	78809668	78810245	61.8274	5.05658	2.24991	2.24746	0.0246105	0.536036
Peak162259	Chr9	79056426	79057215	190.652	4.01957	2.01453	1.99529	0.0460115	0.536036
Peak162262	Chr9	79071381	79071575	45.5712	4.68338	2.27971	2.05438	0.0399394	0.536036
Peak162273	Chr9	79192251	79192580	55.3913	5.78237	2.37752	2.4321	0.0150114	0.536036
Peak162320	Chr9	80036531	80037072	100.36	5.6066	2.21798	2.52779	0.0114783	0.536036
Peak162325	Chr9	80064769	80065105	67.0592	4.6539	2.19718	2.11812	0.0341649	0.536036
Peak162329	Chr9	80084506	80084952	39.7373	5.38364	2.41035	2.23355	0.0255125	0.536036
Peak162408	Chr9	81207682	81208118	73.08	4.75674	2.19066	2.17137	0.0299031	0.536036
Peak162415	Chr9	81307806	81308139	92.9487	5.03672	2.17594	2.31473	0.0206276	0.536036
Peak162435	Chr9	81597770	81598085	124.714	4.3956	2.08441	2.1088	0.0349615	0.536036
Peak162453	Chr9	81968761	81969352	77.1077	4.47797	2.1581	2.07496	0.0379902	0.536036
Peak162467	Chr9	82225776	82226396	299.856	4.39709	2.01263	2.18474	0.0289076	0.536036
Peak16251	Chr10	14020538	14021010	69.0523	5.18665	2.24104	2.31439	0.0206463	0.536036
Peak162510	Chr9	83493605	83493806	51.592	4.83775	2.2666	2.13436	0.0328133	0.536036
Peak162514	Chr9	83583629	83583850	138.603	4.11062	2.05087	2.00433	0.0450349	0.536036
Peak162545	Chr9	84046437	84047115	331.497	4.88997	2.04348	2.39296	0.0167131	0.536036
Peak162651	Chr9	85549709	85550214	117.032	5.29513	2.16593	2.44473	0.014496	0.536036
Peak162663	Chr9	85681468	85681989	90.9556	4.67359	2.14817	2.17561	0.0295842	0.536036
Peak162713	Chr9	86574013	86574336	74.0973	4.43025	2.16079	2.05029	0.0403357	0.536036
Peak162725	Chr9	86784281	86784449	64.8378	5.11287	2.24597	2.27646	0.0228184	0.536036
Peak162760	Chr9	87369445	87370105	164.264	4.56049	2.06851	2.20472	0.0274734	0.536036
Peak162764	Chr9	87454520	87454791	81.3223	4.5415	2.15463	2.10778	0.0350497	0.536036
Peak16278	Chr10	14261278	14261956	98.4089	4.29487	2.10647	2.03889	0.0414609	0.536036
Peak162920	Chr9	89882667	89883066	72.8932	4.41046	2.16198	2.04001	0.0413491	0.536036
Peak162929	Chr9	89988925	89989411	130.921	4.62732	2.09701	2.20663	0.0273399	0.536036
Peak162933	Chr9	90003733	90003971	55.2045	4.92053	2.26	2.17722	0.0294639	0.536036
Peak162942	Chr9	90120445	90120746	40.3393	5.40269	2.40874	2.24295	0.0248998	0.536036
Peak162951	Chr9	90207531	90208071	41.3566	4.56007	2.29098	1.99045	0.0465419	0.536274
Peak162975	Chr9	90477427	90478073	172.506	4.48359	2.05817	2.17844	0.0293736	0.536036
Peak162997	Chr9	91014438	91015404	263.586	4.01181	1.99132	2.01465	0.0439416	0.536036
Peak162998	Chr9	91077122	91077408	94.7549	5.05867	2.17496	2.32587	0.0200256	0.536036
Peak16300	Chr10	14492033	14492515	68.0765	4.32755	2.16714	1.99689	0.0458373	0.536036
Peak163031	Chr9	91431134	91431384	111.613	5.2427	2.16771	2.41854	0.0155828	0.536036
Peak163052	Chr9	91730972	91731268	32.5123	5.12045	2.43285	2.10472	0.035316	0.536036
Peak163054	Chr9	91753526	91754006	87.1147	5.45124	2.22553	2.44942	0.0143087	0.536036
Peak163062	Chr9	91889815	91890174	79.8898	5.35406	2.23083	2.40002	0.016394	0.536036
Peak163133	Chr9	93950151	93950542	153.842	4.35247	2.05877	2.11411	0.0345061	0.536036
Peak16315	Chr10	14629947	14630848	142.174	4.54668	2.08174	2.18407	0.0289569	0.536036
Peak163157	Chr9	94249058	94249698	132.312	4.84645	2.1132	2.29341	0.0218242	0.536036
Peak163162	Chr9	94296786	94296966	63.0315	5.07948	2.24829	2.25927	0.0238668	0.536036
Peak163163	Chr9	94298472	94299102	249.095	4.12192	2.00306	2.05781	0.0396081	0.536036
Peak163165	Chr9	94322684	94322948	46.3601	5.57465	2.39435	2.32825	0.0198988	0.536036
Peak163204	Chr9	94913983	94914560	141.011	4.1309	2.0506	2.01448	0.0439587	0.536036
Peak163248	Chr9	95416081	95416416	39.5504	4.50287	2.29636	1.96087	0.0498945	0.537603
Peak163280	Chr9	95873828	95874470	242.867	6.05058	2.15469	2.8081	0.00498348	0.536036
Peak163326	Chr9	96859092	96859422	51.592	4.83775	2.2666	2.13436	0.0328133	0.536036
Peak163379	Chr9	97662978	97663494	57.1976	5.81898	2.3746	2.45052	0.0142652	0.536036
Peak163515	Chr9	99238867	99239152	66.0419	5.13452	2.2445	2.2876	0.0221607	0.536036
Peak16356	Chr10	15265246	15265522	85.9105	5.43571	2.22635	2.44153	0.014625	0.536036
Peak163604	Chr9	100794348	100794500	48.5816	4.76354	2.27274	2.09595	0.0360866	0.536036
Peak163634	Chr9	101136830	101137712	345.158	4.84694	2.03831	2.37792	0.0174105	0.536036
Peak163640	Chr9	101254146	101254336	65.6682	4.28339	2.17012	1.9738	0.0484045	0.536274
Peak163721	Chr9	102115708	102116013	39.7373	5.38364	2.41035	2.23355	0.0255125	0.536036
Peak163722	Chr9	102119951	102120111	55.8066	4.93371	2.25898	2.18404	0.0289594	0.536036
Peak163769	Chr9	102873528	102873863	176.825	6.18538	2.19966	2.81197	0.00492396	0.536036
Peak163772	Chr9	102976038	102976436	213.074	4.49786	2.04202	2.20265	0.0276195	0.536036
Peak163863	Chr9	106127107	106127601	76.2773	5.30143	2.2339	2.37318	0.0176359	0.536036
Peak163874	Chr9	106566522	106567015	99.3432	6.38332	2.33342	2.73561	0.00622648	0.536036
Peak163918	Chr9	107889329	107889867	77.8967	4.832	2.18632	2.2101	0.0270982	0.536036
Peak163997	Chr9	109168288	109168508	34.9206	5.21582	2.42466	2.15115	0.0314643	0.536036
Peak164007	Chr9	109381555	109381818	56.2218	4.43888	2.21263	2.00615	0.0448401	0.536036
Peak164023	Chr9	109609184	109609556	130.776	4.04203	2.05184	1.96995	0.0488437	0.536274
Peak164037	Chr9	109715462	109715730	51.1768	5.69225	2.38471	2.38698	0.0169875	0.536036
Peak164112	Chr9	110653384	110653742	166.859	4.72804	2.07993	2.27317	0.0230159	0.536036
Peak164128	Chr9	110815991	110816203	27.6957	4.89875	2.4519	1.99794	0.0457232	0.536036
Peak164135	Chr9	110930647	110931048	97.7653	5.09419	2.17342	2.34386	0.0190855	0.536036
Peak164173	Chr9	111397011	111397655	104.617	4.5776	2.12058	2.15865	0.0308772	0.536036
Peak164179	Chr9	111435517	111436045	112.817	5.2546	2.16729	2.4245	0.0153296	0.536036
Peak164193	Chr9	111599149	111599372	47.3774	4.7322	2.27543	2.07969	0.0375536	0.536036
Peak164205	Chr9	111827645	111828112	76.6925	4.81384	2.18729	2.20082	0.0277486	0.536036
Peak164208	Chr9	111864062	111864481	69.4675	4.69627	2.19443	2.14009	0.0323474	0.536036
Peak164220	Chr9	112016100	112016804	199.413	4.52963	2.04949	2.21012	0.0270968	0.536036
Peak164221	Chr9	112018691	112019097	140.409	4.12587	2.05067	2.01197	0.0442236	0.536036
Peak164235	Chr9	112143439	112144012	81.3223	4.5415	2.15463	2.10778	0.0350497	0.536036
Peak164326	Chr9	112976389	112976671	76.6925	4.81384	2.18729	2.20082	0.0277486	0.536036
Peak164346	Chr9	113368374	113368800	51.7789	5.70464	2.38376	2.39313	0.0167054	0.536036
Peak164347	Chr9	113377868	113378141	103.184	5.15498	2.17097	2.3745	0.0175726	0.536036
Peak164362	Chr9	113576445	113576943	79.1008	4.85	2.18532	2.21936	0.0264625	0.536036
Peak164365	Chr9	113604488	113604865	78.914	4.50567	2.15656	2.08929	0.0366818	0.536036
Peak164369	Chr9	113680695	113681281	74.0973	4.43025	2.16079	2.05029	0.0403357	0.536036
Peak164426	Chr9	114614928	114615557	46.1733	4.6999	2.27825	2.06294	0.039118	0.536036
Peak164492	Chr9	115646315	115647276	177.094	4.79456	2.07964	2.30547	0.0211401	0.536036
Peak164607	Chr9	117039578	117040171	264.438	4.8428	2.053	2.3589	0.0183294	0.536036
Peak164680	Chr9	117785343	117785786	287.67	4.11273	1.99375	2.06281	0.0391305	0.536036
Peak164711	Chr9	117971912	117972154	63.6336	5.09074	2.2475	2.26506	0.0235087	0.536036
Peak164757	Chr9	118517662	118518206	110.637	4.64233	2.11851	2.19132	0.0284285	0.536036
Peak164823	Chr9	119153694	119154054	153.842	4.35247	2.05877	2.11411	0.0345061	0.536036
Peak164825	Chr9	119212864	119213499	274.818	5.43551	2.09526	2.5942	0.00948118	0.536036
Peak164828	Chr9	119268832	119269348	139.911	5.48864	2.16065	2.54027	0.0110765	0.536036
Peak164829	Chr9	119306175	119306636	103.184	5.15498	2.17097	2.3745	0.0175726	0.536036
Peak164858	Chr9	119699635	119699948	38.5331	5.34438	2.41368	2.21421	0.0268147	0.536036
Peak164926	Chr9	121124359	121125157	98.1805	4.76235	2.14446	2.22077	0.0263665	0.536036
Peak164934	Chr9	121371634	121372177	56.4086	4.94671	2.25798	2.19077	0.0284687	0.536036
Peak164938	Chr9	121691638	121691932	149.669	3.99153	2.03396	1.96244	0.0497109	0.537603
Peak164942	Chr9	121766644	121767168	121.246	5.334	2.1647	2.46408	0.0137367	0.536036
Peak164945	Chr9	121814578	121815599	92.9902	4.22731	2.10921	2.00422	0.0450467	0.536036
Peak164974	Chr9	123203976	123204418	61.8274	5.05658	2.24991	2.24746	0.0246105	0.536036
Peak165075	Chr9	124318865	124319259	218.991	3.97255	2.0005	1.98578	0.0470579	0.536274
Peak165102	Chr9	124533253	124533654	65.6682	4.28339	2.17012	1.9738	0.0484045	0.536274
Peak165109	Chr9	124633765	124634184	132.873	5.90183	2.20676	2.67443	0.00748566	0.536036
Peak165116	Chr9	124664803	124665391	145.516	5.99394	2.20406	2.7195	0.00653807	0.536036
Peak165118	Chr9	124707017	124707449	108.271	4.07526	2.07683	1.96225	0.0497335	0.537603
Peak165147	Chr9	124963567	124964192	158.617	4.84408	2.09381	2.31352	0.0206939	0.536036
Peak165166	Chr9	125207521	125208107	78.7271	4.2403	2.13552	1.98561	0.0470772	0.536274
Peak165256	Chr9	127018754	127019124	208.216	4.82572	2.06854	2.33291	0.019653	0.536036
Peak165290	Chr9	127384123	127384545	76.5056	4.46857	2.15863	2.07009	0.0384435	0.536036
Peak165299	Chr9	127458951	127459089	28.2977	4.9291	2.44929	2.01246	0.0441718	0.536036
Peak165329	Chr9	127663874	127664310	104.43	4.36497	2.10402	2.07459	0.038025	0.536036
Peak165428	Chr9	129236900	129237605	205.621	4.68138	2.05856	2.2741	0.0229597	0.536036
Peak165455	Chr9	129615856	129616257	57.6128	4.97224	2.25604	2.20396	0.0275269	0.536036
[truncated: 2,331 more rows]
