# Supplementary material for: CRISPR Screens Identify Essential Cell Growth Mediators in BRAF Inhibitor-resistant Melanoma
Source: Genomics Proteomics Bioinformatics. 2020 May 13;18(1):26–40. doi: 10.1016/j.gpb.2020.02.002 (PMC7393575; doi:10.1016/j.gpb.2020.02.002)
Supplement: Supplementary data 19 [file mmc19.xlsx]

## Sheet: JCI78954sdt
Table S7 Drug treatment and RNA-seq data availability of the melanoma patients of both cohorts
Note: The data of cohort 1 were obtained from GEO (GEO: GSE65185), and data of cohort 2 were obtained from the Boland Lab. Pre-treatment, tumor samples taken from the patients before the treament of BRAFi alone or BRAFi plus MEKi; On-treatment, tumor samples taken from the patients who were treated with BRAFi alone or BRAFi plus MEKi (range: 12 ± 5 days); Post-relapse, tumor samples taken from th…
Cohort ID	Patient ID	Treatment	Drug name	Pre-treatment	On-treatment	Post-relapse
1	1	BRAFi	Vemurafenib	Yes		Yes
	2	BRAFi	Vemurafenib	Yes		Yes
	3	BRAFi	Vemurafenib	Yes		Yes
	4	BRAFi	Vemurafenib	Yes		Yes
	5	BRAFi	Vemurafenib	Yes		Yes
	6	BRAFi	Vemurafenib	Yes		Yes
	8	BRAFi	Vemurafenib	Yes		Yes
	9	BRAFi	Vemurafenib	Yes		Yes
	10	BRAFi	Vemurafenib	Yes		Yes
	15	BRAFi	Vemurafenib	Yes		Yes
	16	BRAFi	Vemurafenib	Yes		Yes
	17	BRAFi	Vemurafenib	Yes		Yes
	18	BRAFi + MEKi	Dabrafenib + Trametinib	Yes		Yes
	19	BRAFi + MEKi	Vemurafenib + Cobimetinib	Yes		Yes
	20	BRAFi	Vemurafenib	Yes		Yes
	22	BRAFi + MEKi	Dabrafenib + Trametinib	Yes		Yes
	23	BRAFi + MEKi	Dabrafenib + Trametinib	Yes		Yes
	24	BRAFi + MEKi	Dabrafenib + Trametinib	Yes		Yes
2	2	BRAFi	Vemurafenib	Yes	Yes
	4	BRAFi	Vemurafenib		Yes
	6	BRAFi + MEKi	Dabrafenib + Trametinib	Yes	Yes
	7	BRAFi + MEKi	Dabrafenib + Trametinib	Yes	Yes
	9	BRAFi + MEKi	Dabrafenib + Trametinib	Yes	Yes
	10	BRAFi + MEKi	Dabrafenib + Trametinib	Yes	Yes
	12	BRAFi + MEKi	Dabrafenib + Trametinib	Yes	Yes
	13	BRAFi + MEKi	Dabrafenib + Trametinib	Yes	Yes
	15	BRAFi	Vemurafenib	Yes		Yes
	16	BRAFi + MEKi	Dabrafenib + Trametinib	Yes	Yes	Yes
	17	BRAFi	Vemurafenib			Yes
	19	BRAFi + MEKi	Dabrafenib + Trametinib	Yes	Yes
	20	BRAFi	Vemurafenib			Yes
	21	BRAFi + MEKi	Dabrafenib + Trametinib			Yes
	22	BRAFi + MEKi	Dabrafenib + Trametinib	Yes		Yes
	24	BRAFi	Vemurafenib	Yes	Yes	Yes
	25	BRAFi + MEKi	Dabrafenib + Trametinib	Yes		Yes
	26	BRAFi + MEKi	Dabrafenib + Trametinib			Yes
	27	BRAFi + MEKi	Dabrafenib + Trametinib			Yes
	28	BRAFi	Vemurafenib			Yes
	29	BRAFi + MEKi	Dabrafenib + Trametinib			Yes
	34	BRAFi + MEKi	Dabrafenib + Trametinib	Yes	Yes
